# Supplementary material for: A Copper Cage‐Complex as Mimic of the pMMO CuC Site
Source: Angew Chem Int Ed Engl. 2022 Jul 19;61(35):e202206120. doi: 10.1002/anie.202206120 (PMC9544873; doi:10.1002/anie.202206120)
Supplement: Supplementary file 1 — Supporting Information [file ANIE-61-0-s001.cif]

data_global
_audit_creation_method                  'APEX3 v2019.1-0'

_publ_requested_journal                 ?

_publ_contact_author_name               ?
_publ_contact_author_address            
;
;
_publ_contact_author_email              ?
_publ_contact_author_fax                ?
_publ_contact_author_phone              ?

_publ_section_title                     
;
;
_publ_section_abstract                  
;
;
_publ_section_references                
;
;
_publ_section_comment                   
;
;

data_SB_220404_MO
_chemical_name_systematic               ?
_chemical_name_common                   SBE7-83-01
_chemical_formula_moiety                ?
_chemical_formula_sum                   'C101 H107 Cu N10 O2'
_chemical_formula_iupac                 ?
_chemical_formula_weight                1556.50
_chemical_absolute_configuration        ?

_chemical_melting_point                 ?

_space_group_crystal_system             monoclinic
_space_group_name_H-M_alt               'C 1 2 1'
_space_group_name_Hall                  'C 2y'
loop_
    _space_group_symop_operation_xyz
    'x, y, z'
    '-x, y, -z'
    'x+1/2, y+1/2, z'
    '-x+1/2, y+1/2, -z'

_cell_length_a                          25.785(2)
_cell_length_b                          22.8050(18)
_cell_length_c                          18.2362(14)
_cell_angle_alpha                       90
_cell_angle_beta                        101.118(3)
_cell_angle_gamma                       90
_cell_volume                            10522.1(15)
_cell_formula_units_Z                   4
_cell_measurement_reflns_used           9821
_cell_measurement_theta_min             2.4000
_cell_measurement_theta_max             22.0419
_cell_measurement_temperature           100.(2)

_exptl_crystal_description              Block
_exptl_crystal_colour                   'clear light yellow'
_exptl_crystal_size_max                 0.057
_exptl_crystal_size_mid                 0.044
_exptl_crystal_size_min                 0.044
_exptl_crystal_density_diffrn           0.983
_exptl_crystal_density_meas             ?
_exptl_crystal_density_method           'not measured'
_exptl_crystal_F_000                    3312

_exptl_absorpt_coefficient_mu           0.254
_exptl_absorpt_correction_type          Multi-Scan
_exptl_absorpt_process_details          
;
SADABS-2016/2 - Bruker AXS area detector scaling and absorption correction
;
_exptl_absorpt_correction_T_min         0.91
_exptl_absorpt_correction_T_max         0.99

_exptl_special_details                  
;
; 

_diffrn_ambient_temperature             100.(2)

_diffrn_source                          'microfucus sealed tube'
_diffrn_source_type                     'INCOATEC microfocus sealed tube'

_diffrn_radiation_type                  MoK\a
_diffrn_radiation_wavelength            0.71073
_diffrn_radiation_monochromator         'multilayer optics'

_diffrn_measurement_device_type         'Bruker D8 Venture CMOS'
_diffrn_measurement_method              'omega and phi scans'

_diffrn_detector_area_resol_mean        7.3910

_diffrn_reflns_number                   70197
_diffrn_reflns_av_R_equivalents         0.0432
_diffrn_reflns_av_unetI/netI            0.0295
_diffrn_reflns_theta_min                2.12
_diffrn_reflns_theta_max                22.08
_diffrn_reflns_theta_full               22.08
_diffrn_measured_fraction_theta_max     0.990
_diffrn_measured_fraction_theta_full    0.990
_diffrn_reflns_limit_h_min              -27
_diffrn_reflns_limit_h_max              27
_diffrn_reflns_limit_k_min              -24
_diffrn_reflns_limit_k_max              24
_diffrn_reflns_limit_l_min              -19
_diffrn_reflns_limit_l_max              19

_refine_special_details                 
;
;

_reflns_number_total                    12813
_reflns_number_gt                       10518
_reflns_threshold_expression            'I > 2\s(I)'

_refine_ls_structure_factor_coef        Fsqd
_refine_ls_matrix_type                  full
_refine_ls_R_factor_all                 0.1304
_refine_ls_R_factor_gt                  0.1085
_refine_ls_wR_factor_gt                 0.2895
_refine_ls_wR_factor_ref                0.3132
_refine_ls_goodness_of_fit_ref          1.084
_refine_ls_restrained_S_all             1.074
_refine_ls_number_reflns                12813
_refine_ls_number_parameters            956
_refine_ls_number_restraints            441
_refine_ls_number_constraints           ?
_refine_ls_hydrogen_treatment           mixed
_refine_ls_weighting_scheme             calc
_refine_ls_weighting_details            
    'w=1/[\s^2^(Fo^2^)+(0.1519P)^2^+65.7241P] where P=(Fo^2^+2Fc^2^)/3'

_atom_sites_solution_hydrogens          mixed
_atom_sites_solution_primary            ?
_atom_sites_solution_secondary          ?

_refine_ls_shift/su_max                 2.025
_refine_ls_shift/su_mean                0.061
_refine_diff_density_max                0.707
_refine_diff_density_min                -0.754
_refine_ls_extinction_method            none
_refine_ls_extinction_coef              ?
_refine_ls_abs_structure_details        
;

Flack x determined using 4062 quotients [(I+)-(I-)]/[(I+)+(I-)]
(Parsons, Flack and Wagner, Acta Cryst. B69 (2013) 249-259).
;
_refine_ls_abs_structure_Flack          0.508(9)

loop_
    _atom_type_symbol
    _atom_type_description
    _atom_type_scat_dispersion_real
    _atom_type_scat_dispersion_imag
    _atom_type_scat_source
    C C 0.0033 0.0016 'International Tables Vol C Tables 4.2.6.8 and 6.1.1.4'
    H H 0.0000 0.0000 'International Tables Vol C Tables 4.2.6.8 and 6.1.1.4'
    Cu Cu 0.3201 1.2651
     'International Tables Vol C Tables 4.2.6.8 and 6.1.1.4'
    N N 0.0061 0.0033 'International Tables Vol C Tables 4.2.6.8 and 6.1.1.4'
    O O 0.0106 0.0060 'International Tables Vol C Tables 4.2.6.8 and 6.1.1.4'

_computing_data_collection              'Bruker Instrument Service vV6.2.12'
_computing_cell_refinement              
    'SAINT V8.40A (Bruker Nano, Inc., 2019)'
_computing_data_reduction               
    'SAINT V8.40A (Bruker Nano, Inc., 2019)'
_computing_structure_solution           'SHELXT-2014 (Sheldrick, 2014)'
_computing_structure_refinement         'SHELXL-2018/3 (Sheldrick, 2018)'
_computing_molecular_graphics           'shelXle (C.B. Huebschle, rev 958)'
_computing_publication_material         ?

loop_
    _atom_site_type_symbol
    _atom_site_label
    _atom_site_fract_x
    _atom_site_fract_y
    _atom_site_fract_z
    _atom_site_U_iso_or_equiv
    _atom_site_adp_type
    _atom_site_calc_flag
    _atom_site_refinement_flags_adp
    _atom_site_refinement_flags_occupancy
    _atom_site_refinement_flags_posn
    _atom_site_occupancy
    _atom_site_disorder_assembly
    _atom_site_disorder_group
    C C2 0.5272(6) 0.4662(15) 0.7418(10) 0.122(8) Uani d . . . 1.0 . .
    H H2 0.521904 0.452987 0.691534 0.147 Uiso calc U . R 1.0 A 1
    N N2 0.5661(5) 0.4632(11) 0.8619(6) 0.091(4) Uani d . . . 1.0 . .
    C C3 0.5742(5) 0.4649(9) 0.7916(7) 0.065(3) Uani d . . . 1.0 . .
    H H3 0.607973 0.465146 0.778124 0.078 Uiso calc U . R 1.0 . .
    C C4 0.5986(5) 0.4592(10) 0.9313(7) 0.071(3) Uani d . . . 1.0 . .
    H H4A 0.591906 0.421616 0.955023 0.085 Uiso calc U . R 1.0 . .
    H H4AB 0.5902 0.491477 0.963458 0.085 Uiso calc U . R 1.0 . .
    C C5 0.6571(4) 0.4628(8) 0.9253(5) 0.044(2) Uani d . . . 1.0 . .
    C C6 0.6821(6) 0.5119(6) 0.9306(8) 0.045(4) Uani d . . . 1.0 . .
    C C7 0.7393(6) 0.5139(6) 0.9319(7) 0.042(3) Uani d . . . 1.0 . .
    H H7 0.757295 0.550079 0.929922 0.051 Uiso calc U . R 1.0 . .
    C C8 0.7655(4) 0.4619(8) 0.9360(5) 0.043(2) Uani d . . . 1.0 . .
    H H8 0.802776 0.461368 0.940472 0.051 Uiso calc U . R 1.0 . .
    N N5 0.5339(5) 0.7434(6) 0.8585(8) 0.0586(10) Uani d . . D 1.0 . .
    H H905 0.5475(19) 0.751(3) 0.820(3) 0.00(2) Uiso d . . D 1.0 . .
    N N6 0.5334(5) 0.1744(6) 0.8547(8) 0.0586(10) Uani d . . D 1.0 . .
    H H906 0.534(3) 0.189(3) 0.812(2) -0.001(19) Uiso d . . D 1.0 . .
    N N7 0.2961(5) 0.7482(6) 0.7785(8) 0.0586(10) Uani d . . D 1.0 . .
    H H907 0.317(3) 0.718(3) 0.801(5) 0.03(2) Uiso d . . D 1.0 . .
    N N8 0.2923(5) 0.1701(5) 0.7769(8) 0.0586(10) Uani d . . D 1.0 . .
    H H908 0.304(2) 0.167(3) 0.8256(19) 0.01(2) Uiso d . . D 1.0 . .
    N N9 0.4141(6) 0.7497(5) 0.5483(8) 0.0586(10) Uani d . . D 1.0 . .
    H H909 0.4485(14) 0.744(3) 0.556(3) 0.02(2) Uiso d . . D 1.0 . .
    N N10 0.4177(5) 0.1733(6) 0.5443(8) 0.0586(10) Uani d . . D 1.0 . .
    H H910 0.427(3) 0.200(3) 0.579(3) -0.001(18) Uiso d . . D 1.0 . .
    C C9 0.7377(5) 0.4092(6) 0.9336(6) 0.037(3) Uani d . . . 1.0 . .
    H H9 0.75727 0.373676 0.939398 0.044 Uiso calc U . R 1.0 . .
    C C10 0.6855(5) 0.4059(5) 0.9237(6) 0.028(3) Uani d . . . 1.0 . .
    C C11 0.6550(5) 0.5714(5) 0.9213(7) 0.031(3) Uani d . . . 1.0 . .
    C C12 0.6551(8) 0.6026(8) 0.9851(10) 0.076(6) Uani d . . . 1.0 . .
    H H12 0.669596 0.588001 1.033504 0.091 Uiso calc U . R 1.0 . .
    C C13 0.6316(8) 0.6587(7) 0.9725(11) 0.085(7) Uani d . . . 1.0 . .
    H H13 0.631061 0.681464 1.016023 0.102 Uiso calc U . R 1.0 . .
    C C14 0.6095(5) 0.6846(6) 0.9065(8) 0.045(4) Uani d . . . 1.0 . .
    C C15 0.6097(6) 0.6493(6) 0.8443(8) 0.043(3) Uani d . . . 1.0 . .
    H H15 0.593149 0.661904 0.795769 0.052 Uiso calc U . R 1.0 . .
    C C16 0.6347(6) 0.5950(6) 0.8549(8) 0.048(4) Uani d . . . 1.0 . .
    H H16 0.637652 0.573042 0.811595 0.057 Uiso calc U . R 1.0 . .
    C C17 0.5873(6) 0.7411(6) 0.9007(9) 0.056(4) Uani d . . D 1.0 . .
    H H17A 0.609769 0.767325 0.876737 0.067 Uiso calc U . R 1.0 . .
    H H17B 0.587668 0.756352 0.951667 0.067 Uiso calc U . R 1.0 . .
    C C18 0.6578(6) 0.3496(6) 0.9209(8) 0.047(3) Uani d U . . 1.0 . .
    C C19 0.6542(8) 0.3149(7) 0.9818(8) 0.062(4) Uani d U . . 1.0 . .
    H H19 0.669712 0.329761 1.029658 0.075 Uiso calc U . R 1.0 . .
    C C20 0.6303(7) 0.2606(8) 0.9795(9) 0.066(5) Uani d U . . 1.0 . .
    H H20 0.628459 0.238412 1.023084 0.079 Uiso calc U . R 1.0 . .
    C C21 0.6094(6) 0.2416(6) 0.9088(8) 0.044(3) Uani d U . . 1.0 . .
    C C22 0.6116(6) 0.2721(7) 0.8473(9) 0.055(4) Uani d U . . 1.0 . .
    H H22 0.598078 0.255335 0.799735 0.067 Uiso calc U . R 1.0 . .
    C C23 0.6331(6) 0.3275(7) 0.8514(8) 0.053(4) Uani d U . . 1.0 . .
    H H23 0.631273 0.350415 0.807456 0.063 Uiso calc U . R 1.0 . .
    C C24 0.5874(5) 0.1752(6) 0.9014(9) 0.051(4) Uani d . . . 1.0 . .
    H H24A 0.611192 0.150254 0.87818 0.061 Uiso calc U . R 1.0 . .
    H H24B 0.586427 0.159271 0.95161 0.061 Uiso calc U . R 1.0 . .
    C C29 0.1911(4) 0.4611(8) 0.8256(6) 0.049(3) Uani d . . . 1.0 . .
    C C33 0.1351(5) 0.5128(6) 0.8928(8) 0.041(3) Uani d . . . 1.0 . .
    H H33 0.122233 0.549031 0.907648 0.05 Uiso calc U . R 1.0 . .
    C C32 0.1147(4) 0.4615(7) 0.9145(6) 0.049(3) Uani d . . . 1.0 . .
    H H32 0.087675 0.461891 0.943281 0.058 Uiso calc U . R 1.0 . .
    C C31 0.1348(5) 0.4087(6) 0.8931(8) 0.041(3) Uani d . . . 1.0 . .
    H H31 0.122952 0.372817 0.910587 0.05 Uiso calc U . R 1.0 . .
    C C30 0.1710(5) 0.4075(6) 0.8479(6) 0.034(3) Uani d . . . 1.0 . .
    C C34 0.1730(6) 0.5132(6) 0.8510(8) 0.048(4) Uani d . . . 1.0 . .
    C C35 0.1932(6) 0.5732(6) 0.8320(9) 0.048(4) Uani d . . . 1.0 . .
    C C36 0.2183(8) 0.6054(7) 0.8928(11) 0.070(5) Uani d . . . 1.0 . .
    H H36 0.223767 0.588449 0.941306 0.084 Uiso calc U . R 1.0 . .
    C C37 0.2360(7) 0.6631(7) 0.8838(13) 0.079(6) Uani d . . . 1.0 . .
    H H37 0.254441 0.684511 0.925476 0.094 Uiso calc U . R 1.0 . .
    C C38 0.2250(6) 0.6899(7) 0.8074(10) 0.055(4) Uani d . . . 1.0 . .
    C C39 0.2010(8) 0.6554(9) 0.7497(11) 0.088(7) Uani d . . . 1.0 . .
    H H39 0.195844 0.670703 0.700343 0.106 Uiso calc U . R 1.0 . .
    C C40 0.1825(7) 0.5954(8) 0.7606(9) 0.065(5) Uani d . . . 1.0 . .
    H H40 0.16405 0.572991 0.719932 0.078 Uiso calc U . R 1.0 . .
    C C41 0.2437(6) 0.7464(7) 0.8028(10) 0.060(5) Uani d . . . 1.0 . .
    H H41A 0.247303 0.765502 0.85229 0.071 Uiso calc U . R 1.0 . .
    H H41B 0.217624 0.769149 0.76686 0.071 Uiso calc U . R 1.0 . .
    C C42 0.1918(5) 0.3490(6) 0.8326(8) 0.039(3) Uani d . . . 1.0 . .
    C C43 0.1824(9) 0.3224(8) 0.7664(9) 0.079(6) Uani d . . . 1.0 . .
    H H43 0.164642 0.344338 0.724796 0.095 Uiso calc U . R 1.0 . .
    C C44 0.1961(8) 0.2670(7) 0.7537(9) 0.063(4) Uani d . . . 1.0 . .
    H H44 0.185749 0.250242 0.705417 0.075 Uiso calc U . R 1.0 . .
    C C45 0.2246(5) 0.2354(6) 0.8097(9) 0.043(3) Uani d . . . 1.0 . .
    C C46 0.2314(7) 0.2550(7) 0.8781(9) 0.062(4) Uani d . . . 1.0 . .
    H H46 0.245996 0.230576 0.919106 0.074 Uiso calc U . R 1.0 . .
    C C47 0.2166(6) 0.3137(7) 0.8899(8) 0.055(4) Uani d . . . 1.0 . .
    H H47 0.224088 0.329201 0.939233 0.065 Uiso calc U . R 1.0 . .
    C C48 0.2401(5) 0.1690(6) 0.7915(9) 0.047(4) Uani d . . D 1.0 . .
    H H48A 0.238491 0.143167 0.834588 0.057 Uiso calc U . R 1.0 . .
    H H48B 0.215137 0.153907 0.747404 0.057 Uiso calc U . R 1.0 . .
    C C52 0.3768(4) 0.4602(9) 0.3828(5) 0.046(3) Uani d . . . 1.0 . .
    C C53 0.3547(5) 0.5147(5) 0.3510(7) 0.033(3) Uani d . . . 1.0 . .
    C C54 0.3131(5) 0.5122(6) 0.2923(6) 0.034(3) Uani d . . . 1.0 . .
    H H54 0.298011 0.547897 0.271345 0.041 Uiso calc U . R 1.0 . .
    C C55 0.2920(4) 0.4599(8) 0.2619(5) 0.044(2) Uani d . . . 1.0 . .
    H H55 0.263122 0.459757 0.220679 0.052 Uiso calc U . R 1.0 . .
    C C56 0.3134(5) 0.4084(6) 0.2922(9) 0.050(4) Uani d . . . 1.0 . .
    H H56 0.299359 0.372018 0.272043 0.06 Uiso calc U . R 1.0 . .
    C C57 0.3559(5) 0.4093(7) 0.3528(8) 0.048(4) Uani d . . . 1.0 . .
    C C58 0.3722(6) 0.5713(7) 0.3814(9) 0.051(4) Uani d . . . 1.0 . .
    C C59 0.3384(6) 0.6089(7) 0.4114(11) 0.068(5) Uani d . . . 1.0 . .
    H H59 0.303953 0.595779 0.414793 0.082 Uiso calc U . R 1.0 . .
    C C60 0.3534(8) 0.6613(8) 0.4346(12) 0.079(6) Uani d . . . 1.0 . .
    H H60 0.328249 0.684721 0.452975 0.095 Uiso calc U . R 1.0 . .
    C C61 0.4026(7) 0.6865(8) 0.4353(10) 0.064(5) Uani d . . . 1.0 . .
    C C62 0.4375(10) 0.6456(10) 0.4127(15) 0.117(9) Uani d . . . 1.0 . .
    H H62 0.473651 0.656853 0.420726 0.14 Uiso calc U . R 1.0 . .
    C C63 0.4263(7) 0.5941(7) 0.3820(10) 0.064(5) Uani d . . . 1.0 . .
    H H63 0.451431 0.572385 0.361195 0.077 Uiso calc U . R 1.0 . .
    C C64 0.4185(10) 0.7480(8) 0.4645(11) 0.095(8) Uani d . . D 1.0 . .
    H H64A 0.394744 0.777622 0.435954 0.115 Uiso calc U . R 1.0 . .
    H H64B 0.455195 0.756673 0.459076 0.115 Uiso calc U . R 1.0 . .
    C C65 0.3748(7) 0.3483(7) 0.3843(8) 0.054(4) Uani d . . . 1.0 . .
    C C66 0.3381(7) 0.3128(8) 0.4076(8) 0.063(4) Uani d . . . 1.0 . .
    H H66 0.302917 0.32623 0.404738 0.075 Uiso calc U . R 1.0 . .
    C C67 0.3532(8) 0.2553(9) 0.4362(10) 0.077(6) Uani d . . . 1.0 . .
    H H67 0.328338 0.229371 0.451276 0.092 Uiso calc U . R 1.0 . .
    C C68 0.4054(11) 0.2395(10) 0.4408(12) 0.096(8) Uani d . . . 1.0 . .
    C C69 0.4391(8) 0.2694(8) 0.4089(12) 0.079(6) Uani d . . . 1.0 . .
    H H69 0.472771 0.254582 0.40428 0.094 Uiso calc U . R 1.0 . .
    C C70 0.4202(8) 0.3262(10) 0.3820(14) 0.107(9) Uani d . . . 1.0 . .
    H H70 0.443594 0.349764 0.360244 0.128 Uiso calc U . R 1.0 . .
    C C71 0.4179(8) 0.1779(9) 0.4689(10) 0.089(7) Uani d . . . 1.0 . .
    H H71A 0.391516 0.150526 0.440889 0.107 Uiso calc U . R 1.0 . .
    H H71B 0.45316 0.166424 0.459637 0.107 Uiso calc U . R 1.0 . .
    C C72 0.4637(5) 0.8076(5) 0.7893(7) 0.037(2) Uani d . . . 1.0 . .
    C C73 0.4662(5) 0.8080(5) 0.7144(7) 0.033(2) Uani d . . . 1.0 . .
    C C74 0.4187(5) 0.8094(6) 0.6574(7) 0.034(2) Uani d . . . 1.0 . .
    C C75 0.3720(5) 0.8097(5) 0.6809(6) 0.032(2) Uani d . . . 1.0 . .
    C C76 0.3697(5) 0.8104(5) 0.7572(7) 0.032(2) Uani d . . . 1.0 . .
    C C77 0.4129(5) 0.8073(6) 0.8098(7) 0.038(2) Uani d . . . 1.0 . .
    C C78 0.4128(6) 0.8053(7) 0.8927(7) 0.052(4) Uani d . . . 1.0 . .
    H H78A 0.380464 0.785 0.900891 0.062 Uiso calc U . R 1.0 . .
    H H78B 0.443701 0.782471 0.918209 0.062 Uiso calc U . R 1.0 . .
    C C79 0.4147(9) 0.8632(7) 0.9249(9) 0.076(6) Uani d . . . 1.0 . .
    H H79A 0.415216 0.860084 0.978642 0.113 Uiso calc U . R 1.0 . .
    H H79B 0.383398 0.885471 0.901086 0.113 Uiso calc U . R 1.0 . .
    H H79C 0.446616 0.883481 0.916866 0.113 Uiso calc U . R 1.0 . .
    C C80 0.5135(6) 0.8054(6) 0.8463(8) 0.048(4) Uani d . . D 1.0 . .
    H H80A 0.506912 0.821496 0.894126 0.057 Uiso calc U . R 1.0 . .
    H H80B 0.540599 0.830095 0.829721 0.057 Uiso calc U . R 1.0 . .
    C C82 0.5213(6) 0.8073(8) 0.6882(10) 0.059(4) Uani d . . . 1.0 . .
    H H82A 0.548129 0.788967 0.727655 0.071 Uiso calc U . R 1.0 . .
    H H82B 0.518138 0.782899 0.642602 0.071 Uiso calc U . R 1.0 . .
    C C83 0.4203(6) 0.8079(6) 0.5758(8) 0.045(3) Uani d . . D 1.0 . .
    H H83A 0.391648 0.832788 0.548029 0.054 Uiso calc U . R 1.0 . .
    H H83B 0.454458 0.823877 0.567732 0.054 Uiso calc U . R 1.0 . .
    C C84 0.3212(5) 0.8123(6) 0.6227(8) 0.042(3) Uani d . . . 1.0 . .
    H H84A 0.29274 0.79234 0.642463 0.05 Uiso calc U . R 1.0 . .
    H H84B 0.326428 0.791042 0.577385 0.05 Uiso calc U . R 1.0 . .
    C C85 0.3034(6) 0.8783(6) 0.6005(9) 0.047(3) Uani d . . . 1.0 . .
    H H85A 0.271068 0.877772 0.562177 0.07 Uiso calc U . R 1.0 . .
    H H85B 0.331539 0.898274 0.580957 0.07 Uiso calc U . R 1.0 . .
    H H85C 0.296795 0.899063 0.64481 0.07 Uiso calc U . R 1.0 . .
    C C86 0.3156(6) 0.8098(6) 0.7796(9) 0.047(3) Uani d . . . 1.0 . .
    H H86A 0.3185 0.826525 0.830352 0.056 Uiso calc U . R 1.0 . .
    H H86B 0.290442 0.834049 0.744347 0.056 Uiso calc U . R 1.0 . .
    C C88 0.4666(5) 0.1135(5) 0.7075(8) 0.0412(14) Uani d . . . 1.0 . .
    C C89 0.4214(5) 0.1105(5) 0.6552(8) 0.0412(14) Uani d . . . 1.0 . .
    C C90 0.3691(5) 0.1094(5) 0.6760(8) 0.0412(14) Uani d . . . 1.0 . .
    C C91 0.3669(5) 0.1105(5) 0.7508(8) 0.0412(14) Uani d . . . 1.0 . .
    C C92 0.4157(5) 0.1137(5) 0.8075(8) 0.0412(14) Uani d . . . 1.0 . .
    C C93 0.5151(6) 0.1158(6) 0.8401(10) 0.059(5) Uani d . . . 1.0 . .
    H H93A 0.509254 0.097762 0.887273 0.071 Uiso calc U . R 1.0 . .
    H H93B 0.542699 0.092682 0.822192 0.071 Uiso calc U . R 1.0 . .
    C C94 0.5173(6) 0.1146(6) 0.6860(10) 0.052(4) Uani d . . . 1.0 . .
    H H94A 0.542095 0.137317 0.723661 0.063 Uiso calc U . R 1.0 . .
    H H94B 0.513808 0.13527 0.637619 0.063 Uiso calc U . R 1.0 . .
    C C95 0.5411(6) 0.0529(8) 0.6785(12) 0.068(5) Uani d . . . 1.0 . .
    H H95A 0.573834 0.056763 0.659071 0.102 Uiso calc U . R 1.0 . .
    H H95B 0.515742 0.029007 0.644028 0.102 Uiso calc U . R 1.0 . .
    H H95C 0.548816 0.033882 0.7276 0.102 Uiso calc U . R 1.0 . .
    C C96 0.4238(7) 0.1110(6) 0.5731(8) 0.051(4) Uani d . . . 1.0 . .
    H H96A 0.395232 0.086145 0.545087 0.061 Uiso calc U . R 1.0 . .
    H H96B 0.458117 0.094808 0.565879 0.061 Uiso calc U . R 1.0 . .
    C C97 0.3192(5) 0.1035(6) 0.6182(8) 0.042(3) Uani d . . . 1.0 . .
    H H97A 0.290089 0.123807 0.63624 0.051 Uiso calc U . R 1.0 . .
    H H97B 0.324136 0.123113 0.57158 0.051 Uiso calc U . R 1.0 . .
    C C98 0.3043(6) 0.0424(7) 0.6018(9) 0.057(4) Uani d . . . 1.0 . .
    H H98A 0.273127 0.040874 0.561505 0.085 Uiso calc U . R 1.0 . .
    H H98B 0.296126 0.023816 0.646693 0.085 Uiso calc U . R 1.0 . .
    H H98C 0.333661 0.021643 0.586345 0.085 Uiso calc U . R 1.0 . .
    C C99 0.3142(6) 0.1101(6) 0.7764(9) 0.049(3) Uani d . . D 1.0 . .
    H H99A 0.288895 0.084971 0.742445 0.058 Uiso calc U . R 1.0 . .
    H H99B 0.319028 0.09319 0.827239 0.058 Uiso calc U . R 1.0 . .
    C C100 0.4117(8) 0.1175(6) 0.8896(8) 0.061(5) Uani d . . . 1.0 . .
    H H10A 0.377667 0.136156 0.893404 0.073 Uiso calc U . R 1.0 . .
    H H10B 0.440412 0.143157 0.915738 0.073 Uiso calc U . R 1.0 . .
    C C102 0.4156(9) 0.0553(7) 0.9314(9) 0.073(5) Uani d . . . 1.0 . .
    H H10C 0.415994 0.061415 0.984653 0.11 Uiso calc U . R 1.0 . .
    H H10D 0.448157 0.035364 0.925242 0.11 Uiso calc U . R 1.0 . .
    H H10E 0.385026 0.031205 0.909667 0.11 Uiso calc U . R 1.0 . .
    C C87 0.4638(5) 0.1126(5) 0.7819(8) 0.0412(14) Uani d . . . 1.0 . .
    C C81 0.5395(7) 0.8673(8) 0.6721(11) 0.071(5) Uani d . . . 1.0 . .
    H H81A 0.574299 0.864668 0.658255 0.107 Uiso calc U . R 1.0 . .
    H H81B 0.541871 0.891882 0.716636 0.107 Uiso calc U . R 1.0 . .
    H H81C 0.51419 0.884613 0.630708 0.107 Uiso calc U . R 1.0 . .
    Cu Cu1 0.4174(2) 0.5022(3) 0.7468(4) 0.0978(9) Uani d . P . 0.448(4) B 1
    C C1 0.5135(17) 0.488(3) 0.855(3) 0.0978(9) Uani d . P . 0.448(4) B 1
    H H1A 0.497908 0.500317 0.895552 0.117 Uiso calc U P R 0.448(4) B 1
    N N1 0.4882(13) 0.490(2) 0.777(2) 0.0978(9) Uani d . P . 0.448(4) B 1
    C C51 0.2463(14) 0.464(3) 0.797(2) 0.0978(9) Uani d . P . 0.448(4) B 1
    H H51A 0.244604 0.495564 0.759516 0.117 Uiso calc U P R 0.448(4) B 1
    H H51B 0.251271 0.42627 0.7712 0.117 Uiso calc U P R 0.448(4) B 1
    C C50 0.298(2) 0.475(3) 0.864(4) 0.0978(9) Uani d . P D 0.448(4) B 1
    H H50A 0.285041 0.498164 0.903032 0.117 Uiso calc U P R 0.448(4) B 1
    H H50B 0.307967 0.435826 0.88702 0.117 Uiso calc U P R 0.448(4) B 1
    C C49 0.3470(13) 0.503(2) 0.851(2) 0.0978(9) Uani d . P D 0.448(4) B 1
    C C28 0.4248(13) 0.461(4) 0.449(2) 0.0978(9) Uani d . P . 0.448(4) B 1
    H H28A 0.443232 0.422553 0.452738 0.117 Uiso calc U P R 0.448(4) B 1
    H H28B 0.450137 0.491722 0.441268 0.117 Uiso calc U P R 0.448(4) B 1
    C C26 0.3507(14) 0.4829(19) 0.605(2) 0.0978(9) Uani d . P . 0.448(4) B 1
    H H26 0.322852 0.480696 0.632393 0.117 Uiso calc U P R 0.448(4) B 1
    C C27 0.3458(12) 0.469(3) 0.530(2) 0.0978(9) Uani d . P . 0.448(4) B 1
    H H27 0.315127 0.45974 0.493761 0.117 Uiso calc U P R 0.448(4) B 1
    N N3 0.3935(12) 0.4974(17) 0.630(2) 0.0978(9) Uani d . P . 0.448(4) B 1
    O O2 0.3911(9) 0.5030(13) 0.8906(15) 0.0978(9) Uani d . P D 0.448(4) B 1
    N N4 0.4046(11) 0.4728(18) 0.5207(18) 0.0978(9) Uani d . P D 0.448(4) B 1
    C C25 0.4133(15) 0.510(2) 0.577(2) 0.0978(9) Uani d . P D 0.448(4) B 1
    H H25 0.433568 0.545139 0.576204 0.117 Uiso calc U P R 0.448(4) B 1
    O O1 0.3515(10) 0.5033(15) 0.7840(15) 0.0978(9) Uani d . P D 0.448(4) B 1
    Cu Cu1A 0.41669(17) 0.4208(3) 0.7448(3) 0.0978(9) Uani d . P . 0.552(4) B
     2
    C C51A 0.4112(11) 0.456(3) 0.4603(19) 0.0978(9) Uani d . P . 0.552(4) B 2
    H H51C 0.439556 0.427116 0.458875 0.117 Uiso calc U P R 0.552(4) B 2
    H H51D 0.428384 0.494681 0.472898 0.117 Uiso calc U P R 0.552(4) B 2
    C C1A 0.5097(14) 0.430(2) 0.851(2) 0.0978(9) Uani d . P . 0.552(4) B 2
    H H1AA 0.493588 0.414654 0.889445 0.117 Uiso calc U P R 0.552(4) B 2
    N N3A 0.3550(10) 0.4278(15) 0.8023(15) 0.0978(9) Uani d . P D 0.552(4) B 2
    O O1A 0.3861(8) 0.4108(12) 0.6457(13) 0.0978(9) Uani d . P D 0.552(4) B 2
    N N4A 0.2759(9) 0.4539(17) 0.7956(13) 0.0978(9) Uani d . P D 0.552(4) B 2
    O O2A 0.4593(7) 0.4095(11) 0.6026(12) 0.0978(9) Uani d . P D 0.552(4) B 2
    C C28A 0.2229(10) 0.460(3) 0.7646(18) 0.0978(9) Uani d . P . 0.552(4) B 2
    H H28C 0.211099 0.427588 0.729809 0.117 Uiso calc U P R 0.552(4) B 2
    H H28D 0.217314 0.4975 0.73591 0.117 Uiso calc U P R 0.552(4) B 2
    C C27A 0.2978(17) 0.4457(19) 0.868(3) 0.0978(9) Uani d . P . 0.552(4) B 2
    H H27A 0.281589 0.443604 0.910977 0.117 Uiso calc U P R 0.552(4) B 2
    C C26A 0.3545(11) 0.4410(16) 0.8633(15) 0.0978(9) Uani d . P D 0.552(4) B
     2
    H H26A 0.384178 0.447509 0.902135 0.117 Uiso calc U P R 0.552(4) B 2
    C C25A 0.3092(10) 0.4317(15) 0.7504(15) 0.0978(9) Uani d . P D 0.552(4) B
     2
    H H25A 0.302195 0.422129 0.698721 0.117 Uiso calc U P R 0.552(4) B 2
    N N1A 0.4917(11) 0.428(2) 0.7841(19) 0.0978(9) Uani d . P . 0.552(4) B 2
    C C49A 0.4128(11) 0.4263(17) 0.5991(18) 0.0978(9) Uani d . P D 0.552(4) B
     2
    C C50A 0.3828(12) 0.4394(18) 0.5207(17) 0.0978(9) Uani d . P D 0.552(4) B
     2
    H H50C 0.361431 0.404217 0.5032 0.117 Uiso calc U P R 0.552(4) B 2
    H H50D 0.357573 0.471356 0.524929 0.117 Uiso calc U P R 0.552(4) B 2

loop_
    _atom_site_aniso_label
    _atom_site_aniso_U_11
    _atom_site_aniso_U_22
    _atom_site_aniso_U_33
    _atom_site_aniso_U_12
    _atom_site_aniso_U_13
    _atom_site_aniso_U_23
    C2 0.059(9) 0.22(2) 0.098(11) -0.060(16) 0.037(9) -0.005(19)
    N2 0.085(8) 0.143(11) 0.055(7) 0.010(13) 0.038(6) -0.008(12)
    C3 0.052(7) 0.053(8) 0.088(9) -0.007(9) 0.008(6) -0.004(11)
    C4 0.085(9) 0.050(7) 0.079(9) 0.025(11) 0.023(7) -0.012(11)
    C5 0.039(5) 0.048(7) 0.046(6) 0.018(9) 0.011(4) -0.009(8)
    C6 0.053(9) 0.036(8) 0.050(8) -0.008(7) 0.018(7) -0.013(7)
    C7 0.057(9) 0.020(7) 0.045(8) 0.016(6) -0.002(7) 0.002(6)
    C8 0.037(5) 0.042(6) 0.047(6) -0.019(8) 0.004(4) 0.012(8)
    N5 0.066(3) 0.035(2) 0.075(3) 0.010(3) 0.015(2) 0.002(3)
    N6 0.066(3) 0.035(2) 0.075(3) 0.010(3) 0.015(2) 0.002(3)
    N7 0.066(3) 0.035(2) 0.075(3) 0.010(3) 0.015(2) 0.002(3)
    N8 0.066(3) 0.035(2) 0.075(3) 0.010(3) 0.015(2) 0.002(3)
    N9 0.066(3) 0.035(2) 0.075(3) 0.010(3) 0.015(2) 0.002(3)
    N10 0.066(3) 0.035(2) 0.075(3) 0.010(3) 0.015(2) 0.002(3)
    C9 0.051(9) 0.036(8) 0.024(6) 0.025(7) 0.010(6) 0.005(6)
    C10 0.034(7) 0.020(6) 0.034(7) 0.003(5) 0.013(5) -0.006(5)
    C11 0.035(7) 0.022(7) 0.031(7) 0.008(5) -0.005(5) -0.006(5)
    C12 0.079(12) 0.072(12) 0.062(10) 0.038(10) -0.020(9) -0.014(9)
    C13 0.115(15) 0.035(9) 0.089(13) 0.038(10) -0.021(11) -0.027(9)
    C14 0.033(7) 0.035(8) 0.058(9) -0.003(6) -0.011(6) 0.000(7)
    C15 0.066(10) 0.034(8) 0.033(7) 0.003(7) 0.018(7) 0.008(6)
    C16 0.064(10) 0.035(8) 0.046(8) 0.010(7) 0.016(7) -0.004(7)
    C17 0.062(10) 0.034(9) 0.057(9) 0.009(7) -0.024(8) -0.016(7)
    C18 0.050(8) 0.045(8) 0.051(7) 0.014(6) 0.025(6) 0.002(5)
    C19 0.100(12) 0.046(8) 0.036(6) -0.021(8) 0.001(7) -0.004(6)
    C20 0.083(11) 0.063(9) 0.046(7) -0.024(8) -0.004(8) 0.012(7)
    C21 0.050(8) 0.028(7) 0.055(7) -0.006(6) 0.015(6) -0.005(5)
    C22 0.054(9) 0.054(8) 0.055(8) -0.007(7) 0.003(7) -0.004(6)
    C23 0.071(10) 0.051(8) 0.041(6) 0.000(7) 0.024(6) 0.011(6)
    C24 0.042(8) 0.036(9) 0.075(10) 0.001(7) 0.012(7) -0.006(8)
    C29 0.055(6) 0.038(6) 0.059(6) -0.021(9) 0.026(5) -0.006(9)
    C33 0.040(8) 0.017(7) 0.070(10) -0.005(6) 0.017(7) -0.003(7)
    C32 0.041(5) 0.033(6) 0.080(7) -0.025(8) 0.032(5) -0.031(9)
    C31 0.044(8) 0.029(8) 0.056(9) -0.023(6) 0.022(7) -0.010(7)
    C30 0.034(7) 0.040(9) 0.028(6) -0.025(6) 0.003(5) -0.016(6)
    C34 0.055(9) 0.023(8) 0.073(10) -0.021(6) 0.028(8) -0.011(7)
    C35 0.064(10) 0.023(7) 0.062(9) -0.006(7) 0.025(8) 0.009(7)
    C36 0.087(13) 0.041(9) 0.084(12) 0.007(9) 0.019(10) 0.013(9)
    C37 0.072(12) 0.037(9) 0.133(17) -0.017(8) 0.035(11) 0.010(10)
    C38 0.054(9) 0.039(9) 0.079(11) -0.009(7) 0.028(8) -0.005(8)
    C39 0.095(14) 0.086(14) 0.070(12) -0.033(11) -0.021(10) 0.042(10)
    C40 0.085(12) 0.067(11) 0.049(9) -0.037(9) 0.024(8) 0.005(8)
    C41 0.039(8) 0.048(9) 0.103(12) 0.025(7) 0.042(8) 0.046(8)
    C42 0.032(7) 0.037(8) 0.051(7) 0.000(6) 0.014(6) -0.004(5)
    C43 0.123(16) 0.053(9) 0.050(8) 0.036(10) -0.015(9) 0.002(7)
    C44 0.109(13) 0.039(8) 0.043(7) 0.008(7) 0.022(8) -0.017(6)
    C45 0.033(7) 0.023(7) 0.070(7) 0.000(5) 0.005(6) -0.035(5)
    C46 0.069(10) 0.062(9) 0.047(7) 0.026(8) -0.008(7) -0.015(7)
    C47 0.053(9) 0.070(9) 0.034(6) 0.011(7) -0.007(6) -0.021(6)
    C48 0.047(8) 0.040(8) 0.058(8) 0.020(6) 0.016(7) 0.001(6)
    C52 0.039(5) 0.064(7) 0.034(5) -0.024(9) 0.005(4) -0.011(9)
    C53 0.054(8) 0.026(7) 0.022(6) -0.002(6) 0.010(6) 0.010(5)
    C54 0.060(9) 0.038(8) 0.005(5) -0.005(7) 0.012(6) 0.003(5)
    C55 0.036(5) 0.053(6) 0.038(5) 0.019(9) -0.002(4) 0.005(9)
    C56 0.024(7) 0.032(8) 0.098(12) -0.015(6) 0.023(8) -0.008(8)
    C57 0.029(7) 0.056(10) 0.061(9) 0.006(7) 0.016(7) 0.024(8)
    C58 0.046(7) 0.038(8) 0.071(10) -0.006(6) 0.012(7) -0.024(7)
    C59 0.045(8) 0.054(9) 0.113(14) -0.018(7) 0.032(9) -0.043(9)
    C60 0.088(11) 0.048(9) 0.116(15) -0.018(8) 0.058(11) -0.035(10)
    C61 0.081(10) 0.054(9) 0.071(11) -0.027(7) 0.048(9) -0.032(8)
    C62 0.128(15) 0.105(13) 0.15(2) -0.065(11) 0.103(16) -0.090(14)
    C63 0.070(9) 0.053(9) 0.082(11) -0.026(7) 0.047(9) -0.032(8)
    C64 0.18(2) 0.042(10) 0.074(12) -0.041(12) 0.048(13) -0.049(9)
    C65 0.076(11) 0.054(10) 0.040(8) 0.019(8) 0.031(8) 0.016(7)
    C66 0.084(12) 0.069(11) 0.039(8) 0.000(9) 0.021(8) 0.019(8)
    C67 0.091(14) 0.088(14) 0.059(11) -0.004(11) 0.033(10) 0.042(10)
    C68 0.14(2) 0.075(14) 0.087(15) 0.043(14) 0.063(15) 0.037(12)
    C69 0.077(12) 0.059(11) 0.114(16) 0.025(9) 0.055(12) 0.045(10)
    C70 0.074(13) 0.096(16) 0.16(2) 0.021(12) 0.050(14) 0.084(16)
    C71 0.116(15) 0.109(16) 0.070(12) 0.051(13) 0.087(12) 0.036(11)
    C72 0.051(6) 0.019(5) 0.040(5) 0.007(5) 0.008(4) 0.004(5)
    C73 0.035(5) 0.018(5) 0.051(5) -0.001(5) 0.019(4) 0.001(5)
    C74 0.046(5) 0.026(6) 0.037(5) -0.004(5) 0.023(4) -0.003(5)
    C75 0.046(5) 0.024(6) 0.025(4) -0.001(5) 0.004(4) 0.001(4)
    C76 0.043(5) 0.020(5) 0.039(5) 0.006(5) 0.021(4) 0.016(5)
    C77 0.053(5) 0.026(6) 0.037(5) 0.022(5) 0.015(4) 0.015(5)
    C78 0.066(10) 0.057(9) 0.035(6) 0.008(8) 0.014(6) 0.000(6)
    C79 0.132(17) 0.049(9) 0.040(8) 0.024(10) 0.001(9) 0.001(7)
    C80 0.048(7) 0.036(8) 0.051(8) -0.002(7) -0.008(6) 0.016(7)
    C82 0.038(7) 0.069(11) 0.074(10) -0.004(7) 0.019(7) 0.009(9)
    C83 0.062(9) 0.027(7) 0.054(7) -0.025(7) 0.030(6) -0.014(6)
    C84 0.050(7) 0.024(6) 0.051(7) -0.008(6) 0.006(6) 0.004(6)
    C85 0.045(5) 0.027(5) 0.073(7) -0.002(4) 0.021(5) 0.011(5)
    C86 0.045(5) 0.027(5) 0.073(7) -0.002(4) 0.021(5) 0.011(5)
    C88 0.044(3) 0.013(3) 0.066(3) 0.007(2) 0.008(3) 0.011(3)
    C89 0.044(3) 0.013(3) 0.066(3) 0.007(2) 0.008(3) 0.011(3)
    C90 0.044(3) 0.013(3) 0.066(3) 0.007(2) 0.008(3) 0.011(3)
    C91 0.044(3) 0.013(3) 0.066(3) 0.007(2) 0.008(3) 0.011(3)
    C92 0.044(3) 0.013(3) 0.066(3) 0.007(2) 0.008(3) 0.011(3)
    C93 0.049(9) 0.023(8) 0.099(12) -0.008(7) -0.005(8) 0.012(8)
    C94 0.051(9) 0.018(7) 0.090(12) -0.004(6) 0.020(8) 0.007(7)
    C95 0.034(8) 0.063(11) 0.114(14) -0.018(7) 0.032(9) -0.027(10)
    C96 0.069(10) 0.037(9) 0.046(8) -0.005(7) 0.014(7) 0.019(7)
    C97 0.038(7) 0.041(8) 0.044(8) 0.003(6) 0.000(6) 0.002(6)
    C98 0.051(8) 0.051(9) 0.060(9) -0.005(7) -0.011(7) 0.008(7)
    C99 0.068(9) 0.033(8) 0.052(8) -0.001(6) 0.031(7) -0.011(6)
    C100 0.109(14) 0.026(8) 0.042(8) -0.010(8) 0.004(8) -0.023(6)
    C102 0.126(16) 0.054(11) 0.046(9) -0.009(10) 0.030(10) 0.011(8)
    C87 0.044(3) 0.013(3) 0.066(3) 0.007(2) 0.008(3) 0.011(3)
    C81 0.066(11) 0.054(11) 0.096(13) -0.035(9) 0.024(10) -0.008(9)
    Cu1 0.0569(13) 0.143(2) 0.1019(17) -0.010(2) 0.0355(12) -0.014(3)
    C1 0.0569(13) 0.143(2) 0.1019(17) -0.010(2) 0.0355(12) -0.014(3)
    N1 0.0569(13) 0.143(2) 0.1019(17) -0.010(2) 0.0355(12) -0.014(3)
    C51 0.0569(13) 0.143(2) 0.1019(17) -0.010(2) 0.0355(12) -0.014(3)
    C50 0.0569(13) 0.143(2) 0.1019(17) -0.010(2) 0.0355(12) -0.014(3)
    C49 0.0569(13) 0.143(2) 0.1019(17) -0.010(2) 0.0355(12) -0.014(3)
    C28 0.0569(13) 0.143(2) 0.1019(17) -0.010(2) 0.0355(12) -0.014(3)
    C26 0.0569(13) 0.143(2) 0.1019(17) -0.010(2) 0.0355(12) -0.014(3)
    C27 0.0569(13) 0.143(2) 0.1019(17) -0.010(2) 0.0355(12) -0.014(3)
    N3 0.0569(13) 0.143(2) 0.1019(17) -0.010(2) 0.0355(12) -0.014(3)
    O2 0.0569(13) 0.143(2) 0.1019(17) -0.010(2) 0.0355(12) -0.014(3)
    N4 0.0569(13) 0.143(2) 0.1019(17) -0.010(2) 0.0355(12) -0.014(3)
    C25 0.0569(13) 0.143(2) 0.1019(17) -0.010(2) 0.0355(12) -0.014(3)
    O1 0.0569(13) 0.143(2) 0.1019(17) -0.010(2) 0.0355(12) -0.014(3)
    Cu1A 0.0569(13) 0.143(2) 0.1019(17) -0.010(2) 0.0355(12) -0.014(3)
    C51A 0.0569(13) 0.143(2) 0.1019(17) -0.010(2) 0.0355(12) -0.014(3)
    C1A 0.0569(13) 0.143(2) 0.1019(17) -0.010(2) 0.0355(12) -0.014(3)
    N3A 0.0569(13) 0.143(2) 0.1019(17) -0.010(2) 0.0355(12) -0.014(3)
    O1A 0.0569(13) 0.143(2) 0.1019(17) -0.010(2) 0.0355(12) -0.014(3)
    N4A 0.0569(13) 0.143(2) 0.1019(17) -0.010(2) 0.0355(12) -0.014(3)
    O2A 0.0569(13) 0.143(2) 0.1019(17) -0.010(2) 0.0355(12) -0.014(3)
    C28A 0.0569(13) 0.143(2) 0.1019(17) -0.010(2) 0.0355(12) -0.014(3)
    C27A 0.0569(13) 0.143(2) 0.1019(17) -0.010(2) 0.0355(12) -0.014(3)
    C26A 0.0569(13) 0.143(2) 0.1019(17) -0.010(2) 0.0355(12) -0.014(3)
    C25A 0.0569(13) 0.143(2) 0.1019(17) -0.010(2) 0.0355(12) -0.014(3)
    N1A 0.0569(13) 0.143(2) 0.1019(17) -0.010(2) 0.0355(12) -0.014(3)
    C49A 0.0569(13) 0.143(2) 0.1019(17) -0.010(2) 0.0355(12) -0.014(3)
    C50A 0.0569(13) 0.143(2) 0.1019(17) -0.010(2) 0.0355(12) -0.014(3)

_geom_special_details                   
;

All esds (except the esd in the dihedral angle between two l.s. planes)
are estimated using the full covariance matrix.  The cell esds are taken
into account individually in the estimation of esds in distances, angles
and torsion angles; correlations between esds in cell parameters are only
used when they are defined by crystal symmetry.  An approximate (isotropic)
treatment of cell esds is used for estimating esds involving l.s. planes.
;

loop_
    _geom_bond_atom_site_label_1
    _geom_bond_atom_site_label_2
    _geom_bond_site_symmetry_2
    _geom_bond_distance
    _geom_bond_publ_flag
    C2 C3 . 1.37(2) ?
    C2 N1 . 1.40(4) ?
    C2 N1A . 1.57(4) ?
    C2 H2 . 0.95 ?
    N2 C3 . 1.338(16) ?
    N2 C4 . 1.379(16) ?
    N2 C1 . 1.45(5) ?
    N2 C1A . 1.62(4) ?
    C3 H3 . 0.95 ?
    C4 C5 . 1.536(16) ?
    C4 H4A . 0.99 ?
    C4 H4AB . 0.99 ?
    C5 C6 . 1.29(2) ?
    C5 C10 . 1.49(2) ?
    C6 C7 . 1.47(2) ?
    C6 C11 . 1.521(19) ?
    C7 C8 . 1.36(2) ?
    C7 H7 . 0.95 ?
    C8 C9 . 1.39(2) ?
    C8 H8 . 0.95 ?
    N5 C17 . 1.444(19) ?
    N5 C80 . 1.509(19) ?
    N5 H905 . 0.86(3) ?
    N6 C93 . 1.426(19) ?
    N6 C24 . 1.485(19) ?
    N6 H906 . 0.85(3) ?
    N7 C86 . 1.492(18) ?
    N7 C41 . 1.502(19) ?
    N7 H907 . 0.91(3) ?
    N8 C48 . 1.422(19) ?
    N8 C99 . 1.481(18) ?
    N8 H908 . 0.88(3) ?
    N9 C83 . 1.416(18) ?
    N9 C64 . 1.55(2) ?
    N9 H909 . 0.88(3) ?
    N10 C71 . 1.38(2) ?
    N10 C96 . 1.515(18) ?
    N10 H910 . 0.87(3) ?
    C9 C10 . 1.324(18) ?
    C9 H9 . 0.95 ?
    C10 C18 . 1.467(19) ?
    C11 C16 . 1.336(19) ?
    C11 C12 . 1.36(2) ?
    C12 C13 . 1.42(2) ?
    C12 H12 . 0.95 ?
    C13 C14 . 1.36(2) ?
    C13 H13 . 0.95 ?
    C14 C15 . 1.39(2) ?
    C14 C17 . 1.407(19) ?
    C15 C16 . 1.39(2) ?
    C15 H15 . 0.95 ?
    C16 H16 . 0.95 ?
    C17 H17A . 0.99 ?
    C17 H17B . 0.99 ?
    C18 C19 . 1.38(2) ?
    C18 C23 . 1.40(2) ?
    C19 C20 . 1.38(2) ?
    C19 H19 . 0.95 ?
    C20 C21 . 1.37(2) ?
    C20 H20 . 0.95 ?
    C21 C22 . 1.33(2) ?
    C21 C24 . 1.613(19) ?
    C22 C23 . 1.38(2) ?
    C22 H22 . 0.95 ?
    C23 H23 . 0.95 ?
    C24 H24A . 0.99 ?
    C24 H24B . 0.99 ?
    C29 C34 . 1.39(2) ?
    C29 C30 . 1.42(2) ?
    C29 C28A . 1.50(3) ?
    C29 C51 . 1.61(4) ?
    C33 C34 . 1.35(2) ?
    C33 C32 . 1.37(2) ?
    C33 H33 . 0.95 ?
    C32 C31 . 1.40(2) ?
    C32 H32 . 0.95 ?
    C31 C30 . 1.359(18) ?
    C31 H31 . 0.95 ?
    C30 C42 . 1.484(18) ?
    C34 C35 . 1.528(18) ?
    C35 C40 . 1.37(2) ?
    C35 C36 . 1.38(2) ?
    C36 C37 . 1.41(2) ?
    C36 H36 . 0.95 ?
    C37 C38 . 1.50(3) ?
    C37 H37 . 0.95 ?
    C38 C39 . 1.36(3) ?
    C38 C41 . 1.39(2) ?
    C39 C40 . 1.47(2) ?
    C39 H39 . 0.95 ?
    C40 H40 . 0.95 ?
    C41 H41A . 0.99 ?
    C41 H41B . 0.99 ?
    C42 C43 . 1.33(2) ?
    C42 C47 . 1.37(2) ?
    C43 C44 . 1.34(2) ?
    C43 H43 . 0.95 ?
    C44 C45 . 1.35(2) ?
    C44 H44 . 0.95 ?
    C45 C46 . 1.31(2) ?
    C45 C48 . 1.617(18) ?
    C46 C47 . 1.42(2) ?
    C46 H46 . 0.95 ?
    C47 H47 . 0.95 ?
    C48 H48A . 0.99 ?
    C48 H48B . 0.99 ?
    C52 C57 . 1.35(2) ?
    C52 C53 . 1.44(2) ?
    C52 C51A . 1.52(4) ?
    C52 C28 . 1.56(4) ?
    C53 C54 . 1.363(18) ?
    C53 C58 . 1.442(19) ?
    C54 C55 . 1.38(2) ?
    C54 H54 . 0.95 ?
    C55 C56 . 1.37(2) ?
    C55 H55 . 0.95 ?
    C56 C57 . 1.40(2) ?
    C56 H56 . 0.95 ?
    C57 C65 . 1.55(2) ?
    C58 C59 . 1.41(2) ?
    C58 C63 . 1.49(2) ?
    C59 C60 . 1.30(2) ?
    C59 H59 . 0.95 ?
    C60 C61 . 1.39(2) ?
    C60 H60 . 0.95 ?
    C61 C62 . 1.41(3) ?
    C61 C64 . 1.53(2) ?
    C62 C63 . 1.31(2) ?
    C62 H62 . 0.95 ?
    C63 H63 . 0.95 ?
    C64 H64A . 0.99 ?
    C64 H64B . 0.99 ?
    C65 C70 . 1.28(2) ?
    C65 C66 . 1.37(2) ?
    C66 C67 . 1.44(2) ?
    C66 H66 . 0.95 ?
    C67 C68 . 1.38(3) ?
    C67 H67 . 0.95 ?
    C68 C69 . 1.32(3) ?
    C68 C71 . 1.51(3) ?
    C69 C70 . 1.44(3) ?
    C69 H69 . 0.95 ?
    C70 H70 . 0.95 ?
    C71 H71A . 0.99 ?
    C71 H71B . 0.99 ?
    C72 C73 . 1.379(18) ?
    C72 C77 . 1.430(18) ?
    C72 C80 . 1.488(19) ?
    C73 C74 . 1.445(18) ?
    C73 C82 . 1.584(19) ?
    C74 C75 . 1.355(18) ?
    C74 C83 . 1.497(18) ?
    C75 C76 . 1.403(17) ?
    C75 C84 . 1.518(18) ?
    C76 C77 . 1.325(18) ?
    C76 C86 . 1.527(18) ?
    C77 C78 . 1.512(18) ?
    C78 C79 . 1.44(2) ?
    C78 H78A . 0.99 ?
    C78 H78B . 0.99 ?
    C79 H79A . 0.98 ?
    C79 H79B . 0.98 ?
    C79 H79C . 0.98 ?
    C80 H80A . 0.99 ?
    C80 H80B . 0.99 ?
    C82 C81 . 1.49(2) ?
    C82 H82A . 0.99 ?
    C82 H82B . 0.99 ?
    C83 H83A . 0.99 ?
    C83 H83B . 0.99 ?
    C84 C85 . 1.601(19) ?
    C84 H84A . 0.99 ?
    C84 H84B . 0.99 ?
    C85 H85A . 0.98 ?
    C85 H85B . 0.98 ?
    C85 H85C . 0.98 ?
    C86 H86A . 0.99 ?
    C86 H86B . 0.99 ?
    C88 C89 . 1.358(19) ?
    C88 C87 . 1.37(2) ?
    C88 C94 . 1.43(2) ?
    C89 C90 . 1.47(2) ?
    C89 C96 . 1.51(2) ?
    C90 C91 . 1.38(2) ?
    C90 C97 . 1.504(19) ?
    C91 C92 . 1.47(2) ?
    C91 C99 . 1.52(2) ?
    C92 C87 . 1.407(19) ?
    C92 C100 . 1.52(2) ?
    C93 C87 . 1.53(2) ?
    C93 H93A . 0.99 ?
    C93 H93B . 0.99 ?
    C94 C95 . 1.55(2) ?
    C94 H94A . 0.99 ?
    C94 H94B . 0.99 ?
    C95 H95A . 0.98 ?
    C95 H95B . 0.98 ?
    C95 H95C . 0.98 ?
    C96 H96A . 0.99 ?
    C96 H96B . 0.99 ?
    C97 C98 . 1.46(2) ?
    C97 H97A . 0.99 ?
    C97 H97B . 0.99 ?
    C98 H98A . 0.98 ?
    C98 H98B . 0.98 ?
    C98 H98C . 0.98 ?
    C99 H99A . 0.99 ?
    C99 H99B . 0.99 ?
    C100 C102 . 1.60(2) ?
    C100 H10A . 0.99 ?
    C100 H10B . 0.99 ?
    C102 H10C . 0.98 ?
    C102 H10D . 0.98 ?
    C102 H10E . 0.98 ?
    C81 H81A . 0.98 ?
    C81 H81B . 0.98 ?
    C81 H81C . 0.98 ?
    Cu1 N1 . 1.82(4) ?
    Cu1 O1 . 1.95(2) ?
    Cu1 N3 . 2.10(4) ?
    C1 N1 . 1.46(6) ?
    C1 H1A . 0.95 ?
    C51 C50 . 1.65(8) ?
    C51 H51A . 0.99 ?
    C51 H51B . 0.99 ?
    C50 C49 . 1.49(4) ?
    C50 H50A . 0.99 ?
    C50 H50B . 0.99 ?
    C49 O2 . 1.23(3) ?
    C49 O1 . 1.25(3) ?
    C28 N4 . 1.52(5) ?
    C28 H28A . 0.99 ?
    C28 H28B . 0.99 ?
    C26 N3 . 1.16(5) ?
    C26 C27 . 1.39(5) ?
    C26 C25 . 1.89(5) ?
    C26 H26 . 0.95 ?
    C27 N4 . 1.56(4) ?
    C27 C25 . 2.02(5) ?
    C27 H27 . 0.95 ?
    N3 C25 . 1.21(5) ?
    N4 C25 . 1.33(3) ?
    C25 H25 . 0.95 ?
    Cu1A O1A . 1.84(2) ?
    Cu1A N1A . 1.94(3) ?
    Cu1A N3A . 2.07(2) ?
    C51A C50A . 1.49(5) ?
    C51A H51C . 0.99 ?
    C51A H51D . 0.99 ?
    C1A N1A . 1.22(5) ?
    C1A H1AA . 0.95 ?
    N3A C26A . 1.15(2) ?
    N3A C25A . 1.36(4) ?
    O1A C49A . 1.24(3) ?
    N4A C27A . 1.35(6) ?
    N4A C25A . 1.40(2) ?
    N4A C28A . 1.38(4) ?
    O2A C49A . 1.25(3) ?
    C28A H28C . 0.99 ?
    C28A H28D . 0.99 ?
    C27A C26A . 1.49(5) ?
    C27A H27A . 0.95 ?
    C26A H26A . 0.95 ?
    C25A H25A . 0.95 ?
    C49A C50A . 1.52(4) ?
    C50A H50C . 0.99 ?
    C50A H50D . 0.99 ?

loop_
    _geom_angle_atom_site_label_1
    _geom_angle_atom_site_label_2
    _geom_angle_atom_site_label_3
    _geom_angle_site_symmetry_1
    _geom_angle_site_symmetry_3
    _geom_angle
    _geom_angle_publ_flag
    C3 C2 N1 . . 109.(2) ?
    C3 C2 N1A . . 101.(2) ?
    C3 C2 H2 . . 125.4 ?
    N1 C2 H2 . . 125.3 ?
    C3 N2 C4 . . 134.6(11) ?
    C3 N2 C1 . . 103.(2) ?
    C4 N2 C1 . . 120.(2) ?
    C3 N2 C1A . . 101.3(19) ?
    C4 N2 C1A . . 117.(2) ?
    N2 C3 C2 . . 110.8(12) ?
    N2 C3 H3 . . 124.6 ?
    C2 C3 H3 . . 124.6 ?
    N2 C4 C5 . . 111.2(10) ?
    N2 C4 H4A . . 109.3 ?
    C5 C4 H4A . . 109.4 ?
    N2 C4 H4AB . . 109.5 ?
    C5 C4 H4AB . . 109.4 ?
    H4A C4 H4AB . . 108.0 ?
    C6 C5 C10 . . 121.1(9) ?
    C6 C5 C4 . . 121.7(15) ?
    C10 C5 C4 . . 116.7(15) ?
    C5 C6 C7 . . 120.9(12) ?
    C5 C6 C11 . . 123.8(13) ?
    C7 C6 C11 . . 114.4(12) ?
    C8 C7 C6 . . 117.3(13) ?
    C8 C7 H7 . . 121.3 ?
    C6 C7 H7 . . 121.4 ?
    C7 C8 C9 . . 120.3(9) ?
    C7 C8 H8 . . 119.8 ?
    C9 C8 H8 . . 119.9 ?
    C17 N5 C80 . . 112.4(12) ?
    C17 N5 H905 . . 87.(4) ?
    C80 N5 H905 . . 82.(4) ?
    C93 N6 C24 . . 111.0(12) ?
    C93 N6 H906 . . 106.(5) ?
    C24 N6 H906 . . 110.(5) ?
    C86 N7 C41 . . 109.9(12) ?
    C86 N7 H907 . . 122.(6) ?
    C41 N7 H907 . . 109.(6) ?
    C48 N8 C99 . . 111.2(12) ?
    C48 N8 H908 . . 87.(4) ?
    C99 N8 H908 . . 83.(3) ?
    C83 N9 C64 . . 110.3(12) ?
    C83 N9 H909 . . 92.(4) ?
    C64 N9 H909 . . 83.(4) ?
    C71 N10 C96 . . 113.4(14) ?
    C71 N10 H910 . . 128.(5) ?
    C96 N10 H910 . . 113.(5) ?
    C10 C9 C8 . . 123.7(12) ?
    C10 C9 H9 . . 118.1 ?
    C8 C9 H9 . . 118.2 ?
    C9 C10 C18 . . 121.9(11) ?
    C9 C10 C5 . . 116.0(11) ?
    C18 C10 C5 . . 121.6(11) ?
    C16 C11 C12 . . 120.1(13) ?
    C16 C11 C6 . . 123.4(11) ?
    C12 C11 C6 . . 116.5(12) ?
    C11 C12 C13 . . 113.7(16) ?
    C11 C12 H12 . . 123.1 ?
    C13 C12 H12 . . 123.2 ?
    C14 C13 C12 . . 128.8(16) ?
    C14 C13 H13 . . 115.6 ?
    C12 C13 H13 . . 115.6 ?
    C13 C14 C15 . . 113.8(13) ?
    C13 C14 C17 . . 123.8(14) ?
    C15 C14 C17 . . 122.3(13) ?
    C14 C15 C16 . . 118.4(13) ?
    C14 C15 H15 . . 120.9 ?
    C16 C15 H15 . . 120.7 ?
    C11 C16 C15 . . 125.0(13) ?
    C11 C16 H16 . . 117.5 ?
    C15 C16 H16 . . 117.5 ?
    C14 C17 N5 . . 113.9(12) ?
    C14 C17 H17A . . 108.8 ?
    N5 C17 H17A . . 108.9 ?
    C14 C17 H17B . . 108.8 ?
    N5 C17 H17B . . 108.7 ?
    H17A C17 H17B . . 107.7 ?
    C19 C18 C23 . . 115.7(14) ?
    C19 C18 C10 . . 125.5(14) ?
    C23 C18 C10 . . 118.8(13) ?
    C18 C19 C20 . . 126.1(15) ?
    C18 C19 H19 . . 116.9 ?
    C20 C19 H19 . . 117.0 ?
    C21 C20 C19 . . 113.8(14) ?
    C21 C20 H20 . . 123.1 ?
    C19 C20 H20 . . 123.1 ?
    C22 C21 C20 . . 123.8(14) ?
    C22 C21 C24 . . 119.4(13) ?
    C20 C21 C24 . . 116.4(13) ?
    C21 C22 C23 . . 121.1(15) ?
    C21 C22 H22 . . 119.4 ?
    C23 C22 H22 . . 119.5 ?
    C22 C23 C18 . . 119.2(14) ?
    C22 C23 H23 . . 120.4 ?
    C18 C23 H23 . . 120.4 ?
    N6 C24 C21 . . 109.6(12) ?
    N6 C24 H24A . . 109.6 ?
    C21 C24 H24A . . 109.7 ?
    N6 C24 H24B . . 109.8 ?
    C21 C24 H24B . . 109.8 ?
    H24A C24 H24B . . 108.2 ?
    C34 C29 C30 . . 118.5(8) ?
    C34 C29 C28A . . 121.(3) ?
    C30 C29 C28A . . 119.(3) ?
    C34 C29 C51 . . 117.(3) ?
    C30 C29 C51 . . 121.(3) ?
    C34 C33 C32 . . 121.9(12) ?
    C34 C33 H33 . . 119.0 ?
    C32 C33 H33 . . 119.1 ?
    C33 C32 C31 . . 118.1(8) ?
    C33 C32 H32 . . 121.0 ?
    C31 C32 H32 . . 120.9 ?
    C30 C31 C32 . . 121.5(12) ?
    C30 C31 H31 . . 119.2 ?
    C32 C31 H31 . . 119.2 ?
    C31 C30 C29 . . 119.2(12) ?
    C31 C30 C42 . . 116.7(12) ?
    C29 C30 C42 . . 123.7(11) ?
    C33 C34 C29 . . 120.6(12) ?
    C33 C34 C35 . . 116.8(12) ?
    C29 C34 C35 . . 122.6(12) ?
    C40 C35 C36 . . 122.8(14) ?
    C40 C35 C34 . . 122.1(14) ?
    C36 C35 C34 . . 114.9(14) ?
    C35 C36 C37 . . 120.9(17) ?
    C35 C36 H36 . . 119.6 ?
    C37 C36 H36 . . 119.5 ?
    C36 C37 C38 . . 118.7(18) ?
    C36 C37 H37 . . 120.7 ?
    C38 C37 H37 . . 120.6 ?
    C39 C38 C41 . . 127.0(17) ?
    C39 C38 C37 . . 117.4(15) ?
    C41 C38 C37 . . 115.4(15) ?
    C38 C39 C40 . . 122.8(16) ?
    C38 C39 H39 . . 118.7 ?
    C40 C39 H39 . . 118.5 ?
    C35 C40 C39 . . 117.4(15) ?
    C35 C40 H40 . . 121.3 ?
    C39 C40 H40 . . 121.3 ?
    C38 C41 N7 . . 112.7(13) ?
    C38 C41 H41A . . 108.8 ?
    N7 C41 H41A . . 108.9 ?
    C38 C41 H41B . . 109.2 ?
    N7 C41 H41B . . 109.2 ?
    H41A C41 H41B . . 107.8 ?
    C43 C42 C47 . . 113.6(13) ?
    C43 C42 C30 . . 124.8(13) ?
    C47 C42 C30 . . 121.0(12) ?
    C42 C43 C44 . . 125.2(15) ?
    C42 C43 H43 . . 117.4 ?
    C44 C43 H43 . . 117.4 ?
    C45 C44 C43 . . 119.7(14) ?
    C45 C44 H44 . . 120.1 ?
    C43 C44 H44 . . 120.2 ?
    C46 C45 C44 . . 119.7(13) ?
    C46 C45 C48 . . 121.6(14) ?
    C44 C45 C48 . . 117.8(12) ?
    C45 C46 C47 . . 118.5(15) ?
    C45 C46 H46 . . 120.8 ?
    C47 C46 H46 . . 120.7 ?
    C42 C47 C46 . . 122.3(13) ?
    C42 C47 H47 . . 118.8 ?
    C46 C47 H47 . . 118.8 ?
    N8 C48 C45 . . 107.7(12) ?
    N8 C48 H48A . . 110.3 ?
    C45 C48 H48A . . 110.3 ?
    N8 C48 H48B . . 110.0 ?
    C45 C48 H48B . . 110.1 ?
    H48A C48 H48B . . 108.5 ?
    C57 C52 C53 . . 118.8(8) ?
    C57 C52 C51A . . 116.(3) ?
    C53 C52 C51A . . 123.(3) ?
    C57 C52 C28 . . 121.(4) ?
    C53 C52 C28 . . 120.(3) ?
    C54 C53 C52 . . 118.0(11) ?
    C54 C53 C58 . . 118.7(12) ?
    C52 C53 C58 . . 123.1(12) ?
    C53 C54 C55 . . 122.8(12) ?
    C53 C54 H54 . . 118.6 ?
    C55 C54 H54 . . 118.6 ?
    C56 C55 C54 . . 118.8(9) ?
    C56 C55 H55 . . 120.6 ?
    C54 C55 H55 . . 120.6 ?
    C55 C56 C57 . . 120.0(13) ?
    C55 C56 H56 . . 120.0 ?
    C57 C56 H56 . . 120.0 ?
    C52 C57 C56 . . 121.6(13) ?
    C52 C57 C65 . . 123.3(14) ?
    C56 C57 C65 . . 115.0(14) ?
    C59 C58 C53 . . 121.5(13) ?
    C59 C58 C63 . . 115.8(13) ?
    C53 C58 C63 . . 122.6(13) ?
    C60 C59 C58 . . 121.2(15) ?
    C60 C59 H59 . . 119.5 ?
    C58 C59 H59 . . 119.4 ?
    C59 C60 C61 . . 126.6(17) ?
    C59 C60 H60 . . 116.7 ?
    C61 C60 H60 . . 116.7 ?
    C60 C61 C62 . . 110.9(16) ?
    C60 C61 C64 . . 124.4(16) ?
    C62 C61 C64 . . 124.4(17) ?
    C63 C62 C61 . . 128.(2) ?
    C63 C62 H62 . . 115.9 ?
    C61 C62 H62 . . 116.0 ?
    C62 C63 C58 . . 116.5(16) ?
    C62 C63 H63 . . 121.8 ?
    C58 C63 H63 . . 121.7 ?
    C61 C64 N9 . . 107.5(14) ?
    C61 C64 H64A . . 110.3 ?
    N9 C64 H64A . . 110.4 ?
    C61 C64 H64B . . 110.2 ?
    N9 C64 H64B . . 110.0 ?
    H64A C64 H64B . . 108.5 ?
    C70 C65 C66 . . 117.9(17) ?
    C70 C65 C57 . . 124.4(15) ?
    C66 C65 C57 . . 117.2(14) ?
    C65 C66 C67 . . 119.7(17) ?
    C65 C66 H66 . . 120.2 ?
    C67 C66 H66 . . 120.1 ?
    C68 C67 C66 . . 116.8(17) ?
    C68 C67 H67 . . 121.5 ?
    C66 C67 H67 . . 121.6 ?
    C69 C68 C67 . . 123.6(18) ?
    C69 C68 C71 . . 120.9(19) ?
    C67 C68 C71 . . 114.(2) ?
    C68 C69 C70 . . 113.9(18) ?
    C68 C69 H69 . . 123.0 ?
    C70 C69 H69 . . 123.0 ?
    C65 C70 C69 . . 126.5(18) ?
    C65 C70 H70 . . 116.8 ?
    C69 C70 H70 . . 116.7 ?
    N10 C71 C68 . . 111.5(16) ?
    N10 C71 H71A . . 109.1 ?
    C68 C71 H71A . . 109.2 ?
    N10 C71 H71B . . 109.5 ?
    C68 C71 H71B . . 109.5 ?
    H71A C71 H71B . . 108.0 ?
    C73 C72 C77 . . 118.5(12) ?
    C73 C72 C80 . . 119.6(13) ?
    C77 C72 C80 . . 121.8(12) ?
    C72 C73 C74 . . 121.3(11) ?
    C72 C73 C82 . . 120.9(12) ?
    C74 C73 C82 . . 117.8(11) ?
    C75 C74 C73 . . 117.0(11) ?
    C75 C74 C83 . . 120.7(12) ?
    C73 C74 C83 . . 122.2(11) ?
    C74 C75 C76 . . 121.5(12) ?
    C74 C75 C84 . . 118.6(11) ?
    C76 C75 C84 . . 119.8(12) ?
    C77 C76 C75 . . 121.9(12) ?
    C77 C76 C86 . . 119.3(12) ?
    C75 C76 C86 . . 118.7(12) ?
    C76 C77 C72 . . 119.7(11) ?
    C76 C77 C78 . . 124.2(13) ?
    C72 C77 C78 . . 116.1(12) ?
    C79 C78 C77 . . 111.9(13) ?
    C79 C78 H78A . . 109.2 ?
    C77 C78 H78A . . 109.2 ?
    C79 C78 H78B . . 109.2 ?
    C77 C78 H78B . . 109.3 ?
    H78A C78 H78B . . 107.9 ?
    C78 C79 H79A . . 109.5 ?
    C78 C79 H79B . . 109.5 ?
    H79A C79 H79B . . 109.5 ?
    C78 C79 H79C . . 109.5 ?
    H79A C79 H79C . . 109.5 ?
    H79B C79 H79C . . 109.5 ?
    C72 C80 N5 . . 111.3(12) ?
    C72 C80 H80A . . 109.4 ?
    N5 C80 H80A . . 109.3 ?
    C72 C80 H80B . . 109.3 ?
    N5 C80 H80B . . 109.4 ?
    H80A C80 H80B . . 108.0 ?
    C81 C82 C73 . . 112.6(14) ?
    C81 C82 H82A . . 109.1 ?
    C73 C82 H82A . . 109.1 ?
    C81 C82 H82B . . 109.0 ?
    C73 C82 H82B . . 109.0 ?
    H82A C82 H82B . . 107.8 ?
    N9 C83 C74 . . 110.6(12) ?
    N9 C83 H83A . . 109.6 ?
    C74 C83 H83A . . 109.5 ?
    N9 C83 H83B . . 109.4 ?
    C74 C83 H83B . . 109.6 ?
    H83A C83 H83B . . 108.1 ?
    C75 C84 C85 . . 112.3(11) ?
    C75 C84 H84A . . 109.1 ?
    C85 C84 H84A . . 109.1 ?
    C75 C84 H84B . . 109.2 ?
    C85 C84 H84B . . 109.1 ?
    H84A C84 H84B . . 107.8 ?
    C84 C85 H85A . . 109.4 ?
    C84 C85 H85B . . 109.5 ?
    H85A C85 H85B . . 109.5 ?
    C84 C85 H85C . . 109.5 ?
    H85A C85 H85C . . 109.5 ?
    H85B C85 H85C . . 109.5 ?
    N7 C86 C76 . . 109.1(11) ?
    N7 C86 H86A . . 109.8 ?
    C76 C86 H86A . . 109.9 ?
    N7 C86 H86B . . 109.9 ?
    C76 C86 H86B . . 109.9 ?
    H86A C86 H86B . . 108.3 ?
    C89 C88 C87 . . 119.4(14) ?
    C89 C88 C94 . . 120.9(15) ?
    C87 C88 C94 . . 119.6(14) ?
    C88 C89 C90 . . 121.8(14) ?
    C88 C89 C96 . . 120.1(14) ?
    C90 C89 C96 . . 118.1(13) ?
    C91 C90 C89 . . 118.1(13) ?
    C91 C90 C97 . . 120.1(13) ?
    C89 C90 C97 . . 121.7(13) ?
    C90 C91 C92 . . 120.3(14) ?
    C90 C91 C99 . . 121.0(13) ?
    C92 C91 C99 . . 118.6(13) ?
    C87 C92 C91 . . 117.2(13) ?
    C87 C92 C100 . . 123.9(14) ?
    C91 C92 C100 . . 119.0(14) ?
    N6 C93 C87 . . 112.6(12) ?
    N6 C93 H93A . . 109.2 ?
    C87 C93 H93A . . 109.1 ?
    N6 C93 H93B . . 109.0 ?
    C87 C93 H93B . . 109.1 ?
    H93A C93 H93B . . 107.8 ?
    C88 C94 C95 . . 113.9(11) ?
    C88 C94 H94A . . 108.7 ?
    C95 C94 H94A . . 108.7 ?
    C88 C94 H94B . . 108.8 ?
    C95 C94 H94B . . 108.8 ?
    H94A C94 H94B . . 107.7 ?
    C94 C95 H95A . . 109.5 ?
    C94 C95 H95B . . 109.4 ?
    H95A C95 H95B . . 109.5 ?
    C94 C95 H95C . . 109.5 ?
    H95A C95 H95C . . 109.5 ?
    H95B C95 H95C . . 109.5 ?
    C89 C96 N10 . . 109.2(12) ?
    C89 C96 H96A . . 109.9 ?
    N10 C96 H96A . . 109.8 ?
    C89 C96 H96B . . 109.8 ?
    N10 C96 H96B . . 109.9 ?
    H96A C96 H96B . . 108.3 ?
    C98 C97 C90 . . 112.6(12) ?
    C98 C97 H97A . . 109.0 ?
    C90 C97 H97A . . 109.1 ?
    C98 C97 H97B . . 109.1 ?
    C90 C97 H97B . . 109.1 ?
    H97A C97 H97B . . 107.8 ?
    C97 C98 H98A . . 109.5 ?
    C97 C98 H98B . . 109.5 ?
    H98A C98 H98B . . 109.5 ?
    C97 C98 H98C . . 109.4 ?
    H98A C98 H98C . . 109.5 ?
    H98B C98 H98C . . 109.5 ?
    N8 C99 C91 . . 111.1(11) ?
    N8 C99 H99A . . 109.3 ?
    C91 C99 H99A . . 109.4 ?
    N8 C99 H99B . . 109.5 ?
    C91 C99 H99B . . 109.4 ?
    H99A C99 H99B . . 108.0 ?
    C92 C100 C102 . . 114.0(11) ?
    C92 C100 H10A . . 108.8 ?
    C102 C100 H10A . . 108.8 ?
    C92 C100 H10B . . 108.7 ?
    C102 C100 H10B . . 108.8 ?
    H10A C100 H10B . . 107.7 ?
    C100 C102 H10C . . 109.5 ?
    C100 C102 H10D . . 109.5 ?
    H10C C102 H10D . . 109.5 ?
    C100 C102 H10E . . 109.5 ?
    H10C C102 H10E . . 109.5 ?
    H10D C102 H10E . . 109.5 ?
    C88 C87 C92 . . 123.0(13) ?
    C88 C87 C93 . . 118.8(14) ?
    C92 C87 C93 . . 118.0(14) ?
    C82 C81 H81A . . 109.4 ?
    C82 C81 H81B . . 109.4 ?
    H81A C81 H81B . . 109.5 ?
    C82 C81 H81C . . 109.6 ?
    H81A C81 H81C . . 109.5 ?
    H81B C81 H81C . . 109.5 ?
    N1 Cu1 O1 . . 142.1(16) ?
    N1 Cu1 N3 . . 112.1(15) ?
    O1 Cu1 N3 . . 104.3(12) ?
    N1 C1 N2 . . 109.(4) ?
    N1 C1 H1A . . 125.2 ?
    N2 C1 H1A . . 125.4 ?
    C2 N1 C1 . . 102.(3) ?
    C2 N1 Cu1 . . 134.(3) ?
    C1 N1 Cu1 . . 122.(3) ?
    C29 C51 C50 . . 113.(3) ?
    C29 C51 H51A . . 113.1 ?
    C50 C51 H51A . . 113.0 ?
    C29 C51 H51B . . 104.3 ?
    C50 C51 H51B . . 104.4 ?
    H51A C51 H51B . . 108.0 ?
    C49 C50 C51 . . 122.(5) ?
    C49 C50 H50A . . 106.0 ?
    C51 C50 H50A . . 103.3 ?
    C49 C50 H50B . . 106.2 ?
    C51 C50 H50B . . 111.7 ?
    H50A C50 H50B . . 106.6 ?
    O2 C49 O1 . . 109.(3) ?
    O2 C49 C50 . . 129.(4) ?
    O1 C49 C50 . . 114.(4) ?
    N4 C28 C52 . . 108.(2) ?
    N4 C28 H28A . . 106.8 ?
    C52 C28 H28A . . 106.7 ?
    N4 C28 H28B . . 113.1 ?
    C52 C28 H28B . . 112.9 ?
    H28A C28 H28B . . 108.6 ?
    N3 C26 C27 . . 111.(3) ?
    N3 C26 C25 . . 38.(2) ?
    C27 C26 C25 . . 74.(2) ?
    N3 C26 H26 . . 124.7 ?
    C27 C26 H26 . . 124.8 ?
    C25 C26 H26 . . 158.1 ?
    C26 C27 N4 . . 101.(3) ?
    C26 C27 C25 . . 64.(2) ?
    N4 C27 C25 . . 41.0(14) ?
    C26 C27 H27 . . 129.7 ?
    N4 C27 H27 . . 129.5 ?
    C25 C27 H27 . . 159.1 ?
    C26 N3 C25 . . 106.(4) ?
    C26 N3 Cu1 . . 119.(3) ?
    C25 N3 Cu1 . . 135.(3) ?
    C25 N4 C28 . . 138.(4) ?
    C25 N4 C27 . . 89.(3) ?
    C28 N4 C27 . . 126.(3) ?
    N3 C25 N4 . . 115.(4) ?
    N3 C25 C26 . . 36.(2) ?
    N4 C25 C26 . . 88.(3) ?
    N3 C25 C27 . . 76.(3) ?
    N4 C25 C27 . . 50.(2) ?
    C26 C25 C27 . . 41.6(16) ?
    N3 C25 H25 . . 122.4 ?
    N4 C25 H25 . . 122.4 ?
    C26 C25 H25 . . 141.4 ?
    C27 C25 H25 . . 144.2 ?
    C49 O1 Cu1 . . 126.(2) ?
    O1A Cu1A N1A . . 125.7(11) ?
    O1A Cu1A N3A . . 106.2(10) ?
    N1A Cu1A N3A . . 128.0(13) ?
    C50A C51A C52 . . 115.(2) ?
    C50A C51A H51C . . 110.6 ?
    C52 C51A H51C . . 110.2 ?
    C50A C51A H51D . . 106.6 ?
    C52 C51A H51D . . 106.6 ?
    H51C C51A H51D . . 107.6 ?
    N1A C1A N2 . . 108.(3) ?
    N1A C1A H1AA . . 126.3 ?
    N2 C1A H1AA . . 126.1 ?
    C26A N3A C25A . . 119.(3) ?
    C26A N3A Cu1A . . 131.(2) ?
    C25A N3A Cu1A . . 107.4(17) ?
    C49A O1A Cu1A . . 116.(2) ?
    C27A N4A C25A . . 110.(3) ?
    C27A N4A C28A . . 128.(3) ?
    C25A N4A C28A . . 118.(2) ?
    N4A C28A C29 . . 110.(2) ?
    N4A C28A H28C . . 112.7 ?
    C29 C28A H28C . . 112.7 ?
    N4A C28A H28D . . 106.8 ?
    C29 C28A H28D . . 106.3 ?
    H28C C28A H28D . . 108.4 ?
    N4A C27A C26A . . 100.(4) ?
    N4A C27A H27A . . 129.4 ?
    C26A C27A H27A . . 130.4 ?
    N3A C26A C27A . . 106.(3) ?
    N3A C26A H26A . . 127.5 ?
    C27A C26A H26A . . 126.6 ?
    N3A C25A N4A . . 99.(2) ?
    N3A C25A H25A . . 130.4 ?
    N4A C25A H25A . . 130.2 ?
    C1A N1A C2 . . 109.(3) ?
    C1A N1A Cu1A . . 122.(3) ?
    C2 N1A Cu1A . . 120.(2) ?
    O2A C49A O1A . . 122.(3) ?
    O2A C49A C50A . . 115.(3) ?
    O1A C49A C50A . . 117.(3) ?
    C51A C50A C49A . . 121.(3) ?
    C51A C50A H50C . . 105.2 ?
    C49A C50A H50C . . 106.9 ?
    C51A C50A H50D . . 109.1 ?
    C49A C50A H50D . . 107.1 ?
    H50C C50A H50D . . 106.8 ?

loop_
    _geom_torsion_atom_site_label_1
    _geom_torsion_atom_site_label_2
    _geom_torsion_atom_site_label_3
    _geom_torsion_atom_site_label_4
    _geom_torsion_site_symmetry_1
    _geom_torsion_site_symmetry_2
    _geom_torsion_site_symmetry_3
    _geom_torsion_site_symmetry_4
    _geom_torsion
    _geom_torsion_publ_flag
    C4 N2 C3 C2 . . . . 177.(3) ?
    C1 N2 C3 C2 . . . . -23.(4) ?
    C1A N2 C3 C2 . . . . 29.(3) ?
    N1 C2 C3 N2 . . . . 25.(4) ?
    N1A C2 C3 N2 . . . . -33.(3) ?
    C3 N2 C4 C5 . . . . 6.(4) ?
    C1 N2 C4 C5 . . . . -151.(3) ?
    C1A N2 C4 C5 . . . . 151.(2) ?
    N2 C4 C5 C6 . . . . 92.(2) ?
    N2 C4 C5 C10 . . . . -96.3(19) ?
    C10 C5 C6 C7 . . . . 2.8(17) ?
    C4 C5 C6 C7 . . . . 174.1(11) ?
    C10 C5 C6 C11 . . . . 170.9(12) ?
    C4 C5 C6 C11 . . . . -17.8(19) ?
    C5 C6 C7 C8 . . . . -7.4(19) ?
    C11 C6 C7 C8 . . . . -176.6(11) ?
    C6 C7 C8 C9 . . . . 4.4(15) ?
    C7 C8 C9 C10 . . . . 3.5(15) ?
    C8 C9 C10 C18 . . . . 179.4(11) ?
    C8 C9 C10 C5 . . . . -8.0(16) ?
    C6 C5 C10 C9 . . . . 4.8(14) ?
    C4 C5 C10 C9 . . . . -167.0(10) ?
    C6 C5 C10 C18 . . . . 177.4(14) ?
    C4 C5 C10 C18 . . . . 5.7(16) ?
    C5 C6 C11 C16 . . . . -79.6(19) ?
    C7 C6 C11 C16 . . . . 89.3(17) ?
    C5 C6 C11 C12 . . . . 104.7(17) ?
    C7 C6 C11 C12 . . . . -86.4(17) ?
    C16 C11 C12 C13 . . . . 1.(3) ?
    C6 C11 C12 C13 . . . . 177.1(17) ?
    C11 C12 C13 C14 . . . . 0.(3) ?
    C12 C13 C14 C15 . . . . 2.(3) ?
    C12 C13 C14 C17 . . . . -180.(2) ?
    C13 C14 C15 C16 . . . . -4.(2) ?
    C17 C14 C15 C16 . . . . 177.1(15) ?
    C12 C11 C16 C15 . . . . -4.(3) ?
    C6 C11 C16 C15 . . . . -180.0(14) ?
    C14 C15 C16 C11 . . . . 6.(2) ?
    C13 C14 C17 N5 . . . . -126.6(18) ?
    C15 C14 C17 N5 . . . . 52.(2) ?
    C80 N5 C17 C14 . . . . -173.7(14) ?
    C9 C10 C18 C19 . . . . 76.5(19) ?
    C5 C10 C18 C19 . . . . -95.7(18) ?
    C9 C10 C18 C23 . . . . -102.5(16) ?
    C5 C10 C18 C23 . . . . 85.3(16) ?
    C23 C18 C19 C20 . . . . 2.(3) ?
    C10 C18 C19 C20 . . . . -177.0(17) ?
    C18 C19 C20 C21 . . . . 1.(3) ?
    C19 C20 C21 C22 . . . . 0.(3) ?
    C19 C20 C21 C24 . . . . 172.6(15) ?
    C20 C21 C22 C23 . . . . -4.(3) ?
    C24 C21 C22 C23 . . . . -176.0(14) ?
    C21 C22 C23 C18 . . . . 6.(2) ?
    C19 C18 C23 C22 . . . . -6.(2) ?
    C10 C18 C23 C22 . . . . 173.6(14) ?
    C93 N6 C24 C21 . . . . 173.5(13) ?
    C22 C21 C24 N6 . . . . -56.4(19) ?
    C20 C21 C24 N6 . . . . 130.6(16) ?
    C34 C33 C32 C31 . . . . 1.0(17) ?
    C33 C32 C31 C30 . . . . -4.4(16) ?
    C32 C31 C30 C29 . . . . 3.9(19) ?
    C32 C31 C30 C42 . . . . 176.5(12) ?
    C34 C29 C30 C31 . . . . 0.0(15) ?
    C28A C29 C30 C31 . . . . -168.5(18) ?
    C51 C29 C30 C31 . . . . 159.2(19) ?
    C34 C29 C30 C42 . . . . -172.0(14) ?
    C28A C29 C30 C42 . . . . 19.(2) ?
    C51 C29 C30 C42 . . . . -13.(2) ?
    C32 C33 C34 C29 . . . . 3.(2) ?
    C32 C33 C34 C35 . . . . -178.7(13) ?
    C30 C29 C34 C33 . . . . -3.3(18) ?
    C28A C29 C34 C33 . . . . 164.9(18) ?
    C51 C29 C34 C33 . . . . -163.(2) ?
    C30 C29 C34 C35 . . . . 178.3(14) ?
    C28A C29 C34 C35 . . . . -13.(2) ?
    C51 C29 C34 C35 . . . . 18.(3) ?
    C33 C34 C35 C40 . . . . -110.4(18) ?
    C29 C34 C35 C40 . . . . 68.(2) ?
    C33 C34 C35 C36 . . . . 64.(2) ?
    C29 C34 C35 C36 . . . . -118.1(16) ?
    C40 C35 C36 C37 . . . . -2.(3) ?
    C34 C35 C36 C37 . . . . -175.9(16) ?
    C35 C36 C37 C38 . . . . 3.(3) ?
    C36 C37 C38 C39 . . . . -4.(3) ?
    C36 C37 C38 C41 . . . . -179.7(15) ?
    C41 C38 C39 C40 . . . . 179.8(17) ?
    C37 C38 C39 C40 . . . . 4.(3) ?
    C36 C35 C40 C39 . . . . 2.(3) ?
    C34 C35 C40 C39 . . . . 175.9(17) ?
    C38 C39 C40 C35 . . . . -4.(3) ?
    C39 C38 C41 N7 . . . . -79.(2) ?
    C37 C38 C41 N7 . . . . 96.9(18) ?
    C86 N7 C41 C38 . . . . -176.3(15) ?
    C31 C30 C42 C43 . . . . 112.3(18) ?
    C29 C30 C42 C43 . . . . -75.(2) ?
    C31 C30 C42 C47 . . . . -57.9(17) ?
    C29 C30 C42 C47 . . . . 114.4(15) ?
    C47 C42 C43 C44 . . . . -1.(3) ?
    C30 C42 C43 C44 . . . . -172.2(18) ?
    C42 C43 C44 C45 . . . . -5.(3) ?
    C43 C44 C45 C46 . . . . 11.(3) ?
    C43 C44 C45 C48 . . . . -179.9(18) ?
    C44 C45 C46 C47 . . . . -11.(3) ?
    C48 C45 C46 C47 . . . . -179.7(14) ?
    C43 C42 C47 C46 . . . . 1.(2) ?
    C30 C42 C47 C46 . . . . 172.4(15) ?
    C45 C46 C47 C42 . . . . 5.(3) ?
    C99 N8 C48 C45 . . . . 167.3(12) ?
    C46 C45 C48 N8 . . . . -93.9(18) ?
    C44 C45 C48 N8 . . . . 97.1(17) ?
    C57 C52 C53 C54 . . . . 0.8(14) ?
    C51A C52 C53 C54 . . . . -161.5(15) ?
    C28 C52 C53 C54 . . . . 179.1(16) ?
    C57 C52 C53 C58 . . . . 176.5(14) ?
    C51A C52 C53 C58 . . . . 14.(2) ?
    C28 C52 C53 C58 . . . . -5.(2) ?
    C52 C53 C54 C55 . . . . -0.9(17) ?
    C58 C53 C54 C55 . . . . -176.7(12) ?
    C53 C54 C55 C56 . . . . 0.5(14) ?
    C54 C55 C56 C57 . . . . 0.0(15) ?
    C53 C52 C57 C56 . . . . -0.5(15) ?
    C51A C52 C57 C56 . . . . 163.0(15) ?
    C28 C52 C57 C56 . . . . -178.7(17) ?
    C53 C52 C57 C65 . . . . -177.4(13) ?
    C51A C52 C57 C65 . . . . -13.9(19) ?
    C28 C52 C57 C65 . . . . 4.(2) ?
    C55 C56 C57 C52 . . . . 0.1(19) ?
    C55 C56 C57 C65 . . . . 177.3(11) ?
    C54 C53 C58 C59 . . . . 60.(2) ?
    C52 C53 C58 C59 . . . . -115.7(18) ?
    C54 C53 C58 C63 . . . . -118.8(17) ?
    C52 C53 C58 C63 . . . . 66.(2) ?
    C53 C58 C59 C60 . . . . -175.8(19) ?
    C63 C58 C59 C60 . . . . 3.(3) ?
    C58 C59 C60 C61 . . . . -2.(4) ?
    C59 C60 C61 C62 . . . . -5.(3) ?
    C59 C60 C61 C64 . . . . -179.(2) ?
    C60 C61 C62 C63 . . . . 12.(4) ?
    C64 C61 C62 C63 . . . . -174.(2) ?
    C61 C62 C63 C58 . . . . -11.(4) ?
    C59 C58 C63 C62 . . . . 2.(3) ?
    C53 C58 C63 C62 . . . . -179.(2) ?
    C60 C61 C64 N9 . . . . 60.(3) ?
    C62 C61 C64 N9 . . . . -113.(2) ?
    C83 N9 C64 C61 . . . . -170.9(15) ?
    C52 C57 C65 C70 . . . . -68.(2) ?
    C56 C57 C65 C70 . . . . 115.(2) ?
    C52 C57 C65 C66 . . . . 120.2(16) ?
    C56 C57 C65 C66 . . . . -56.9(18) ?
    C70 C65 C66 C67 . . . . 7.(3) ?
    C57 C65 C66 C67 . . . . 179.0(15) ?
    C65 C66 C67 C68 . . . . 2.(3) ?
    C66 C67 C68 C69 . . . . -12.(4) ?
    C66 C67 C68 C71 . . . . -178.0(18) ?
    C67 C68 C69 C70 . . . . 12.(4) ?
    C71 C68 C69 C70 . . . . 177.(2) ?
    C66 C65 C70 C69 . . . . -7.(4) ?
    C57 C65 C70 C69 . . . . -179.(2) ?
    C68 C69 C70 C65 . . . . -2.(4) ?
    C96 N10 C71 C68 . . . . 173.4(17) ?
    C69 C68 C71 N10 . . . . 122.(2) ?
    C67 C68 C71 N10 . . . . -72.(3) ?
    C77 C72 C73 C74 . . . . 1.4(18) ?
    C80 C72 C73 C74 . . . . 179.3(11) ?
    C77 C72 C73 C82 . . . . -179.0(12) ?
    C80 C72 C73 C82 . . . . -1.1(18) ?
    C72 C73 C74 C75 . . . . -0.7(18) ?
    C82 C73 C74 C75 . . . . 179.7(12) ?
    C72 C73 C74 C83 . . . . -177.9(12) ?
    C82 C73 C74 C83 . . . . 2.5(18) ?
    C73 C74 C75 C76 . . . . 1.9(18) ?
    C83 C74 C75 C76 . . . . 179.2(12) ?
    C73 C74 C75 C84 . . . . 178.9(11) ?
    C83 C74 C75 C84 . . . . -3.8(18) ?
    C74 C75 C76 C77 . . . . -4.1(19) ?
    C84 C75 C76 C77 . . . . 178.9(12) ?
    C74 C75 C76 C86 . . . . -179.1(12) ?
    C84 C75 C76 C86 . . . . 3.9(17) ?
    C75 C76 C77 C72 . . . . 4.8(19) ?
    C86 C76 C77 C72 . . . . 179.8(11) ?
    C75 C76 C77 C78 . . . . -177.4(13) ?
    C86 C76 C77 C78 . . . . -2.(2) ?
    C73 C72 C77 C76 . . . . -3.5(18) ?
    C80 C72 C77 C76 . . . . 178.7(12) ?
    C73 C72 C77 C78 . . . . 178.5(12) ?
    C80 C72 C77 C78 . . . . 0.7(18) ?
    C76 C77 C78 C79 . . . . -89.5(19) ?
    C72 C77 C78 C79 . . . . 88.4(17) ?
    C73 C72 C80 N5 . . . . -82.3(15) ?
    C77 C72 C80 N5 . . . . 95.5(15) ?
    C17 N5 C80 C72 . . . . 167.4(14) ?
    C72 C73 C82 C81 . . . . -95.7(17) ?
    C74 C73 C82 C81 . . . . 83.8(17) ?
    C64 N9 C83 C74 . . . . -177.3(15) ?
    C75 C74 C83 N9 . . . . -82.3(16) ?
    C73 C74 C83 N9 . . . . 94.9(15) ?
    C74 C75 C84 C85 . . . . -88.1(15) ?
    C76 C75 C84 C85 . . . . 89.1(14) ?
    C41 N7 C86 C76 . . . . 178.2(13) ?
    C77 C76 C86 N7 . . . . -92.3(16) ?
    C75 C76 C86 N7 . . . . 82.9(14) ?
    C87 C88 C89 C90 . . . . 3.1(18) ?
    C94 C88 C89 C90 . . . . -180.0(11) ?
    C87 C88 C89 C96 . . . . -179.5(12) ?
    C94 C88 C89 C96 . . . . -2.6(18) ?
    C88 C89 C90 C91 . . . . -0.9(18) ?
    C96 C89 C90 C91 . . . . -178.4(12) ?
    C88 C89 C90 C97 . . . . -177.3(12) ?
    C96 C89 C90 C97 . . . . 5.2(17) ?
    C89 C90 C91 C92 . . . . 0.9(17) ?
    C97 C90 C91 C92 . . . . 177.4(11) ?
    C89 C90 C91 C99 . . . . 179.4(11) ?
    C97 C90 C91 C99 . . . . -4.2(18) ?
    C90 C91 C92 C87 . . . . -3.0(17) ?
    C99 C91 C92 C87 . . . . 178.6(11) ?
    C90 C91 C92 C100 . . . . 177.4(12) ?
    C99 C91 C92 C100 . . . . -1.1(17) ?
    C24 N6 C93 C87 . . . . -170.5(14) ?
    C89 C88 C94 C95 . . . . -89.0(18) ?
    C87 C88 C94 C95 . . . . 88.0(18) ?
    C88 C89 C96 N10 . . . . -93.6(15) ?
    C90 C89 C96 N10 . . . . 83.9(15) ?
    C71 N10 C96 C89 . . . . -178.3(15) ?
    C91 C90 C97 C98 . . . . -87.7(16) ?
    C89 C90 C97 C98 . . . . 88.6(16) ?
    C48 N8 C99 C91 . . . . 172.5(13) ?
    C90 C91 C99 N8 . . . . -84.7(16) ?
    C92 C91 C99 N8 . . . . 93.7(15) ?
    C87 C92 C100 C102 . . . . -85.3(18) ?
    C91 C92 C100 C102 . . . . 94.3(17) ?
    C89 C88 C87 C92 . . . . -5.4(19) ?
    C94 C88 C87 C92 . . . . 177.6(11) ?
    C89 C88 C87 C93 . . . . 179.8(11) ?
    C94 C88 C87 C93 . . . . 2.8(17) ?
    C91 C92 C87 C88 . . . . 5.3(18) ?
    C100 C92 C87 C88 . . . . -175.1(12) ?
    C91 C92 C87 C93 . . . . -179.9(10) ?
    C100 C92 C87 C93 . . . . -0.2(17) ?
    N6 C93 C87 C88 . . . . 83.4(17) ?
    N6 C93 C87 C92 . . . . -91.6(16) ?
    C3 N2 C1 N1 . . . . 13.(5) ?
    C4 N2 C1 N1 . . . . 177.(3) ?
    C3 C2 N1 C1 . . . . -15.(5) ?
    C3 C2 N1 Cu1 . . . . -177.(4) ?
    N2 C1 N1 C2 . . . . 1.(5) ?
    N2 C1 N1 Cu1 . . . . 166.(3) ?
    O1 Cu1 N1 C2 . . . . 146.(4) ?
    N3 Cu1 N1 C2 . . . . -17.(6) ?
    O1 Cu1 N1 C1 . . . . -13.(7) ?
    N3 Cu1 N1 C1 . . . . -176.(4) ?
    C34 C29 C51 C50 . . . . 70.(5) ?
    C30 C29 C51 C50 . . . . -90.(5) ?
    C29 C51 C50 C49 . . . . -153.(5) ?
    C51 C50 C49 O2 . . . . -163.(5) ?
    C51 C50 C49 O1 . . . . -18.(7) ?
    C57 C52 C28 N4 . . . . -102.(5) ?
    C53 C52 C28 N4 . . . . 80.(5) ?
    N3 C26 C27 N4 . . . . 7.(6) ?
    C25 C26 C27 N4 . . . . 19.(3) ?
    N3 C26 C27 C25 . . . . -12.(4) ?
    C27 C26 N3 C25 . . . . 19.(6) ?
    C27 C26 N3 Cu1 . . . . -166.(3) ?
    C25 C26 N3 Cu1 . . . . 176.(6) ?
    C52 C28 N4 C25 . . . . -125.(5) ?
    C52 C28 N4 C27 . . . . 14.(8) ?
    C26 C27 N4 C25 . . . . -27.(4) ?
    C26 C27 N4 C28 . . . . 179.(5) ?
    C25 C27 N4 C28 . . . . -155.(7) ?
    C26 N3 C25 N4 . . . . -45.(6) ?
    Cu1 N3 C25 N4 . . . . 140.(4) ?
    Cu1 N3 C25 C26 . . . . -174.(7) ?
    C26 N3 C25 C27 . . . . -12.(4) ?
    Cu1 N3 C25 C27 . . . . 173.(4) ?
    C28 N4 C25 N3 . . . . -168.(5) ?
    C27 N4 C25 N3 . . . . 44.(5) ?
    C28 N4 C25 C26 . . . . 167.(6) ?
    C27 N4 C25 C26 . . . . 19.(3) ?
    C28 N4 C25 C27 . . . . 148.(7) ?
    C27 C26 C25 N3 . . . . -162.(6) ?
    N3 C26 C25 N4 . . . . 140.(5) ?
    C27 C26 C25 N4 . . . . -22.(4) ?
    N3 C26 C25 C27 . . . . 162.(6) ?
    O2 C49 O1 Cu1 . . . . 1.(6) ?
    C50 C49 O1 Cu1 . . . . -150.(4) ?
    C57 C52 C51A C50A . . . . -67.(5) ?
    C53 C52 C51A C50A . . . . 96.(5) ?
    C3 N2 C1A N1A . . . . -11.(4) ?
    C4 N2 C1A N1A . . . . -166.(3) ?
    N1A Cu1A O1A C49A . . . . -21.(3) ?
    N3A Cu1A O1A C49A . . . . 155.(3) ?
    C27A N4A C28A C29 . . . . 4.(7) ?
    C25A N4A C28A C29 . . . . 158.(3) ?
    C34 C29 C28A N4A . . . . 101.(4) ?
    C30 C29 C28A N4A . . . . -91.(4) ?
    C25A N4A C27A C26A . . . . 23.(4) ?
    C28A N4A C27A C26A . . . . 179.(5) ?
    C25A N3A C26A C27A . . . . 13.(5) ?
    Cu1A N3A C26A C27A . . . . 172.(3) ?
    N4A C27A C26A N3A . . . . -22.(4) ?
    C26A N3A C25A N4A . . . . 1.(5) ?
    Cu1A N3A C25A N4A . . . . -163.(2) ?
    C27A N4A C25A N3A . . . . -17.(4) ?
    C28A N4A C25A N3A . . . . -175.(4) ?
    N2 C1A N1A C2 . . . . -8.(5) ?
    N2 C1A N1A Cu1A . . . . -156.(3) ?
    C3 C2 N1A C1A . . . . 25.(4) ?
    C3 C2 N1A Cu1A . . . . 173.(2) ?
    Cu1A O1A C49A O2A . . . . 51.(4) ?
    Cu1A O1A C49A C50A . . . . -158.(3) ?
    C52 C51A C50A C49A . . . . 172.(4) ?
    O2A C49A C50A C51A . . . . -25.(6) ?
    O1A C49A C50A C51A . . . . -178.(5) ?

_shelx_res_file                         
;

TITL mo_SB_220404_MO_0m_c.res in C2
    mo_sb_220404_mo_0m_c_sq.res
    created by SHELXL-2018/3 at 12:59:09 on 08-Apr-2022
REM Old TITL mo_SB_220404_MO_0m in C2/m
REM SHELXT solution in C2
REM R1 0.293,  Rweak 0.026,  Alpha 0.079,  Orientation as input
REM Flack x =  0.354 ( 0.328 ) from Parsons' quotients
REM Formula found by SHELXT:  C182 N43 O12
CELL  0.71073  25.7845  22.8050  18.2362   90.000  101.118   90.000
ZERR  4.000   0.0022   0.0018   0.0014    0.000    0.003    0.000
LATT -7
SYMM -X, Y, -Z
SFAC C H CU N O
UNIT 404 428 4 40 8
LIST 6 ! automatically inserted. Change 6 to 4 for CHECKCIF!!
TEMP -173.150
SIZE 0.044 0.044 0.057
L.S. 5 0  162
BOND $H
FMAP 2
PLAN 80
CONF
ACTA
EADP Cu1 > C50A
RIGU Cu1 > C50A
FREE C25A C26A
FREE H905 C80
FREE H905 C17
SADI C17 H905 C80 H905
FREE H908 C48
FREE H908 C99
SADI C48 H908 C99 H908
RIGU C18 > C23
SIMU C18 > C23
RIGU C41 > C47
RIGU C72 > C86
RIGU C72 > C86
RIGU C58 > C63
DFIX 2.295 C25A C26A
EADP N5 > N10
EADP C85 > C86
EADP C87 C88 C89 C90 C91 C92
FREE H905 C17
FREE H909 C64
FREE H909 C83
DFIX 0.9 H905 N5 H906 N6 H907 N7 H908 N8 H909 N9 H910 N10
DFIX 1.058 N3A C26A
DFIX 1.335 C25 N4
DFIX 1.346 C25A N4A
SADI C49 O1 C49A O1A
SADI C49 C50 C49A C50A
SADI C49 C51 C49A C51
SADI C50 C51 C50A C51
SADI O2A C49A O2 C49
SADI C28 N4 C28 N4A
SADI H909 C64 H909 C83
ABIN
WGHT    0.151900   65.724068
FVAR       0.13467   0.44817
C2    1    0.527213    0.466220    0.741826    11.00000    0.05916    0.21796 =
         0.09817   -0.00499    0.03718   -0.06020
AFIX  43
H2    2    0.521904    0.452987    0.691534    11.00000   -1.20000
AFIX   0
N2    4    0.566124    0.463174    0.861898    11.00000    0.08460    0.14284 =
         0.05485   -0.00833    0.03825    0.00993
C3    1    0.574176    0.464889    0.791603    11.00000    0.05217    0.05343 =
         0.08816   -0.00440    0.00782   -0.00744
AFIX  43
H3    2    0.607973    0.465146    0.778124    11.00000   -1.20000
AFIX   0
C4    1    0.598556    0.459214    0.931313    11.00000    0.08520    0.05012 =
         0.07917   -0.01227    0.02294    0.02511
AFIX  23
H4A   2    0.591906    0.421616    0.955023    11.00000   -1.20000
H4AB  2    0.590200    0.491477    0.963458    11.00000   -1.20000
AFIX   0
C5    1    0.657084    0.462765    0.925274    11.00000    0.03917    0.04752 =
         0.04597   -0.00893    0.01051    0.01804
C6    1    0.682076    0.511931    0.930556    11.00000    0.05285    0.03552 =
         0.05029   -0.01262    0.01836   -0.00785
C7    1    0.739337    0.513905    0.931867    11.00000    0.05708    0.01961 =
         0.04495    0.00242   -0.00202    0.01559
AFIX  43
H7    2    0.757295    0.550079    0.929922    11.00000   -1.20000
AFIX   0
C8    1    0.765454    0.461868    0.935971    11.00000    0.03716    0.04248 =
         0.04660    0.01197    0.00374   -0.01879
AFIX  43
H8    2    0.802776    0.461368    0.940472    11.00000   -1.20000
AFIX   0
N5    4    0.533869    0.743421    0.858540    11.00000    0.06633    0.03475 =
         0.07519    0.00224    0.01513    0.00955
H905  2    0.547524    0.751437    0.820341    11.00000    0.00415

N6    4    0.533406    0.174406    0.854726    11.00000    0.06633    0.03475 =
         0.07519    0.00224    0.01513    0.00955
H906  2    0.534097    0.189365    0.812405    11.00000   -0.00100
N7    4    0.296130    0.748170    0.778492    11.00000    0.06633    0.03475 =
         0.07519    0.00224    0.01513    0.00955
H907  2    0.316648    0.718306    0.800767    11.00000    0.02545
N8    4    0.292309    0.170071    0.776898    11.00000    0.06633    0.03475 =
         0.07519    0.00224    0.01513    0.00955
H908  2    0.303723    0.166646    0.825649    11.00000    0.01022
N9    4    0.414146    0.749726    0.548265    11.00000    0.06633    0.03475 =
         0.07519    0.00224    0.01513    0.00955
H909  2    0.448502    0.744095    0.555724    11.00000    0.02143
N10   4    0.417664    0.173344    0.544266    11.00000    0.06633    0.03475 =
         0.07519    0.00224    0.01513    0.00955
H910  2    0.427472    0.199585    0.579126    11.00000   -0.00100
C9    1    0.737668    0.409205    0.933599    11.00000    0.05122    0.03580 =
         0.02407    0.00482    0.00960    0.02526
AFIX  43
H9    2    0.757270    0.373676    0.939398    11.00000   -1.20000
AFIX   0
C10   1    0.685524    0.405940    0.923724    11.00000    0.03435    0.01970 =
         0.03361   -0.00583    0.01335    0.00320
C11   1    0.654970    0.571443    0.921331    11.00000    0.03508    0.02205 =
         0.03111   -0.00582   -0.00509    0.00797
C12   1    0.655087    0.602580    0.985094    11.00000    0.07941    0.07210 =
         0.06164   -0.01400   -0.02019    0.03799
AFIX  43
H12   2    0.669596    0.588001    1.033504    11.00000   -1.20000
AFIX   0
C13   1    0.631557    0.658736    0.972507    11.00000    0.11539    0.03454 =
         0.08885   -0.02742   -0.02088    0.03768
AFIX  43
H13   2    0.631061    0.681464    1.016023    11.00000   -1.20000
AFIX   0
C14   1    0.609545    0.684563    0.906463    11.00000    0.03271    0.03534 =
         0.05762    0.00011   -0.01128   -0.00319
C15   1    0.609712    0.649270    0.844286    11.00000    0.06604    0.03357 =
         0.03309    0.00769    0.01815    0.00330
AFIX  43
H15   2    0.593149    0.661904    0.795769    11.00000   -1.20000
AFIX   0
C16   1    0.634737    0.594999    0.854886    11.00000    0.06416    0.03472 =
         0.04646   -0.00398    0.01576    0.01041
AFIX  43
H16   2    0.637652    0.573042    0.811595    11.00000   -1.20000
AFIX   0
C17   1    0.587339    0.741142    0.900733    11.00000    0.06239    0.03401 =
         0.05741   -0.01565   -0.02439    0.00947
AFIX  23
H17A  2    0.609769    0.767325    0.876737    11.00000   -1.20000
H17B  2    0.587668    0.756352    0.951667    11.00000   -1.20000
AFIX   0
C18   1    0.657818    0.349572    0.920874    11.00000    0.04999    0.04454 =
         0.05132    0.00248    0.02544    0.01373
C19   1    0.654249    0.314885    0.981767    11.00000    0.09977    0.04601 =
         0.03602   -0.00398    0.00106   -0.02130
AFIX  43
H19   2    0.669712    0.329761    1.029658    11.00000   -1.20000
AFIX   0
C20   1    0.630281    0.260551    0.979525    11.00000    0.08298    0.06276 =
         0.04596    0.01241   -0.00448   -0.02413
AFIX  43
H20   2    0.628459    0.238412    1.023084    11.00000   -1.20000
AFIX   0
C21   1    0.609412    0.241556    0.908825    11.00000    0.04991    0.02792 =
         0.05524   -0.00497    0.01526   -0.00563
C22   1    0.611608    0.272074    0.847279    11.00000    0.05439    0.05423 =
         0.05477   -0.00373    0.00338   -0.00701
AFIX  43
H22   2    0.598078    0.255335    0.799735    11.00000   -1.20000
AFIX   0
C23   1    0.633146    0.327462    0.851362    11.00000    0.07103    0.05125 =
         0.04143    0.01086    0.02441   -0.00008
AFIX  43
H23   2    0.631273    0.350415    0.807456    11.00000   -1.20000
AFIX   0
C24   1    0.587383    0.175208    0.901391    11.00000    0.04222    0.03551 =
         0.07450   -0.00577    0.01215    0.00145
AFIX  23
H24A  2    0.611192    0.150254    0.878180    11.00000   -1.20000
H24B  2    0.586427    0.159271    0.951610    11.00000   -1.20000
AFIX   0
C29   1    0.191095    0.461081    0.825602    11.00000    0.05456    0.03840 =
         0.05913   -0.00587    0.02615   -0.02100
C33   1    0.135120    0.512755    0.892822    11.00000    0.04031    0.01684 =
         0.06964   -0.00320    0.01670   -0.00464
AFIX  43
H33   2    0.122233    0.549031    0.907648    11.00000   -1.20000
AFIX   0
C32   1    0.114717    0.461489    0.914516    11.00000    0.04081    0.03322 =
         0.08025   -0.03060    0.03195   -0.02513
AFIX  43
H32   2    0.087675    0.461891    0.943281    11.00000   -1.20000
AFIX   0
C31   1    0.134819    0.408707    0.893125    11.00000    0.04401    0.02927 =
         0.05609   -0.00984    0.02224   -0.02334
AFIX  43
H31   2    0.122952    0.372817    0.910587    11.00000   -1.20000
AFIX   0
C30   1    0.170967    0.407462    0.847905    11.00000    0.03387    0.04033 =
         0.02775   -0.01614    0.00308   -0.02471
C34   1    0.172982    0.513160    0.851014    11.00000    0.05459    0.02333 =
         0.07347   -0.01116    0.02796   -0.02114
C35   1    0.193202    0.573164    0.831967    11.00000    0.06359    0.02345 =
         0.06235    0.00873    0.02533   -0.00641
C36   1    0.218317    0.605373    0.892824    11.00000    0.08686    0.04100 =
         0.08377    0.01333    0.01907    0.00667
AFIX  43
H36   2    0.223767    0.588449    0.941306    11.00000   -1.20000
AFIX   0
C37   1    0.235967    0.663085    0.883847    11.00000    0.07194    0.03699 =
         0.13311    0.00985    0.03507   -0.01683
AFIX  43
H37   2    0.254441    0.684511    0.925476    11.00000   -1.20000
AFIX   0
C38   1    0.224979    0.689865    0.807352    11.00000    0.05380    0.03889 =
         0.07868   -0.00502    0.02794   -0.00876
C39   1    0.200955    0.655422    0.749677    11.00000    0.09467    0.08553 =
         0.06990    0.04216   -0.02112   -0.03300
AFIX  43
H39   2    0.195844    0.670703    0.700343    11.00000   -1.20000
AFIX   0
C40   1    0.182546    0.595397    0.760616    11.00000    0.08471    0.06725 =
         0.04850    0.00539    0.02413   -0.03682
AFIX  43
H40   2    0.164050    0.572991    0.719932    11.00000   -1.20000
AFIX   0
C41   1    0.243717    0.746443    0.802791    11.00000    0.03864    0.04846 =
         0.10292    0.04566    0.04224    0.02519
AFIX  23
H41A  2    0.247303    0.765502    0.852290    11.00000   -1.20000
H41B  2    0.217624    0.769149    0.766860    11.00000   -1.20000
AFIX   0
C42   1    0.191836    0.348984    0.832629    11.00000    0.03151    0.03719 =
         0.05104   -0.00419    0.01376   -0.00042
C43   1    0.182440    0.322393    0.766403    11.00000    0.12261    0.05270 =
         0.05033    0.00228   -0.01528    0.03601
AFIX  43
H43   2    0.164642    0.344338    0.724796    11.00000   -1.20000
AFIX   0
C44   1    0.196111    0.267022    0.753705    11.00000    0.10920    0.03911 =
         0.04255   -0.01664    0.02194    0.00763
AFIX  43
H44   2    0.185749    0.250242    0.705417    11.00000   -1.20000
AFIX   0
C45   1    0.224553    0.235420    0.809693    11.00000    0.03276    0.02304 =
         0.07017   -0.03515    0.00540   -0.00029
C46   1    0.231417    0.255030    0.878124    11.00000    0.06872    0.06207 =
         0.04677   -0.01485   -0.00846    0.02637
AFIX  43
H46   2    0.245996    0.230576    0.919106    11.00000   -1.20000
AFIX   0
C47   1    0.216607    0.313736    0.889949    11.00000    0.05323    0.07026 =
         0.03404   -0.02112   -0.00665    0.01124
AFIX  43
H47   2    0.224088    0.329201    0.939233    11.00000   -1.20000
AFIX   0
C48   1    0.240105    0.169032    0.791486    11.00000    0.04655    0.03972 =
         0.05780    0.00077    0.01586    0.01967
AFIX  23
H48A  2    0.238491    0.143167    0.834588    11.00000   -1.20000
H48B  2    0.215137    0.153907    0.747404    11.00000   -1.20000
AFIX   0
C52   1    0.376784    0.460158    0.382839    11.00000    0.03907    0.06400 =
         0.03375   -0.01076    0.00507   -0.02390
C53   1    0.354711    0.514714    0.350963    11.00000    0.05397    0.02574 =
         0.02159    0.00962    0.00995   -0.00159
C54   1    0.313115    0.512200    0.292256    11.00000    0.06017    0.03843 =
         0.00544    0.00335    0.01157   -0.00473
AFIX  43
H54   2    0.298011    0.547897    0.271345    11.00000   -1.20000
AFIX   0
C55   1    0.291985    0.459930    0.261868    11.00000    0.03596    0.05295 =
         0.03793    0.00488   -0.00228    0.01867
AFIX  43
H55   2    0.263122    0.459757    0.220679    11.00000   -1.20000
AFIX   0
C56   1    0.313382    0.408396    0.292168    11.00000    0.02435    0.03239 =
         0.09759   -0.00838    0.02312   -0.01497
AFIX  43
H56   2    0.299359    0.372018    0.272043    11.00000   -1.20000
AFIX   0
C57   1    0.355915    0.409305    0.352792    11.00000    0.02942    0.05578 =
         0.06065    0.02444    0.01646    0.00568
C58   1    0.372235    0.571284    0.381427    11.00000    0.04603    0.03778 =
         0.07077   -0.02398    0.01205   -0.00553
C59   1    0.338390    0.608876    0.411419    11.00000    0.04457    0.05399 =
         0.11314   -0.04314    0.03241   -0.01811
AFIX  43
H59   2    0.303953    0.595779    0.414793    11.00000   -1.20000
AFIX   0
C60   1    0.353436    0.661306    0.434636    11.00000    0.08766    0.04821 =
         0.11589   -0.03454    0.05765   -0.01808
AFIX  43
H60   2    0.328249    0.684721    0.452975    11.00000   -1.20000
AFIX   0
C61   1    0.402599    0.686453    0.435294    11.00000    0.08150    0.05381 =
         0.07074   -0.03230    0.04813   -0.02661
C62   1    0.437527    0.645580    0.412682    11.00000    0.12788    0.10462 =
         0.14912   -0.09033    0.10298   -0.06533
AFIX  43
H62   2    0.473651    0.656853    0.420726    11.00000   -1.20000
AFIX   0
C63   1    0.426315    0.594064    0.381999    11.00000    0.06989    0.05348 =
         0.08157   -0.03220    0.04697   -0.02587
AFIX  43
H63   2    0.451431    0.572385    0.361195    11.00000   -1.20000
AFIX   0
C64   1    0.418508    0.748005    0.464532    11.00000    0.18002    0.04164 =
         0.07415   -0.04853    0.04812   -0.04052
AFIX  23
H64A  2    0.394744    0.777622    0.435954    11.00000   -1.20000
H64B  2    0.455195    0.756673    0.459076    11.00000   -1.20000
AFIX   0
C65   1    0.374831    0.348250    0.384296    11.00000    0.07556    0.05355 =
         0.03995    0.01635    0.03149    0.01874
C66   1    0.338123    0.312799    0.407563    11.00000    0.08364    0.06903 =
         0.03942    0.01937    0.02074    0.00038
AFIX  43
H66   2    0.302917    0.326230    0.404738    11.00000   -1.20000
AFIX   0
C67   1    0.353158    0.255300    0.436208    11.00000    0.09079    0.08837 =
         0.05900    0.04202    0.03303   -0.00426
AFIX  43
H67   2    0.328338    0.229371    0.451276    11.00000   -1.20000
AFIX   0
C68   1    0.405441    0.239492    0.440805    11.00000    0.14340    0.07482 =
         0.08687    0.03668    0.06288    0.04254
C69   1    0.439108    0.269353    0.408935    11.00000    0.07688    0.05925 =
         0.11429    0.04511    0.05540    0.02490
AFIX  43
H69   2    0.472771    0.254582    0.404280    11.00000   -1.20000
AFIX   0
C70   1    0.420153    0.326224    0.381952    11.00000    0.07383    0.09615 =
         0.16099    0.08375    0.04990    0.02064
AFIX  43
H70   2    0.443594    0.349764    0.360244    11.00000   -1.20000
AFIX   0
C71   1    0.417947    0.177883    0.468881    11.00000    0.11611    0.10902 =
         0.06995    0.03551    0.08697    0.05084
AFIX  23
H71A  2    0.391516    0.150526    0.440889    11.00000   -1.20000
H71B  2    0.453160    0.166424    0.459637    11.00000   -1.20000
AFIX   0
C72   1    0.463729    0.807570    0.789336    11.00000    0.05121    0.01855 =
         0.04049    0.00433    0.00751    0.00678
C73   1    0.466165    0.807964    0.714439    11.00000    0.03451    0.01806 =
         0.05080    0.00140    0.01867   -0.00107
C74   1    0.418726    0.809426    0.657415    11.00000    0.04553    0.02553 =
         0.03747   -0.00259    0.02337   -0.00389
C75   1    0.371966    0.809734    0.680909    11.00000    0.04557    0.02421 =
         0.02486    0.00109    0.00438   -0.00051
C76   1    0.369714    0.810398    0.757182    11.00000    0.04287    0.02019 =
         0.03919    0.01569    0.02078    0.00608
C77   1    0.412910    0.807259    0.809826    11.00000    0.05270    0.02637 =
         0.03746    0.01476    0.01531    0.02199
C78   1    0.412794    0.805304    0.892660    11.00000    0.06598    0.05683 =
         0.03458    0.00035    0.01409    0.00776
AFIX  23
H78A  2    0.380464    0.785000    0.900891    11.00000   -1.20000
H78B  2    0.443701    0.782471    0.918209    11.00000   -1.20000
AFIX   0
C79   1    0.414655    0.863231    0.924899    11.00000    0.13178    0.04907 =
         0.03987    0.00147    0.00134    0.02380
AFIX 137
H79A  2    0.415216    0.860084    0.978642    11.00000   -1.50000
H79B  2    0.383398    0.885471    0.901086    11.00000   -1.50000
H79C  2    0.446616    0.883481    0.916866    11.00000   -1.50000
AFIX   0
C80   1    0.513481    0.805381    0.846339    11.00000    0.04846    0.03615 =
         0.05135    0.01555   -0.00798   -0.00174
AFIX  23
H80A  2    0.506912    0.821496    0.894126    11.00000   -1.20000
H80B  2    0.540599    0.830095    0.829721    11.00000   -1.20000
AFIX   0
C82   1    0.521263    0.807268    0.688172    11.00000    0.03755    0.06858 =
         0.07395    0.00886    0.01917   -0.00374
AFIX  23
H82A  2    0.548129    0.788967    0.727655    11.00000   -1.20000
H82B  2    0.518138    0.782899    0.642602    11.00000   -1.20000
AFIX   0
C83   1    0.420299    0.807893    0.575787    11.00000    0.06202    0.02731 =
         0.05435   -0.01432    0.02985   -0.02467
AFIX  23
H83A  2    0.391648    0.832788    0.548029    11.00000   -1.20000
H83B  2    0.454458    0.823877    0.567732    11.00000   -1.20000
AFIX   0
C84   1    0.321249    0.812345    0.622725    11.00000    0.05033    0.02376 =
         0.05054    0.00352    0.00604   -0.00847
AFIX  23
H84A  2    0.292740    0.792340    0.642463    11.00000   -1.20000
H84B  2    0.326428    0.791042    0.577385    11.00000   -1.20000
AFIX   0
C85   1    0.303436    0.878253    0.600514    11.00000    0.04476    0.02706 =
         0.07298    0.01051    0.02106   -0.00243
AFIX 137
H85A  2    0.271068    0.877772    0.562177    11.00000   -1.50000
H85B  2    0.331539    0.898274    0.580957    11.00000   -1.50000
H85C  2    0.296795    0.899063    0.644810    11.00000   -1.50000
AFIX   0
C86   1    0.315639    0.809818    0.779623    11.00000    0.04476    0.02706 =
         0.07298    0.01051    0.02106   -0.00243
AFIX  23
H86A  2    0.318500    0.826525    0.830352    11.00000   -1.20000
H86B  2    0.290442    0.834049    0.744347    11.00000   -1.20000
AFIX   0
C88   1    0.466589    0.113482    0.707496    11.00000    0.04363    0.01266 =
         0.06618    0.01051    0.00767    0.00723
C89   1    0.421380    0.110547    0.655233    11.00000    0.04363    0.01266 =
         0.06618    0.01051    0.00767    0.00723
C90   1    0.369119    0.109398    0.675977    11.00000    0.04363    0.01266 =
         0.06618    0.01051    0.00767    0.00723
C91   1    0.366858    0.110511    0.750755    11.00000    0.04363    0.01266 =
         0.06618    0.01051    0.00767    0.00723
C92   1    0.415674    0.113677    0.807489    11.00000    0.04363    0.01266 =
         0.06618    0.01051    0.00767    0.00723
C93   1    0.515096    0.115751    0.840128    11.00000    0.04901    0.02278 =
         0.09894    0.01221   -0.00497   -0.00816
AFIX  23
H93A  2    0.509254    0.097762    0.887273    11.00000   -1.20000
H93B  2    0.542699    0.092682    0.822192    11.00000   -1.20000
AFIX   0
C94   1    0.517255    0.114582    0.686046    11.00000    0.05101    0.01830 =
         0.08973    0.00681    0.02023   -0.00420
AFIX  23
H94A  2    0.542095    0.137317    0.723661    11.00000   -1.20000
H94B  2    0.513808    0.135270    0.637619    11.00000   -1.20000
AFIX   0
C95   1    0.541112    0.052868    0.678490    11.00000    0.03426    0.06274 =
         0.11373   -0.02740    0.03174   -0.01777
AFIX 137
H95A  2    0.573834    0.056763    0.659071    11.00000   -1.50000
H95B  2    0.515742    0.029007    0.644028    11.00000   -1.50000
H95C  2    0.548816    0.033882    0.727600    11.00000   -1.50000
AFIX   0
C96   1    0.423827    0.110958    0.573145    11.00000    0.06899    0.03734 =
         0.04642    0.01932    0.01364   -0.00502
AFIX  23
H96A  2    0.395232    0.086145    0.545087    11.00000   -1.20000
H96B  2    0.458117    0.094808    0.565879    11.00000   -1.20000
AFIX   0
C97   1    0.319191    0.103541    0.618200    11.00000    0.03804    0.04128 =
         0.04392    0.00242    0.00003    0.00251
AFIX  23
H97A  2    0.290089    0.123807    0.636240    11.00000   -1.20000
H97B  2    0.324136    0.123113    0.571580    11.00000   -1.20000
AFIX   0
C98   1    0.304301    0.042441    0.601840    11.00000    0.05056    0.05095 =
         0.05966    0.00767   -0.01127   -0.00513
AFIX 137
H98A  2    0.273127    0.040874    0.561505    11.00000   -1.50000
H98B  2    0.296126    0.023816    0.646693    11.00000   -1.50000
H98C  2    0.333661    0.021643    0.586345    11.00000   -1.50000
AFIX   0
C99   1    0.314196    0.110071    0.776358    11.00000    0.06774    0.03326 =
         0.05230   -0.01136    0.03104   -0.00099
AFIX  23
H99A  2    0.288895    0.084971    0.742445    11.00000   -1.20000
H99B  2    0.319028    0.093190    0.827239    11.00000   -1.20000
AFIX   0
C100  1    0.411726    0.117514    0.889618    11.00000    0.10927    0.02639 =
         0.04250   -0.02286    0.00359   -0.00957
AFIX  23
H10A  2    0.377667    0.136156    0.893404    11.00000   -1.20000
H10B  2    0.440412    0.143157    0.915738    11.00000   -1.20000
AFIX   0
C102  1    0.415603    0.055331    0.931351    11.00000    0.12554    0.05444 =
         0.04558    0.01139    0.02985   -0.00905
AFIX 137
H10C  2    0.415994    0.061415    0.984653    11.00000   -1.50000
H10D  2    0.448157    0.035364    0.925242    11.00000   -1.50000
H10E  2    0.385026    0.031205    0.909667    11.00000   -1.50000
AFIX   0
C87   1    0.463773    0.112619    0.781942    11.00000    0.04363    0.01266 =
         0.06618    0.01051    0.00767    0.00723
C81   1    0.539472    0.867269    0.672057    11.00000    0.06627    0.05431 =
         0.09649   -0.00753    0.02389   -0.03488
AFIX 137
H81A  2    0.574299    0.864668    0.658255    11.00000   -1.50000
H81B  2    0.541871    0.891882    0.716636    11.00000   -1.50000
H81C  2    0.514190    0.884613    0.630708    11.00000   -1.50000
AFIX   0
PART 1 21.0
CU1   3    0.417411    0.502199    0.746754    21.00000    0.05687    0.14265 =
         0.10188   -0.01444    0.03547   -0.00969
C1    1    0.513463    0.487742    0.855063    21.00000    0.05687    0.14265 =
         0.10188   -0.01444    0.03547   -0.00969
AFIX  43
H1A   2    0.497908    0.500317    0.895552    21.00000   -1.20000
AFIX   0
N1    4    0.488211    0.490108    0.776526    21.00000    0.05687    0.14265 =
         0.10188   -0.01444    0.03547   -0.00969
C51   1    0.246315    0.463615    0.796660    21.00000    0.05687    0.14265 =
         0.10188   -0.01444    0.03547   -0.00969
AFIX  23
H51A  2    0.244604    0.495564    0.759516    21.00000   -1.20000
H51B  2    0.251271    0.426270    0.771200    21.00000   -1.20000
AFIX   0
C50   1    0.297657    0.474587    0.864383    21.00000    0.05687    0.14265 =
         0.10188   -0.01444    0.03547   -0.00969
AFIX  23
H50A  2    0.285041    0.498164    0.903032    21.00000   -1.20000
H50B  2    0.307967    0.435826    0.887020    21.00000   -1.20000
AFIX   0
C49   1    0.347011    0.503110    0.850770    21.00000    0.05687    0.14265 =
         0.10188   -0.01444    0.03547   -0.00969
C28   1    0.424807    0.460832    0.449191    21.00000    0.05687    0.14265 =
         0.10188   -0.01444    0.03547   -0.00969
AFIX  23
H28A  2    0.443232    0.422553    0.452738    21.00000   -1.20000
H28B  2    0.450137    0.491722    0.441268    21.00000   -1.20000
AFIX   0
C26   1    0.350732    0.482876    0.605208    21.00000    0.05687    0.14265 =
         0.10188   -0.01444    0.03547   -0.00969
AFIX  43
H26   2    0.322852    0.480696    0.632393    21.00000   -1.20000
AFIX   0
C27   1    0.345846    0.468994    0.529769    21.00000    0.05687    0.14265 =
         0.10188   -0.01444    0.03547   -0.00969
AFIX  43
H27   2    0.315127    0.459740    0.493761    21.00000   -1.20000
AFIX   0
N3    4    0.393465    0.497421    0.630097    21.00000    0.05687    0.14265 =
         0.10188   -0.01444    0.03547   -0.00969
O2    5    0.391083    0.502983    0.890614    21.00000    0.05687    0.14265 =
         0.10188   -0.01444    0.03547   -0.00969
N4    4    0.404618    0.472821    0.520716    21.00000    0.05687    0.14265 =
         0.10188   -0.01444    0.03547   -0.00969
C25   1    0.413293    0.510460    0.577145    21.00000    0.05687    0.14265 =
         0.10188   -0.01444    0.03547   -0.00969
AFIX  43
H25   2    0.433568    0.545139    0.576204    21.00000   -1.20000
AFIX   0
O1    5    0.351469    0.503334    0.783987    21.00000    0.05687    0.14265 =
         0.10188   -0.01444    0.03547   -0.00969
PART 0
PART 2 -21.0
CU1A  3    0.416687    0.420756    0.744800   -21.00000    0.05687    0.14265 =
         0.10188   -0.01444    0.03547   -0.00969
C51A  1    0.411241    0.456180    0.460266   -21.00000    0.05687    0.14265 =
         0.10188   -0.01444    0.03547   -0.00969
AFIX  23
H51C  2    0.439556    0.427116    0.458875   -21.00000   -1.20000
H51D  2    0.428384    0.494681    0.472898   -21.00000   -1.20000
AFIX   0
C1A   1    0.509705    0.429929    0.850840   -21.00000    0.05687    0.14265 =
         0.10188   -0.01444    0.03547   -0.00969
AFIX  43
H1AA  2    0.493588    0.414654    0.889445   -21.00000   -1.20000
AFIX   0
N3A   4    0.354970    0.427791    0.802259   -21.00000    0.05687    0.14265 =
         0.10188   -0.01444    0.03547   -0.00969
O1A   5    0.386065    0.410785    0.645725   -21.00000    0.05687    0.14265 =
         0.10188   -0.01444    0.03547   -0.00969
N4A   4    0.275870    0.453947    0.795568   -21.00000    0.05687    0.14265 =
         0.10188   -0.01444    0.03547   -0.00969
O2A   5    0.459334    0.409456    0.602648   -21.00000    0.05687    0.14265 =
         0.10188   -0.01444    0.03547   -0.00969
C28A  1    0.222869    0.460413    0.764568   -21.00000    0.05687    0.14265 =
         0.10188   -0.01444    0.03547   -0.00969
AFIX  23
H28C  2    0.211099    0.427588    0.729809   -21.00000   -1.20000
H28D  2    0.217314    0.497500    0.735910   -21.00000   -1.20000
AFIX   0
C27A  1    0.297814    0.445735    0.868497   -21.00000    0.05687    0.14265 =
         0.10188   -0.01444    0.03547   -0.00969
AFIX  43
H27A  2    0.281589    0.443604    0.910977   -21.00000   -1.20000
AFIX   0
C26A  1    0.354456    0.441001    0.863256   -21.00000    0.05687    0.14265 =
         0.10188   -0.01444    0.03547   -0.00969
AFIX  43
H26A  2    0.384178    0.447509    0.902135   -21.00000   -1.20000
AFIX   0
C25A  1    0.309245    0.431712    0.750388   -21.00000    0.05687    0.14265 =
         0.10188   -0.01444    0.03547   -0.00969
AFIX  43
H25A  2    0.302195    0.422129    0.698721   -21.00000   -1.20000
AFIX   0
N1A   4    0.491663    0.428043    0.784102   -21.00000    0.05687    0.14265 =
         0.10188   -0.01444    0.03547   -0.00969
C49A  1    0.412804    0.426251    0.599141   -21.00000    0.05687    0.14265 =
         0.10188   -0.01444    0.03547   -0.00969
C50A  1    0.382790    0.439381    0.520658   -21.00000    0.05687    0.14265 =
         0.10188   -0.01444    0.03547   -0.00969
AFIX  23
H50C  2    0.361431    0.404217    0.503200   -21.00000   -1.20000
H50D  2    0.357573    0.471356    0.524929   -21.00000   -1.20000
PART 0
REM #####
AFIX   0
HKLF 4


REM  mo_SB_220404_MO_0m_c.res in C2
REM wR2 = 0.313215, GooF = S = 1.08436, Restrained GooF = 1.07415 for all data
REM R1 = 0.108491 for 10518 Fo > 4sig(Fo) and 0.130449 for all 12813 data
REM 956 parameters refined using 441 restraints

END

WGHT      0.1460     77.3548

REM Highest difference peak  0.707,  deepest hole -0.754,  1-sigma level  0.082
Q1    1   0.4439  0.5720  0.6088  11.00000  0.05    0.71
Q2    1   0.4118  0.4598  0.6351  11.00000  0.05    0.70
Q3    1   0.4351  0.4617  0.4384  11.00000  0.05    0.68
Q4    1   0.4415  0.3541  0.6102  11.00000  0.05    0.65
Q5    1   0.4816  0.4669  0.9454  11.00000  0.05    0.54
Q6    1   0.4481  0.6097  0.6575  11.00000  0.05    0.45
Q7    1   0.2451  0.3388  0.8482  11.00000  0.05    0.44
Q8    1   0.2604  0.6395  0.8231  11.00000  0.05    0.44
Q9    1   0.3472  0.4194  0.7665  11.00000  0.05    0.44
Q10   1   0.3882  0.5511  0.7021  11.00000  0.05    0.40
Q11   1   0.5089  0.4510  0.6601  11.00000  0.05    0.40
Q12   1   0.3309  0.4970  0.7618  11.00000  0.05    0.39
Q13   1   0.2810  0.1832  0.7327  11.00000  0.05    0.38
Q14   1   0.1603  0.4608  0.2063  11.00000  0.05    0.37
Q15   1   0.3743  0.4892  0.5187  11.00000  0.05    0.37
Q16   1   0.3537  0.3705  0.8038  11.00000  0.05    0.37
Q17   1   0.3801  0.9596  0.7639  11.00000  0.05    0.37
Q18   1   0.2830  0.7378  0.7382  11.00000  0.05    0.37
Q19   1   0.5206  0.1810  0.8895  11.00000  0.05    0.36
Q20   1   0.2394  0.5863  0.8388  11.00000  0.05    0.35
Q21   1   0.3976  0.4767  0.7135  11.00000  0.05    0.35
Q22   1   0.4432  0.1263  0.7984  11.00000  0.05    0.34
Q23   1   0.6710  0.4887  0.8183  11.00000  0.05    0.34
Q24   1   0.4296  0.3840  0.5509  11.00000  0.05    0.33
Q25   1   0.2676  0.2857  0.8246  11.00000  0.05    0.33
Q26   1   0.2991  0.1557  0.7971  11.00000  0.05    0.33
Q27   1   0.3896  0.3688  0.7019  11.00000  0.05    0.32
Q28   1   0.3906  0.1611  0.5320  11.00000  0.05    0.32
Q29   1   0.4687  0.1263  0.7475  11.00000  0.05    0.32
Q30   1   0.3926  0.1902  0.5589  11.00000  0.05    0.32
Q31   1   0.1956  0.2417  0.9027  11.00000  0.05    0.32
Q32   1   0.5402  0.1753  0.8383  11.00000  0.05    0.31
Q33   1   0.2994  0.7671  0.7972  11.00000  0.05    0.31
Q34   1   0.5169  0.7383  0.8931  11.00000  0.05    0.31
Q35   1   0.2909  0.8482  0.8751  11.00000  0.05    0.30
Q36   1   0.4247  0.9603  0.7330  11.00000  0.05    0.30
Q37   1   0.4681  0.7841  0.7422  11.00000  0.05    0.30
Q38   1   0.3862  0.7320  0.5545  11.00000  0.05    0.29
Q39   1   0.5290  0.7464  0.9093  11.00000  0.05    0.29
Q40   1   0.7342  0.4714  0.9698  11.00000  0.05    0.29
Q41   1   0.1385  0.4620  0.9818  11.00000  0.05    0.28
Q42   1   0.2868  0.0796  0.8797  11.00000  0.05    0.28
Q43   1   0.3599  0.5362  0.8102  11.00000  0.05    0.28
Q44   1   0.5708  0.5815  0.8248  11.00000  0.05    0.28
Q45   1   0.5616  0.8307  0.7824  11.00000  0.05    0.27
Q46   1   0.6616  0.5142  0.8715  11.00000  0.05    0.27
Q47   1   0.2915  0.4338  0.8544  11.00000  0.05    0.27
Q48   1   0.7278  0.5859  0.9019  11.00000  0.05    0.27
Q49   1   0.3461  0.3630  0.7521  11.00000  0.05    0.27
Q50   1   0.5678  0.9626  0.6790  11.00000  0.05    0.27
Q51   1   0.3512  0.5554  0.7925  11.00000  0.05    0.27
Q52   1   0.4630  0.3443  0.5538  11.00000  0.05    0.27
Q53   1   0.2495  0.6119  0.7663  11.00000  0.05    0.27
Q54   1   0.5401  0.7446  0.8398  11.00000  0.05    0.26
Q55   1   0.3817  0.1350  0.7685  11.00000  0.05    0.26
Q56   1   0.4293  0.6188  0.5826  11.00000  0.05    0.26
Q57   1   0.4691  0.4202  0.8068  11.00000  0.05    0.26
Q58   1   0.2324  0.5168  0.8082  11.00000  0.05    0.26
Q59   1   0.4255  0.1337  0.7339  11.00000  0.05    0.26
Q60   1   0.4332  0.4861  0.5214  11.00000  0.05    0.26
Q61   1   0.4204  0.5131  0.8138  11.00000  0.05    0.26
Q62   1   0.6469  0.4579  0.8613  11.00000  0.05    0.25
Q63   1   0.6413  0.4823  1.0267  11.00000  0.05    0.25
Q64   1   0.4497  0.9582  0.8007  11.00000  0.05    0.25
Q65   1   0.7993  0.4593  0.9993  11.00000  0.05    0.25
Q66   1   0.4755  0.4325  0.4045  11.00000  0.05    0.25
Q67   1   0.1708  0.4597  0.7482  11.00000  0.05    0.25
Q68   1   0.7713  0.5706  0.9386  11.00000  0.05    0.25
Q69   1   0.5665  0.6514  0.8117  11.00000  0.05    0.25
Q70   1   0.6384  0.8177  0.8576  11.00000  0.05    0.25
Q71   1   0.6239  0.8107  0.8549  11.00000  0.05    0.25
Q72   1   0.4735  0.3688  0.8296  11.00000  0.05    0.25
Q73   1   0.5182  0.8055  0.7588  11.00000  0.05    0.25
Q74   1   0.2298  0.1854  0.9047  11.00000  0.05    0.25
Q75   1   0.4684  0.2378  0.3622  11.00000  0.05    0.24
Q76   1   0.1696  0.3119  0.8256  11.00000  0.05    0.24
Q77   1   0.4921 -0.0220  0.7484  11.00000  0.05    0.24
Q78   1   0.3588  0.0806  0.6893  11.00000  0.05    0.24
Q79   1   0.5599  0.1143  0.7791  11.00000  0.05    0.24
Q80   1   0.3900  0.1216  0.7805  11.00000  0.05    0.24
;
_shelx_res_checksum                     48704

_shelx_hkl_file                         
;
   4   0   0 2058.19   48.10
  -4   0   0 2006.30   48.00
   6   0   0  488.45   11.20
  -6   0   0  479.05   11.20
   6   0   0  481.15   11.20
  -8   0   0  154.78    4.20
   8   0   0  154.98    4.30
  -8   0   0  169.38    4.10
  -8   0   0  167.48    4.20
  -8   0   0  158.88    4.30
   8   0   0  157.58    4.20
  -8   0   0  157.08    4.20
   8   0   0  154.28    4.20
 -10   0   0  237.88    6.40
 -10   0   0  250.17    6.30
  10   0   0  249.08    6.30
 -10   0   0  251.67    6.30
 -10   0   0  243.68    6.30
  10   0   0  239.88    6.30
  10   0   0  246.58    6.40
  10   0   0  259.57    6.20
 -12   0   0  188.58    5.30
  12   0   0  198.78    5.30
 -12   0   0  195.88    5.30
  12   0   0  184.98    5.60
 -12   0   0  184.38    5.30
  12   0   0  183.48    5.30
  12   0   0  189.78    5.10
 -14   0   0   27.90    2.20
  14   0   0   26.70    2.30
  14   0   0   25.50    1.90
 -14   0   0   27.10    1.90
  16   0   0   19.10    2.10
 -16   0   0   20.40    1.90
  16   0   0   17.80    1.80
  16   0   0   18.10    1.50
 -16   0   0   21.50    1.90
 -16   0   0   19.60    1.80
 -18   0   0  640.94   15.30
  18   0   0  640.94   15.40
  18   0   0  647.74   15.50
  18   0   0  621.04   15.50
 -18   0   0  624.84   15.40
  18   0   0  610.94   15.30
 -18   0   0  635.44   15.20
  20   0   0  114.59    4.70
 -20   0   0  106.79    4.30
 -20   0   0  109.99    4.20
 -20   0   0  112.19    4.40
  20   0   0  110.39    4.30
  22   0   0   25.00    2.80
 -22   0   0   30.70    2.60
  22   0   0   27.10    2.40
 -22   0   0   22.90    3.10
 -22   0   0   26.40    2.30
  22   0   0   28.30    2.60
  24   0   0   28.80    2.80
 -24   0   0   28.00    2.70
  24   0   0   30.10    3.00
 -24   0   0   23.30    2.50
 -26   0   0   66.69    4.20
  26   0   0   51.89    4.40
 -26   0   0   67.19    4.20
 -26   0   0   67.59    4.30
   3  -1   0   95.59    2.40
   3  -1   0   97.39    2.40
  -3  -1   0  100.99    2.40
  -3  -1   0   95.19    2.40
   3   1   0  101.99    2.40
  -3   1   0  101.39    2.40
  -3   1   0   98.99    2.40
  -5  -1   0  663.73   14.90
   5  -1   0  641.54   14.80
  -5  -1   0  641.64   14.80
  -5   1   0  633.74   14.90
  -5   1   0  662.53   14.80
   7  -1   0  376.66    9.00
  -7  -1   0  376.66    9.00
  -7  -1   0  380.06    9.00
  -7  -1   0  394.46    9.00
   7  -1   0  391.36    9.10
   7  -1   0  366.76    9.00
  -7  -1   0  382.36    9.00
  -7  -1   0  375.46    8.90
   7   1   0  367.56    9.00
  -7   1   0  377.06    8.90
  -7   1   0  375.06    9.10
  -7   1   0  396.86    8.90
  -9  -1   0    0.70    1.00
   9  -1   0    1.20    1.00
   9  -1   0    0.70    1.20
   9  -1   0    2.20    0.80
  -9  -1   0    1.90    1.00
   9  -1   0    1.30    1.00
   9   1   0    1.30    0.80
   9   1   0    2.20    1.10
   9   1   0    1.30    0.90
  -9   1   0    1.30    0.90
 -11  -1   0    2.60    1.30
  11  -1   0    1.80    1.30
 -11  -1   0    1.40    1.30
  11  -1   0    0.80    1.00
 -11   1   0    1.80    1.30
  11   1   0    0.00    1.20
 -11   1   0    2.40    1.40
 -11   1   0    1.60    1.10
 -13  -1   0  362.16    8.90
 -13  -1   0  352.66    8.90
  13  -1   0  351.46    8.80
 -13  -1   0  348.27    8.90
  13  -1   0  356.56    9.00
  13  -1   0  341.97    9.00
  13  -1   0  338.87    8.70
 -13  -1   0  337.87    9.10
 -13  -1   0  353.86    8.80
 -13   1   0  363.26    9.10
 -13   1   0  357.56    8.80
  13   1   0  342.67    8.80
  13   1   0  348.17    8.70
 -13   1   0  358.36    8.80
  13   1   0  334.87    8.90
 -13   1   0  353.56    8.90
 -13   1   0  357.76    8.90
  13   1   0  350.86    8.80
 -15  -1   0   11.10    1.70
  15  -1   0   10.10    1.60
  15  -1   0   13.30    1.40
 -15  -1   0   11.00    1.40
 -15  -1   0    9.30    1.60
  15   1   0   10.80    1.60
 -15   1   0   13.40    2.70
 -15   1   0    9.60    2.00
  15   1   0    9.70    1.30
 -15   1   0   12.30    1.50
  15   1   0    9.50    1.90
 -15   1   0   13.70    1.70
  17  -1   0   15.00    1.80
 -17  -1   0   16.20    2.00
  17  -1   0   17.80    2.20
  17  -1   0   16.90    1.70
 -17  -1   0   15.00    2.30
 -17  -1   0   15.60    1.60
 -17  -1   0   15.20    1.90
 -17   1   0   16.60    1.70
 -17   1   0   18.30    1.80
 -17   1   0   17.70    1.90
  17   1   0   16.20    2.10
  17   1   0   15.00    1.80
  17   1   0   17.00    1.80
 -17   1   0   17.90    2.00
  19  -1   0   17.60    2.10
 -19  -1   0   14.50    1.80
 -19  -1   0   15.00    2.00
 -19   1   0   20.20    2.20
  19   1   0   14.10    2.10
 -19   1   0   14.50    1.80
 -19   1   0   20.20    2.30
  19   1   0   16.70    2.00
  21  -1   0   -2.00    1.80
  21  -1   0   -0.70    1.50
 -21  -1   0    3.10    2.10
 -21  -1   0    2.50    1.70
 -21  -1   0   -0.90    1.90
 -21  -1   0    1.80    1.90
  21  -1   0   -1.30    2.30
 -21   1   0    0.40    1.80
  21   1   0    1.60    1.80
 -21   1   0   -4.40    2.60
  21   1   0    0.10    1.80
 -21   1   0    1.10    2.00
 -21   1   0   -2.40    1.90
 -21   1   0   -0.40    1.60
 -23  -1   0   14.60    2.40
  23  -1   0   14.10    2.40
 -23  -1   0   13.30    2.50
  23  -1   0   13.90    2.40
  23  -1   0   14.80    2.10
 -23   1   0   10.70    2.00
 -23   1   0   11.90    2.20
 -23   1   0   12.50    2.40
  25  -1   0    9.50    2.50
  25  -1   0    9.10    2.40
 -25  -1   0    7.20    2.10
 -25  -1   0    9.10    2.50
  25   1   0    3.80    2.10
 -25   1   0    4.30    2.40
 -25   1   0    5.70    2.10
  25   1   0    7.90    2.10
  -2  -2   0  145.49    3.50
   2  -2   0  153.58    3.50
   2  -2   0  146.49    3.60
  -2  -2   0  151.28    3.50
  -2  -2   0  153.38    3.50
   2  -2   0  151.58    3.60
  -2   2   0  149.59    3.60
   2   2   0  152.58    3.50
   2   2   0  151.68    3.50
   2   2   0  152.68    3.50
  -4  -2   0  405.76    9.60
   4  -2   0  436.16    9.60
   4  -2   0  404.46    9.70
   4   2   0  435.36    9.70
  -4   2   0  405.86    9.70
  -6  -2   0  413.36    9.50
   6  -2   0  402.36    9.60
  -6  -2   0  403.96    9.50
  -6  -2   0  415.56    9.50
  -6   2   0  397.06    9.70
  -6   2   0  408.66    9.60
  -6   2   0  418.56    9.50
   6   2   0  405.46    9.50
   6   2   0  408.86    9.60
  -6   2   0  406.96    9.50
  -8  -2   0  114.39    3.40
  -8  -2   0  113.69    3.20
   8  -2   0  109.39    3.40
   8  -2   0  111.79    3.10
   8   2   0  116.69    3.20
  -8   2   0  109.49    3.40
  -8   2   0  117.19    3.20
  -8   2   0  116.29    3.10
  -8   2   0  107.79    3.30
 -10  -2   0   17.50    1.40
 -10  -2   0   20.50    1.30
 -10  -2   0   21.30    1.60
 -10  -2   0   17.50    1.40
  10  -2   0   21.10    1.80
 -10  -2   0   16.70    1.50
  10  -2   0   20.40    1.50
 -10   2   0   20.00    1.30
  10   2   0   16.80    1.40
  12  -2   0   76.49    2.90
 -12  -2   0   79.59    3.20
  12  -2   0   77.89    3.00
 -12   2   0   77.89    2.80
  12   2   0   74.39    2.90
 -12   2   0   72.39    2.90
 -12   2   0   76.69    2.90
  14  -2   0   62.89    3.10
 -14  -2   0   63.59    2.80
  14  -2   0   64.59    2.70
  14  -2   0   68.69    3.60
 -14   2   0   64.49    2.70
  14   2   0   64.59    2.80
 -14   2   0   61.19    3.00
 -14   2   0   63.49    3.00
  14   2   0   65.59    2.80
 -16  -2   0   35.00    2.30
  16  -2   0   35.50    2.30
 -16  -2   0   38.70    2.60
  16  -2   0   37.10    2.30
  16  -2   0   32.30    2.00
  16   2   0   38.80    3.80
  16   2   0   35.10    2.20
 -16   2   0   38.10    2.10
  16   2   0   37.80    2.20
 -16   2   0   36.30    2.10
 -16   2   0   36.30    2.40
  18  -2   0   16.30    2.00
 -18  -2   0   18.40    2.10
 -18  -2   0   19.40    2.10
  18  -2   0   20.50    1.90
  18  -2   0   18.90    2.10
  18   2   0   16.00    1.80
 -18   2   0   20.40    2.10
  18   2   0   20.20    1.90
  18   2   0   18.20    2.00
 -18   2   0   19.50    1.90
 -20  -2   0    2.30    1.90
  20  -2   0    0.80    1.90
 -20  -2   0   -1.90    1.70
  20  -2   0   -1.50    2.30
 -20  -2   0   -2.30    1.90
  20  -2   0    0.00    1.60
 -20  -2   0   -1.00    2.40
 -20   2   0   -3.70    2.50
  20   2   0   -1.90    2.10
  20   2   0    1.90    1.70
 -20   2   0   -1.40    1.60
  20   2   0    2.70    2.90
 -20   2   0    3.20    1.90
 -22  -2   0   -2.90    2.00
  22  -2   0    2.90    2.00
 -22  -2   0    3.10    2.00
  22  -2   0    2.30    2.40
  22  -2   0   -2.40    1.90
  22  -2   0   -2.30    1.70
 -22  -2   0   -1.10    1.90
 -22   2   0    2.30    2.00
  22   2   0    3.50    2.30
  22   2   0    1.00    1.90
 -22   2   0   -2.00    2.10
  22   2   0   -2.70    1.80
 -22   2   0   -1.80    2.10
  24  -2   0    2.90    2.50
 -24  -2   0    4.20    2.20
 -24  -2   0   -0.10    2.10
  24  -2   0    1.50    2.00
 -24   2   0   -0.10    1.80
 -24   2   0    2.30    2.00
  24   2   0   -1.70    1.90
 -26  -2   0    9.30    2.60
 -26  -2   0    7.00    2.50
  26  -2   0    5.10    2.40
 -26   2   0    5.60    2.60
 -26   2   0    5.00    2.50
  26   2   0    7.20    2.20
  26   2   0    8.40    2.00
  -1  -3   0 2382.36   55.19
   1   3   0 2466.05   55.19
   3  -3   0   49.90    1.60
   3  -3   0   49.99    1.50
  -3  -3   0   49.40    1.40
  -3   3   0   49.60    1.60
   3   3   0   52.79    1.30
  -7  -3   0 1908.21   42.80
   7  -3   0 1927.31   42.70
   7  -3   0 1886.31   43.30
  -7  -3   0 1939.71   42.70
  -7  -3   0 1879.71   42.70
   7  -3   0 1849.11   42.60
  -7  -3   0 1884.91   42.60
   7   3   0 1853.01   42.60
   7   3   0 1869.31   42.70
   7   3   0 1862.71   42.60
   9  -3   0  138.49    3.90
  -9  -3   0  136.29    3.70
   9  -3   0  132.59    3.70
   9  -3   0  131.39    3.90
  -9  -3   0  139.49    3.70
  -9  -3   0  132.99    3.70
   9  -3   0  128.89    4.00
  -9   3   0  134.59    3.80
   9   3   0  131.19    3.70
   9   3   0  132.39    3.80
  -9   3   0  132.49    3.90
  -9   3   0  131.99    4.10
  -9   3   0  134.59    3.70
   9   3   0  128.79    3.70
  -9   3   0  138.59    3.60
  11  -3   0  676.63   15.70
  11  -3   0  664.13   15.90
  11  -3   0  683.23   16.00
 -11  -3   0  658.63   15.70
 -11  -3   0  669.23   15.70
 -11  -3   0  654.83   15.80
  11   3   0  674.53   15.80
 -11   3   0  684.53   15.90
 -11   3   0  678.83   15.70
 -11   3   0  690.13   15.70
 -11   3   0  683.63   15.90
  11   3   0  649.93   15.70
  11   3   0  662.63   15.80
  13  -3   0    5.10    1.30
 -13  -3   0    3.30    1.50
  13  -3   0    2.50    1.20
  13  -3   0    4.70    1.50
 -13  -3   0    4.30    1.70
 -13  -3   0    4.40    1.40
 -13   3   0    5.40    1.30
  13   3   0    4.60    1.20
  13   3   0    3.30    1.40
 -13   3   0    7.10    1.50
  15  -3   0   -0.10    1.80
  15  -3   0    0.40    1.30
 -15  -3   0    0.60    1.40
  15  -3   0   -0.50    1.40
 -15  -3   0    1.70    1.50
  15  -3   0    2.30    1.30
 -15  -3   0   -0.70    1.40
  15   3   0   -0.70    1.30
  15   3   0    2.40    1.60
 -15   3   0   -0.40    1.40
 -15   3   0    0.40    1.30
 -15   3   0   -0.30    1.90
 -15   3   0    0.30    1.10
 -17  -3   0  256.37    7.20
 -17  -3   0  258.77    7.10
  17  -3   0  267.57    7.00
  17  -3   0  266.57    7.40
 -17  -3   0  267.67    7.10
 -17  -3   0  255.07    6.90
 -17  -3   0  249.78    7.10
  17  -3   0  246.78    7.10
  17   3   0  270.27    7.10
 -17   3   0  253.47    6.90
  17   3   0  254.87    7.00
 -17   3   0  256.67    7.20
 -17   3   0  261.27    6.90
  17   3   0  261.47    7.20
 -17   3   0  256.97    7.20
 -19  -3   0  225.48    6.50
  19  -3   0  231.08    6.70
 -19  -3   0  230.48    6.90
  19  -3   0  229.18    6.90
  19  -3   0  235.48    7.10
  19  -3   0  224.98    6.50
  19   3   0  221.08    6.50
  19   3   0  239.58    6.80
 -19   3   0  222.58    6.80
 -19   3   0  228.88    6.40
 -21  -3   0    6.50    2.10
 -21  -3   0    3.40    1.70
 -21  -3   0    4.70    2.10
  21  -3   0    6.90    2.00
 -21  -3   0    6.90    2.00
 -21   3   0    7.80    1.80
 -21   3   0   -0.40    4.10
  21   3   0    6.00    1.80
  21   3   0    4.90    2.20
 -21   3   0    2.30    1.70
 -21   3   0    8.00    2.10
  23  -3   0   30.80    3.10
 -23  -3   0   28.50    2.70
  23  -3   0   31.00    2.80
 -23  -3   0   23.10    2.60
 -23  -3   0   28.90    2.70
  23  -3   0   29.30    2.70
 -23   3   0   26.00    2.70
  23   3   0   28.70    2.80
  23   3   0   25.40    2.60
 -23   3   0   30.50    2.90
  23   3   0   30.60    2.40
 -23   3   0   23.50    2.30
 -25  -3   0    2.50    2.20
  25  -3   0    0.00    2.30
 -25  -3   0   -4.00    2.10
 -25  -3   0    0.20    2.30
  25  -3   0   -3.90    2.40
  25   3   0    1.90    2.10
 -25   3   0   -1.10    1.80
 -25   3   0   -3.30    2.30
 -25   3   0   -0.80    2.00
   0  -4   0    2.40    0.50
   0  -4   0    2.80    0.60
   0  -4   0    2.00    0.60
   0   4   0    1.50    0.60
   2  -4   0   41.80    1.30
  -2  -4   0   44.60    1.70
  -2  -4   0   45.50    1.20
   2   4   0   43.10    1.10
   2   4   0   40.90    1.70
  -2   4   0   42.30    1.40
  -2   4   0   44.40    1.50
  -4  -4   0   17.30    1.00
  -4  -4   0   15.40    0.90
   4   4   0   16.80    1.00
  -4   4   0   16.90    1.10
   4   4   0   15.70    0.80
   6  -4   0 1161.88   27.70
   6  -4   0 1252.17   27.50
  -6  -4   0 1211.28   27.40
   6  -4   0 1227.78   27.60
  -6  -4   0 1231.38   27.50
  -6  -4   0 1238.88   27.60
  -6  -4   0 1193.28   27.50
   6  -4   0 1189.78   27.60
   6   4   0 1191.58   27.60
   6   4   0 1206.98   27.50
  -6   4   0 1193.18   27.60
  -6   4   0 1243.48   27.60
  -6   4   0 1223.28   27.60
   6   4   0 1196.58   27.40
   6   4   0 1201.98   27.40
   8  -4   0  174.48    4.50
   8  -4   0  170.78    4.70
  -8  -4   0  164.98    4.30
   8  -4   0  171.78    4.30
  -8  -4   0  163.88    4.40
  -8  -4   0  162.58    4.30
  -8  -4   0  172.88    4.40
  -8   4   0  170.98    4.70
  -8   4   0  165.18    4.20
   8   4   0  168.58    4.30
   8   4   0  161.88    4.30
  -8   4   0  166.48    4.40
  -8   4   0  166.78    4.50
   8   4   0  168.88    4.50
 -10  -4   0  127.29    3.80
  10  -4   0  135.99    3.80
 -10  -4   0  132.79    3.80
 -10   4   0  127.49    3.70
 -10   4   0  138.79    4.00
  10   4   0  131.99    3.70
  10   4   0  130.79    3.90
  12  -4   0  104.29    4.90
  12  -4   0  105.99    3.80
 -12  -4   0  104.09    3.80
 -12  -4   0  104.69    3.70
 -12  -4   0   98.29    3.40
 -12  -4   0  104.49    4.00
  12  -4   0  105.59    3.40
  12  -4   0   99.49    3.50
  12  -4   0   98.19    3.40
 -12   4   0  107.49    3.60
  12   4   0  101.29    3.40
  12   4   0  108.69    3.50
 -12   4   0   97.89    3.30
  12   4   0  104.19    3.40
  14  -4   0   14.50    1.50
 -14  -4   0   18.00    1.60
  14  -4   0   13.50    1.40
 -14  -4   0   15.50    1.90
 -14  -4   0   17.10    1.80
 -14  -4   0   13.70    1.60
  14  -4   0   13.40    1.70
  14  -4   0   14.00    1.80
  14  -4   0   16.80    2.40
  14   4   0   14.70    1.60
 -14   4   0   13.70    1.90
  14   4   0   16.00    1.50
  14   4   0   15.40    1.50
 -14   4   0   12.80    1.60
 -14   4   0   17.00    2.20
  16  -4   0   18.50    1.60
  16  -4   0   23.50    2.00
  16  -4   0   19.40    2.00
 -16  -4   0   22.00    1.70
 -16  -4   0   19.70    1.90
 -16  -4   0   21.60    2.00
 -16  -4   0   17.80    1.80
  16  -4   0   23.10    2.50
 -16  -4   0   22.10    2.10
  16   4   0   21.00    1.70
 -16   4   0   18.10    1.60
 -16   4   0   18.90    1.90
  18  -4   0   17.10    2.10
  18  -4   0   19.70    2.60
  18  -4   0   17.50    1.80
 -18  -4   0   18.80    2.40
 -18  -4   0   20.30    2.00
 -18  -4   0   15.10    2.00
  18   4   0   20.20    2.30
 -18   4   0   19.10    1.80
 -18   4   0   22.10    2.20
 -18   4   0   18.00    2.10
 -20  -4   0   19.20    2.00
 -20  -4   0   19.20    2.70
 -20  -4   0   18.80    2.30
  20  -4   0   19.20    2.00
  20  -4   0   18.90    2.30
 -20  -4   0   15.80    2.30
 -20  -4   0   23.40    2.40
 -20   4   0   24.80    2.40
 -20   4   0   23.60    2.00
  20   4   0   18.10    2.00
  20   4   0   20.00    2.10
 -22  -4   0    9.40    2.10
 -22  -4   0   10.50    2.30
 -22  -4   0   10.90    2.30
  22  -4   0    9.30    2.40
  22  -4   0    7.20    1.90
 -22   4   0    8.90    2.50
  22   4   0    6.90    1.90
 -24  -4   0    0.20    2.10
 -24  -4   0    0.40    2.20
  24  -4   0    5.20    2.20
  24  -4   0    4.50    2.80
  24  -4   0    0.10    2.30
 -24   4   0    0.50    2.20
  24   4   0   -2.60    2.10
 -24   4   0    1.30    1.90
 -24   4   0    3.20    1.90
  24   4   0    2.00    1.80
 -26  -4   0    2.50    2.40
 -26  -4   0    3.00    2.40
 -26  -4   0    2.60    3.20
 -26  -4   0    1.60    2.30
  26   4   0    0.30    2.40
 -26   4   0    1.70    2.00
  26   4   0   -0.30    1.80
 -26   4   0    3.70    2.60
 -26   4   0    6.00    2.60
   1  -5   0  386.16    8.80
   1  -5   0  364.96    8.90
  -1  -5   0  374.96    8.70
  -1  -5   0  387.26    8.90
   1  -5   0  390.06    8.80
   1  -5   0  372.86    8.80
   1  -5   0  382.26    8.80
   1  -5   0  379.46    8.80
  -1   5   0  380.96    8.90
  -1   5   0  388.46    8.80
   3  -5   0   61.99    2.00
  -3  -5   0   65.69    1.80
   3   5   0   62.09    1.70
  -3   5   0   62.69    2.00
  -5  -5   0   24.80    1.10
  -5  -5   0   24.80    1.10
   5  -5   0   26.90    1.50
   5  -5   0   28.80    1.50
   5   5   0   25.30    1.20
  -5   5   0   27.20    1.40
   5   5   0   26.10    1.00
   7  -5   0    1.30    0.70
   7  -5   0    0.30    0.70
  -7  -5   0    1.20    0.70
  -7  -5   0    0.10    0.70
   7  -5   0    2.40    0.90
  -7   5   0    1.20    0.80
  -7   5   0    2.10    1.00
   7   5   0    0.40    0.80
  -7   5   0    1.50    0.70
   7   5   0    1.10    0.60
   7   5   0    0.30    0.80
   9  -5   0   11.40    1.10
  -9  -5   0    8.20    1.10
   9  -5   0   11.80    1.30
   9  -5   0   11.40    1.10
  -9   5   0   10.50    1.40
   9   5   0    8.90    1.20
   9   5   0    8.50    1.10
   9   5   0    9.20    1.00
 -11  -5   0   46.80    2.20
  11  -5   0   40.20    2.20
  11  -5   0   43.20    2.60
 -11  -5   0   44.40    3.00
 -11  -5   0   43.70    2.30
 -11  -5   0   47.90    2.40
  11  -5   0   43.60    2.40
  11   5   0   41.80    2.20
 -11   5   0   40.70    2.70
 -11   5   0   48.30    2.60
 -11   5   0   45.40    2.50
  11   5   0   45.30    2.40
 -13  -5   0   25.40    1.70
  13  -5   0   27.90    2.10
 -13  -5   0   24.80    2.00
 -13  -5   0   25.80    1.80
 -13  -5   0   27.70    1.70
  13  -5   0   24.10    2.00
 -13   5   0   24.40    1.60
  13   5   0   25.20    1.70
  13   5   0   29.40    2.40
  13   5   0   24.00    1.70
 -13   5   0   25.60    2.00
 -13   5   0   27.60    1.80
 -13   5   0   28.10    2.00
  15  -5   0    5.80    1.60
 -15  -5   0    8.00    1.50
 -15  -5   0    5.30    1.60
  15  -5   0    3.10    1.90
  15  -5   0    3.60    1.30
  15  -5   0    4.70    1.40
 -15  -5   0    5.10    1.50
 -15   5   0    5.40    1.70
  15   5   0    5.00    1.30
 -15   5   0    6.50    2.00
 -15   5   0    5.10    1.40
  15   5   0    3.20    1.30
  15   5   0    6.50    1.30
 -15   5   0    8.70    2.00
  15   5   0    6.50    1.90
 -15   5   0    7.30    1.60
 -17  -5   0    0.70    1.40
  17  -5   0    4.50    1.40
  17  -5   0    0.20    1.70
 -17  -5   0    1.00    1.80
  17  -5   0    2.30    1.40
 -17  -5   0   -0.40    1.40
 -17  -5   0    2.30    1.90
 -17   5   0    3.10    1.40
  17   5   0    1.60    1.40
 -17   5   0    3.80    1.30
 -17   5   0    1.70    1.50
 -17   5   0    2.40    2.20
  19  -5   0   10.60    2.20
 -19  -5   0   13.80    2.00
 -19  -5   0   14.60    2.00
  19  -5   0   14.10    2.30
  19  -5   0   13.60    2.20
 -19  -5   0    9.60    2.20
 -19  -5   0   13.50    2.00
  19   5   0   10.00    1.70
 -19   5   0   15.90    1.80
 -19   5   0   13.10    1.80
 -21  -5   0    9.10    1.90
  21  -5   0    8.90    2.20
 -21  -5   0   10.30    2.70
 -21  -5   0    7.90    2.10
  21   5   0   10.30    1.90
  21   5   0   11.70    1.90
 -21   5   0   10.20    1.90
  21   5   0    7.10    1.90
 -21   5   0   10.50    3.20
  23  -5   0    0.60    2.60
  23  -5   0    4.70    2.80
 -23  -5   0    5.50    2.30
 -23  -5   0    2.80    2.00
 -23  -5   0    3.40    2.00
  23  -5   0    2.40    2.30
  23   5   0   -0.50    1.90
  23   5   0    0.60    1.90
 -23   5   0    1.00    2.40
  23   5   0    2.40    1.80
  23   5   0    1.80    1.90
  25  -5   0    2.90    2.50
 -25  -5   0   -0.90    2.10
 -25  -5   0    1.80    2.30
 -25  -5   0   -0.30    1.90
  25   5   0    3.80    2.10
 -25   5   0    3.40    2.00
 -25   5   0   -0.20    2.50
 -25   5   0    0.60    2.50
   0   6   0 9976.40  226.08
   0   6   0 9999.00  225.98
   2  -6   0  425.06    9.80
  -2  -6   0  430.16    9.90
  -2  -6   0  412.56    9.60
  -2   6   0  416.36    9.70
   2   6   0  413.96    9.90
  -2   6   0  416.46    9.80
  -2   6   0  413.26    9.70
   4  -6   0  161.48    4.10
  -4  -6   0  160.58    3.80
  -4   6   0  161.18    4.00
   4   6   0  152.98    3.70
  -6  -6   0   24.20    1.20
   6  -6   0   22.10    1.50
   6  -6   0   23.40    1.20
   6  -6   0   24.30    1.40
  -6  -6   0   22.60    1.40
   6   6   0   23.80    1.00
  -6   6   0   23.20    1.50
  -6   6   0   23.10    1.40
   8  -6   0   -0.30    0.90
   8  -6   0   -1.10    1.10
  -8  -6   0    1.10    0.90
  -8  -6   0    1.20    0.90
   8  -6   0   -0.80    0.80
  -8   6   0   -0.20    1.00
  -8   6   0    2.10    1.10
   8   6   0   -1.60    0.90
  10  -6   0    2.60    1.10
  10  -6   0    3.40    1.30
 -10  -6   0    4.10    1.20
  10  -6   0    0.90    1.40
 -10  -6   0    4.00    1.30
 -10   6   0    3.70    1.30
  10   6   0    1.50    1.20
 -10   6   0    4.70    1.50
 -12  -6   0   23.00    1.80
  12  -6   0   26.60    1.70
  12  -6   0   23.40    1.80
  12  -6   0   23.60    1.70
 -12   6   0   24.50    1.50
 -12   6   0   20.80    1.70
 -12   6   0   24.10    2.00
 -12   6   0   21.60    1.60
  12   6   0   21.70    1.60
  12   6   0   24.20    1.50
  12   6   0   26.60    2.20
  12   6   0   25.30    1.70
 -14  -6   0   27.30    2.20
 -14  -6   0   30.00    2.00
 -14  -6   0   24.70    1.70
 -14  -6   0   24.00    1.80
 -14  -6   0   30.20    1.80
  14  -6   0   26.80    2.50
  14  -6   0   27.30    2.20
  14  -6   0   23.60    2.00
  14   6   0   26.20    1.80
 -14   6   0   26.50    1.70
 -14   6   0   28.30    1.90
 -14   6   0   29.50    2.20
  14   6   0   30.00    2.00
  16  -6   0    9.00    1.60
 -16  -6   0    8.10    1.50
 -16  -6   0   11.60    1.80
 -16  -6   0    7.10    1.60
  16  -6   0    9.30    1.60
 -16  -6   0    7.80    1.80
  16  -6   0   11.00    1.50
  16  -6   0    8.60    1.80
 -16   6   0    9.70    1.60
 -16   6   0    9.40    1.80
 -16   6   0    7.60    1.70
  16   6   0    7.90    1.40
  16   6   0    9.70    1.30
  18  -6   0    9.60    1.70
  18  -6   0   11.60    2.60
 -18  -6   0    6.60    1.70
  18  -6   0    8.10    1.90
 -18  -6   0    5.30    2.00
  18  -6   0    8.10    2.00
 -18  -6   0   11.30    1.80
 -18  -6   0    9.70    1.80
  18   6   0   14.50    3.30
 -18   6   0    6.90    2.10
  18   6   0    8.40    1.60
  18   6   0    8.50    1.70
 -18   6   0    8.50    2.30
 -18   6   0   10.00    2.40
 -18   6   0    6.80    1.60
 -20  -6   0   50.59    3.40
  20  -6   0   63.09    4.00
 -20  -6   0   59.59    3.60
  20  -6   0   63.39    3.90
  20   6   0   57.09    3.40
  20   6   0   57.59    3.20
 -20   6   0   51.09    3.30
 -20   6   0   52.69    3.50
 -20   6   0   50.49    3.70
 -22  -6   0    4.60    1.90
 -22  -6   0    4.30    2.00
  22  -6   0    3.40    2.30
  22  -6   0    3.70    2.50
 -22   6   0    4.60    2.40
 -22   6   0    2.20    1.80
 -22   6   0    0.30    2.30
  24  -6   0    6.70    2.30
  24  -6   0    1.90    2.40
 -24  -6   0    5.70    2.30
 -24  -6   0   10.60    2.50
 -24  -6   0    5.10    2.10
  24  -6   0    4.70    2.80
 -24   6   0    6.60    1.80
  24   6   0    6.40    1.70
  24   6   0    8.10    2.10
 -24   6   0    3.90    2.50
 -24   6   0    7.10    1.90
  24   6   0    6.20    2.90
  -1  -7   0  487.55   11.40
   1  -7   0  472.75   11.20
   1  -7   0  488.95   11.40
  -1  -7   0  484.25   11.40
   1  -7   0  480.45   11.30
  -1  -7   0  481.35   11.40
  -1   7   0  493.85   11.50
  -1   7   0  506.85   11.40
  -1   7   0  475.15   11.40
   1   7   0  482.45   11.40
  -3  -7   0   40.30    1.70
  -3  -7   0   38.20    2.00
  -3  -7   0   41.30    1.30
   5  -7   0    9.70    1.10
   5  -7   0   11.40    1.50
  -5  -7   0   10.20    0.70
   5  -7   0    9.10    1.00
   5  -7   0    9.60    0.90
  -5  -7   0   11.50    1.20
  -5   7   0   10.10    0.90
   5   7   0   11.90    0.70
   7  -7   0   75.49    2.60
   7  -7   0   72.19    2.30
  -7  -7   0   71.39    2.30
  -7  -7   0   72.39    3.00
   7  -7   0   77.29    2.70
   7  -7   0   75.99    2.60
  -7  -7   0   70.49    2.70
  -7   7   0   74.89    2.60
  -7   7   0   78.49    3.10
   7   7   0   70.69    2.00
  -9  -7   0   82.09    3.10
  -9  -7   0   83.39    2.80
  -9  -7   0   85.89    2.70
   9  -7   0   81.39    3.00
   9   7   0   82.99    3.10
   9   7   0   84.69    2.70
  -9   7   0   78.39    3.00
   9   7   0   80.09    2.40
 -11  -7   0   43.50    2.30
  11  -7   0   43.70    2.40
  11   7   0   39.70    1.90
 -11   7   0   44.30    2.30
  11   7   0   42.80    2.10
  11   7   0   42.10    2.40
 -11   7   0   40.20    2.10
 -11   7   0   44.70    2.60
  11   7   0   44.30    2.40
 -13  -7   0   38.80    2.20
 -13  -7   0   38.40    2.10
  13  -7   0   38.50    2.30
 -13  -7   0   41.50    2.20
 -13   7   0   40.30    2.90
 -13   7   0   40.90    1.90
 -13   7   0   37.80    2.50
 -13   7   0   35.70    2.40
  13   7   0   40.90    2.40
  13   7   0   37.10    2.00
 -13   7   0   36.70    2.40
 -15  -7   0    0.50    1.50
 -15  -7   0    2.90    1.40
 -15  -7   0    2.80    1.30
 -15  -7   0    3.70    1.40
  15  -7   0    6.10    1.70
  15  -7   0    3.70    1.30
  15  -7   0    4.10    1.30
 -15  -7   0    4.50    1.80
 -15   7   0    0.50    1.90
  15   7   0    3.60    1.30
 -15   7   0    2.10    1.60
  15   7   0    1.40    1.20
 -15   7   0    3.40    1.50
  15   7   0    1.60    1.00
  15   7   0    4.50    1.80
 -17  -7   0   56.69    3.10
 -17  -7   0   63.89    3.10
  17  -7   0   60.29    3.40
  17  -7   0   60.69    3.00
  17  -7   0   57.59    2.90
 -17  -7   0   57.09    3.60
 -17  -7   0   59.39    3.00
  17  -7   0   61.49    3.50
  17   7   0   59.79    3.20
 -17   7   0   62.09    3.50
 -17   7   0   54.99    2.70
 -17   7   0   60.69    3.00
  17   7   0   58.29    2.70
  17   7   0   57.59    3.20
 -17   7   0   55.79    3.60
 -17   7   0   57.39    3.20
  17   7   0   57.99    2.80
 -19  -7   0  121.69    4.50
  19  -7   0  123.89    4.50
  19  -7   0  130.29    4.50
 -19  -7   0  118.49    5.20
 -19  -7   0  117.99    4.60
  19  -7   0  131.49    5.00
 -19  -7   0  129.69    4.60
  19  -7   0  128.79    4.90
 -19   7   0  127.59    5.00
  19   7   0  123.99    4.20
  19   7   0  127.79    4.40
  19   7   0  133.09    4.70
 -19   7   0  125.69    4.60
  19   7   0  127.69    4.70
  21  -7   0   15.30    2.60
 -21  -7   0   14.40    2.50
  21  -7   0   14.50    2.00
  21  -7   0   13.80    2.80
 -21  -7   0   19.80    2.20
 -21   7   0   13.80    3.10
 -21   7   0   20.20    2.50
 -21   7   0   13.20    1.90
 -21   7   0   13.40    2.50
  21   7   0   18.40    2.30
 -23  -7   0    1.00    2.00
  23  -7   0   -2.10    2.80
 -23  -7   0    5.20    2.50
  23  -7   0    3.50    2.70
 -23  -7   0    5.10    2.20
  23   7   0    4.50    1.90
 -23   7   0   -2.50    2.30
  23   7   0    1.60    0.50
 -23   7   0    3.30    1.70
 -25  -7   0    5.40    2.30
  25  -7   0    5.00    2.60
 -25  -7   0    4.20    2.90
  25  -7   0    4.40    2.80
  25  -7   0    8.30    2.50
 -25   7   0    4.60    1.90
 -25   7   0    5.00    2.80
 -25   7   0    5.60    2.50
   0  -8   0  104.09    3.00
   0  -8   0   96.99    2.70
   0  -8   0   96.69    2.80
   0  -8   0   94.09    2.70
   0  -8   0  101.39    2.80
   2  -8   0   10.50    1.00
   2  -8   0   12.80    1.00
   2  -8   0   12.50    1.30
   2  -8   0   12.40    1.10
  -2   8   0   12.80    1.00
  -2   8   0   10.60    1.30
  -4  -8   0   32.10    1.60
   4  -8   0   33.40    1.40
  -4  -8   0   33.00    1.40
  -4  -8   0   32.80    1.30
   4  -8   0   34.20    1.70
   4  -8   0   36.70    1.70
  -4  -8   0   35.80    2.00
   4  -8   0   37.20    1.70
  -4   8   0   33.00    1.60
   4   8   0   36.00    1.20
  -4   8   0   34.80    2.10
  -4   8   0   35.30    1.60
  -4   8   0   35.60    1.70
  -4   8   0   33.70    1.80
  -6  -8   0   20.50    1.50
   6  -8   0   17.70    1.40
   6  -8   0   20.40    1.20
  -6  -8   0   19.50    1.20
  -6   8   0   18.50    1.70
   6   8   0   20.80    1.10
  -6   8   0   20.70    1.40
  -6   8   0   18.90    1.40
  -6   8   0   21.50    1.20
   8  -8   0    6.20    1.40
  -8  -8   0    4.80    1.00
  -8  -8   0    3.10    1.20
   8  -8   0    3.50    1.10
  -8  -8   0    5.70    1.00
   8  -8   0    2.20    1.00
   8   8   0    4.90    1.10
   8   8   0    3.50    0.70
  10  -8   0    3.90    1.20
 -10  -8   0    1.80    1.10
 -10  -8   0    1.80    1.10
 -10  -8   0    3.20    1.30
 -10  -8   0    1.30    1.50
  10  -8   0    3.10    1.50
  10  -8   0    4.60    1.10
  10   8   0    4.50    1.10
  10   8   0    3.80    1.40
  10   8   0    2.20    0.80
 -10   8   0    2.80    1.10
 -12  -8   0    3.40    1.20
  12  -8   0    4.10    1.50
  12  -8   0    3.70    1.10
 -12  -8   0    3.00    1.20
  12  -8   0    2.80    1.20
  12   8   0    2.70    0.90
  12   8   0    5.30    1.20
 -12   8   0    2.00    1.90
 -12   8   0    5.50    1.30
 -12   8   0    4.20    1.50
  12   8   0    4.20    1.30
  12   8   0    0.70    1.60
  14  -8   0   27.20    1.80
 -14  -8   0   33.10    1.90
  14  -8   0   32.80    2.40
  14  -8   0   31.40    2.30
  14  -8   0   30.60    1.80
 -14   8   0   29.30    2.00
  14   8   0   30.10    1.80
 -14   8   0   29.20    2.10
  14   8   0   31.90    2.10
 -14   8   0   28.30    1.70
 -16  -8   0   13.70    1.90
  16  -8   0   11.10    1.50
  16  -8   0   13.90    2.00
 -16  -8   0   14.90    2.20
 -16  -8   0    9.70    1.60
  16  -8   0   10.20    2.40
 -16  -8   0   13.10    1.60
  16   8   0    9.10    1.30
 -16   8   0    9.60    2.10
 -16   8   0   13.00    1.60
 -16   8   0    8.80    2.20
  16   8   0   11.50    1.70
 -16   8   0   12.30    1.50
  16   8   0   11.20    1.60
  18  -8   0    7.60    2.20
  18  -8   0    8.40    2.10
  18  -8   0   12.00    2.50
 -18  -8   0   10.20    2.10
  18  -8   0   12.40    1.80
 -18  -8   0   12.10    1.80
 -18  -8   0   14.50    1.90
 -18  -8   0   10.10    1.80
 -18  -8   0   10.10    2.30
 -18   8   0   10.10    1.80
 -18   8   0   10.90    2.00
  18   8   0   12.00    1.50
 -18   8   0   10.30    1.70
  18   8   0   11.20    1.70
  20  -8   0    4.70    2.40
  20  -8   0    5.70    1.90
  20  -8   0    6.80    2.40
  20  -8   0    5.60    2.90
 -20  -8   0    9.50    2.10
  20  -8   0    6.60    2.30
 -20  -8   0    9.90    2.50
 -20   8   0    3.60    2.80
 -20   8   0    8.20    1.80
  20   8   0    8.10    2.00
 -20   8   0    7.40    1.80
 -20   8   0    5.90    2.40
 -20   8   0    2.90    2.20
  20   8   0    7.20    2.10
  22  -8   0    8.50    2.70
 -22  -8   0   10.50    2.20
 -22  -8   0   12.70    2.30
 -22  -8   0    6.00    2.20
  22  -8   0    8.80    2.80
  22  -8   0    8.60    2.60
 -22   8   0   12.20    2.20
 -22   8   0    7.70    1.80
  22   8   0   10.70    2.00
 -22   8   0    9.00    2.50
 -24  -8   0    6.60    2.70
  24  -8   0    6.20    2.30
 -24  -8   0    3.60    2.40
  24  -8   0    6.20    3.00
  24   8   0    6.50    2.10
 -24   8   0    5.50    1.90
   1  -9   0   96.39    3.00
   1  -9   0   99.59    3.20
  -1  -9   0   98.19    3.00
   1  -9   0   93.69    2.90
   1  -9   0   97.29    2.80
  -1  -9   0  100.19    3.00
  -1  -9   0   99.09    3.00
  -1  -9   0   99.89    2.70
   1  -9   0   93.09    2.90
  -1   9   0   92.49    3.10
  -1   9   0   92.29    3.00
   1   9   0   94.99    3.20
   3  -9   0   25.70    1.80
   3  -9   0   26.50    1.70
   3  -9   0   26.00    1.50
  -3   9   0   26.60    1.60
  -3   9   0   30.40    1.70
  -3   9   0   28.20    1.70
  -3   9   0   26.80    1.50
  -5  -9   0  118.89    3.50
  -5  -9   0  124.49    3.20
   5  -9   0  116.89    3.60
  -5   9   0  125.19    3.60
  -5   9   0  123.19    4.00
  -5   9   0  124.89    3.50
  -5   9   0  122.39    3.50
   7  -9   0  822.82   19.10
   7  -9   0  830.12   19.40
   7  -9   0  795.62   19.10
  -7  -9   0  845.02   19.30
  -7  -9   0  824.82   19.20
  -7  -9   0  834.82   18.70
   7  -9   0  790.32   18.80
   7  -9   0  824.52   19.10
  -7  -9   0  816.42   18.80
  -7   9   0  818.12   18.80
   7   9   0  829.82   18.60
  -7   9   0  780.82   19.30
  -7   9   0  813.62   19.10
   9  -9   0   12.50    1.60
  -9  -9   0   14.70    1.50
  -9  -9   0   13.80    1.20
   9  -9   0   15.50    1.40
  -9  -9   0   14.50    1.20
   9   9   0   13.10    1.30
  -9   9   0   16.40    1.50
  -9   9   0   16.00    1.30
   9   9   0   15.30    0.90
  11  -9   0   13.90    1.50
 -11  -9   0   14.80    1.50
 -11  -9   0   16.00    1.40
  11  -9   0   13.50    1.20
 -11  -9   0   16.60    1.30
 -11  -9   0   15.30    1.60
  11  -9   0   13.20    1.70
  11   9   0   15.50    1.00
 -11   9   0   15.90    2.00
 -11   9   0   16.80    1.90
 -11   9   0   14.50    1.70
 -13  -9   0    1.50    1.30
  13  -9   0    0.90    1.40
 -13  -9   0    2.30    1.40
  13  -9   0    2.00    1.10
 -13  -9   0    1.20    1.60
 -13  -9   0    2.70    1.20
  13  -9   0    2.30    1.60
 -13   9   0    1.70    1.10
 -13   9   0    1.80    1.50
 -13   9   0    2.50    1.60
  13   9   0    1.00    1.60
 -13   9   0    3.60    1.80
  13   9   0    1.20    0.80
  13   9   0    1.10    1.30
  15  -9   0    7.80    1.50
  15  -9   0    7.50    1.80
  15  -9   0   10.70    1.40
  15  -9   0    6.20    2.30
 -15  -9   0   10.60    1.50
 -15  -9   0    7.70    2.00
 -15  -9   0   11.60    1.60
  15  -9   0    7.40    1.80
  15   9   0    7.30    1.50
 -15   9   0   10.10    2.00
 -15   9   0    9.70    2.30
  15   9   0    8.20    1.10
 -17  -9   0    3.30    2.80
  17  -9   0   -1.70    1.80
  17  -9   0    0.90    1.40
 -17  -9   0    0.80    1.50
 -17  -9   0   -1.00    1.50
  17  -9   0   -1.40    2.30
 -17  -9   0   -2.30    1.70
  17   9   0   -0.50    2.00
 -17   9   0    1.90    1.30
 -17   9   0    0.40    2.00
  17   9   0    0.40    1.10
 -17   9   0   -1.30    1.60
  17   9   0   -0.10    1.40
  19  -9   0    9.30    3.00
 -19  -9   0    1.20    2.10
 -19  -9   0    4.80    2.30
  19  -9   0    1.00    2.10
 -19  -9   0    3.30    2.00
  19  -9   0    5.20    2.20
 -19  -9   0    5.70    2.10
  19  -9   0    6.70    1.90
  19  -9   0    4.40    2.50
  19  -9   0    3.20    1.70
 -19   9   0    5.80    2.40
  19   9   0    4.30    2.00
 -19   9   0    0.70    2.20
 -19   9   0    5.10    1.90
  21  -9   0   52.89    3.70
 -21  -9   0   64.19    3.80
  21   9   0   63.39    3.80
 -21   9   0   57.39    3.20
  21   9   0   64.79    3.40
 -21   9   0   63.69    3.60
 -23  -9   0    2.60    2.10
  23  -9   0   -1.40    2.80
  23  -9   0   -1.00    2.40
 -23  -9   0    3.70    2.00
 -23  -9   0   -1.00    2.00
 -23  -9   0   -0.30    2.40
  23   9   0   -2.10    1.80
 -23   9   0    1.40    2.60
 -23   9   0    1.30    3.00
 -23   9   0   -0.60    2.40
   0 -10   0    8.80    1.20
   0 -10   0    9.20    1.20
   0 -10   0    7.10    1.00
   0 -10   0    6.00    1.40
   0 -10   0    6.90    1.20
   2 -10   0   16.30    1.30
  -2 -10   0   15.30    1.50
   2 -10   0   16.70    1.30
   2 -10   0   15.40    1.30
  -2 -10   0   15.70    1.00
  -2  10   0   16.00    1.40
   2  10   0   16.10    1.60
  -2  10   0   14.00    1.30
   4 -10   0   15.50    1.40
  -4 -10   0   13.10    1.50
  -4 -10   0   16.30    1.70
  -4 -10   0   13.90    1.20
   4 -10   0   14.90    1.30
  -4  10   0   14.10    1.30
  -6 -10   0  593.04   14.00
   6 -10   0  621.54   14.40
   6 -10   0  591.74   14.20
   6 -10   0  592.54   14.30
  -6 -10   0  603.14   13.90
   6 -10   0  579.84   14.00
  -6 -10   0  611.64   15.50
  -6 -10   0  590.24   14.40
   6 -10   0  624.24   15.10
   6 -10   0  594.64   14.20
  -6  10   0  596.24   14.50
  -6  10   0  600.64   14.90
   6  10   0  589.84   13.70
  -6  10   0  592.34   14.30
  -6  10   0  609.54   14.10
  -6  10   0  621.14   14.30
   8 -10   0   28.90    1.70
  -8 -10   0   27.90    2.10
   8 -10   0   28.80    1.80
  -8 -10   0   29.40    2.00
  -8 -10   0   27.00    1.60
  -8  10   0   29.60    2.20
  -8  10   0   32.00    1.70
   8  10   0   27.90    1.50
  10 -10   0    9.50    1.40
 -10 -10   0    9.80    1.10
 -10 -10   0    8.90    1.10
  10 -10   0   11.00    1.20
  10 -10   0    9.30    1.60
 -10 -10   0    8.10    1.40
  10 -10   0   10.00    1.50
 -10 -10   0    8.10    2.50
 -10  10   0   10.70    1.60
  10  10   0    9.90    1.20
 -10  10   0   10.20    1.90
  10  10   0   10.80    0.70
 -10  10   0    8.10    1.20
  12 -10   0  145.09    4.70
  12 -10   0  149.59    4.60
 -12 -10   0  155.08    4.30
  12 -10   0  149.88    4.20
  12 -10   0  149.69    5.40
 -12 -10   0  144.19    4.70
 -12  10   0  142.59    4.60
  12  10   0  154.58    4.10
  12  10   0  147.39    3.80
 -12  10   0  148.39    4.60
 -14 -10   0    4.60    1.50
  14 -10   0    3.40    1.70
 -14 -10   0    0.50    1.30
  14 -10   0    0.70    1.30
 -14 -10   0    3.10    1.60
  14 -10   0    4.30    2.00
 -14 -10   0    2.70    1.40
 -14  10   0    2.20    1.70
  14  10   0    2.70    0.90
 -14  10   0    1.30    1.20
 -14  10   0    1.90    1.40
 -16 -10   0   -1.00    1.40
  16 -10   0   -3.50    2.00
 -16 -10   0    1.50    1.60
 -16 -10   0    1.30    1.70
 -16 -10   0    1.90    1.50
  16 -10   0   -0.90    1.30
 -16 -10   0    0.10    1.40
  16 -10   0   -2.10    2.40
  16 -10   0   -0.30    1.80
  16 -10   0    2.90    1.90
 -16  10   0   -2.30    1.80
 -16  10   0    2.80    1.80
  16  10   0    1.10    1.40
 -16  10   0    0.70    2.40
  16  10   0    1.30    1.90
 -16  10   0   -0.40    1.50
  16  10   0   -1.50    1.40
 -18 -10   0   48.10    3.20
  18 -10   0   54.29    3.00
  18 -10   0   50.39    3.40
 -18 -10   0   55.39    3.50
 -18 -10   0   56.09    3.10
 -18 -10   0   49.60    2.90
  18 -10   0   56.89    3.30
 -18  10   0   54.59    2.90
  18  10   0   53.59    3.50
  18  10   0   53.39    2.50
  18  10   0   49.20    2.90
 -18  10   0   53.69    3.40
 -18  10   0   51.19    3.30
  18  10   0   50.09    2.70
  20 -10   0  102.69    4.30
 -20 -10   0  112.19    4.60
 -20 -10   0   99.79    4.10
  20 -10   0  108.09    4.90
  20 -10   0   98.59    4.10
 -20 -10   0  103.09    5.20
  20 -10   0  103.59    5.60
  20  10   0   96.79    4.50
 -20  10   0  107.29    4.60
  20  10   0  101.89    4.10
  22 -10   0   84.69    5.10
  22 -10   0   77.99    3.90
 -22 -10   0   89.59    4.10
  22 -10   0   81.69    4.70
 -22 -10   0   90.29    4.30
 -22  10   0   85.59    4.70
 -22  10   0   88.29    3.70
  22  10   0   83.29    3.80
  22  10   0   85.59    3.80
 -22  10   0   88.69    4.10
 -24 -10   0    8.30    2.70
  24 -10   0    4.70    2.60
  24 -10   0    6.50    2.60
  24 -10   0   10.70    3.10
 -24 -10   0    6.20    2.20
 -24 -10   0    3.00    3.40
  24 -10   0    7.70    3.20
 -24 -10   0    1.40    3.20
 -24  10   0    8.90    2.00
 -24  10   0    7.20    1.80
  24  10   0    8.70    1.60
 -24  10   0    5.80    2.60
  -1 -11   0   40.00    2.30
   1 -11   0   39.40    2.10
  -1 -11   0   36.10    2.20
   1 -11   0   40.50    2.20
  -1 -11   0   41.10    1.90
  -1 -11   0   39.00    2.60
   1 -11   0   39.50    1.90
   1  11   0   37.10    2.50
  -1  11   0   40.40    2.50
   3 -11   0   23.60    1.60
  -3 -11   0   24.70    1.50
   3 -11   0   26.20    1.50
   3 -11   0   28.80    1.80
   3 -11   0   22.90    1.60
  -3 -11   0   26.50    1.90
  -3  11   0   26.30    1.80
  -3  11   0   25.10    1.60
  -3  11   0   29.50    2.10
  -5 -11   0   28.80    2.10
   5 -11   0   32.50    2.10
   5 -11   0   31.70    1.90
  -5 -11   0   28.70    1.50
   5 -11   0   33.70    1.90
   5 -11   0   30.70    1.70
   5 -11   0   34.00    2.00
  -5  11   0   33.50    1.80
  -5  11   0   30.00    2.00
  -5  11   0   29.90    1.90
  -5  11   0   34.70    2.30
   7 -11   0   15.60    1.70
  -7 -11   0   14.50    1.40
   7 -11   0   17.20    1.50
  -7 -11   0   16.90    1.20
  -7 -11   0   17.80    1.70
   7 -11   0   17.90    1.30
   7 -11   0   14.30    1.40
  -7  11   0   14.70    1.40
  -7  11   0   19.10    1.90
  -7  11   0   18.30    2.00
  -7  11   0   15.80    1.30
  -9 -11   0    0.20    0.90
   9 -11   0    0.30    1.20
   9 -11   0   -0.90    1.10
   9 -11   0    0.40    1.30
  -9 -11   0    1.50    0.90
  -9 -11   0   -0.10    1.20
   9 -11   0   -0.90    1.30
  -9 -11   0   -0.10    1.50
  -9  11   0   -2.10    1.20
  -9  11   0   -0.40    0.70
   9  11   0   -1.20    0.80
  -9  11   0   -1.10    1.00
  -9  11   0    0.90    1.50
  11 -11   0   25.30    2.10
 -11 -11   0   25.00    1.60
  11 -11   0   22.10    2.00
  11 -11   0   22.90    1.50
  11 -11   0   21.20    1.70
 -11 -11   0   25.20    1.90
  11 -11   0   18.00    3.10
 -11 -11   0   20.00    1.40
 -11  11   0   25.10    2.40
 -11  11   0   22.70    1.70
  11  11   0   23.90    1.40
  13 -11   0    9.10    1.90
 -13 -11   0    9.10    1.60
  13 -11   0    4.70    2.00
 -13 -11   0    8.30    2.00
  13 -11   0   10.00    1.40
 -13 -11   0    7.60    1.30
 -13 -11   0   10.50    1.60
 -13 -11   0    8.10    1.40
  13 -11   0    8.50    1.40
  13  11   0    6.70    0.80
 -13  11   0    6.40    1.70
 -13  11   0    7.60    1.60
  13  11   0    8.10    1.30
 -13  11   0    8.30    1.50
 -15 -11   0    2.80    1.40
 -15 -11   0    5.70    2.30
 -15 -11   0    2.40    1.40
 -15 -11   0    3.90    1.60
  15 -11   0    1.60    1.30
  15 -11   0    3.60    2.90
 -15  11   0    0.40    1.60
 -15  11   0    3.70    1.20
 -15  11   0    5.40    1.50
 -15  11   0    2.00    1.80
  15  11   0    3.00    1.30
  15  11   0    2.50    0.90
 -15  11   0    0.90    2.60
 -17 -11   0   -1.20    2.00
  17 -11   0    2.10    2.10
  17 -11   0    2.10    2.80
 -17 -11   0    0.30    1.60
  17 -11   0    2.00    2.00
  17 -11   0   -0.80    1.50
 -17 -11   0    2.40    1.60
 -17  11   0    1.50    1.40
  17  11   0    1.60    1.00
 -17  11   0    0.90    1.90
 -17  11   0    1.80    1.80
  17  11   0    0.40    1.50
  19 -11   0   -3.60    2.20
 -19 -11   0    3.30    1.80
 -19 -11   0   -3.50    2.20
  19 -11   0   -2.20    1.70
  19 -11   0    4.20    2.80
  19 -11   0   -1.40    2.20
  19 -11   0   -1.10    1.70
  19  11   0    1.20    1.20
 -19  11   0   -3.90    2.10
 -19  11   0    3.90    2.20
  19  11   0   -0.60    1.80
 -19  11   0    2.00    1.80
 -19  11   0   -0.20    1.50
  19  11   0   -0.10    1.60
 -19  11   0    0.00    2.60
  21 -11   0   47.30    4.00
 -21 -11   0   48.00    3.20
 -21 -11   0   46.40    3.50
  21  11   0   46.80    3.00
 -21  11   0   46.30    4.00
  21  11   0   51.09    3.10
 -21  11   0   47.80    3.50
 -21  11   0   52.99    3.70
 -23 -11   0   30.80    2.70
 -23 -11   0   21.50    2.90
 -23 -11   0   30.20    2.80
 -23 -11   0   27.30    2.70
  23 -11   0   21.30    2.80
 -23  11   0   22.70    2.30
  23  11   0   23.00    2.20
 -23  11   0   26.80    3.10
  23  11   0   28.50    1.90
   0 -12   0  389.66    9.70
   0 -12   0  387.06    9.60
   0 -12   0  384.56    9.40
   0 -12   0  392.36    9.40
   0 -12   0  404.06    9.80
   0  12   0  391.06    9.80
   0  12   0  397.96    9.80
   2 -12   0  232.78    6.00
  -2 -12   0  233.38    5.90
   2 -12   0  236.18    6.10
   2 -12   0  237.88    6.10
  -2 -12   0  231.08    6.30
   2 -12   0  245.18    6.50
  -2 -12   0  240.58    6.30
   2 -12   0  238.18    6.10
   2 -12   0  234.78    6.30
  -2  12   0  231.28    6.30
  -2  12   0  234.98    6.20
  -2  12   0  226.18    6.40
   2  12   0  244.58    6.50
   4 -12   0   62.39    2.50
   4 -12   0   62.49    2.60
   4 -12   0   67.79    2.80
  -4 -12   0   65.09    2.30
  -4 -12   0   68.99    2.20
  -4 -12   0   64.59    2.70
   4 -12   0   67.19    2.80
  -4 -12   0   61.89    2.90
  -4  12   0   67.69    3.10
  -4  12   0   66.79    2.80
  -4  12   0   65.79    2.50
  -4  12   0   66.29    2.70
   6 -12   0    1.70    1.10
  -6 -12   0    1.00    0.80
   6 -12   0    1.00    0.90
  -6 -12   0    0.00    1.20
  -6 -12   0    2.30    1.50
   6 -12   0    0.90    1.20
  -6  12   0    0.70    1.10
  -6  12   0    1.30    1.10
  -6  12   0    2.90    1.10
   8 -12   0    2.90    1.00
  -8 -12   0    1.10    1.40
   8 -12   0    2.60    1.30
   8 -12   0    3.00    1.50
  -8 -12   0    1.50    1.10
   8 -12   0    0.80    1.10
  -8 -12   0    2.50    0.90
   8 -12   0    1.30    1.40
   8 -12   0    3.30    1.20
  -8  12   0    1.20    1.00
  -8  12   0    2.10    1.10
  -8  12   0    2.80    1.30
   8  12   0    3.60    0.70
 -10 -12   0    0.00    0.90
 -10 -12   0    1.40    1.40
  10 -12   0    0.30    1.20
  10 -12   0   -0.80    1.40
  10 -12   0    1.00    2.00
 -10 -12   0    1.20    1.60
  10 -12   0    0.10    1.30
 -10 -12   0   -0.60    1.00
  10 -12   0    1.30    1.00
 -10  12   0    0.10    1.20
  10  12   0   -0.10    0.90
 -10  12   0    0.70    1.80
 -10  12   0    1.00    1.10
 -12 -12   0   23.00    2.20
  12 -12   0   21.60    2.00
 -12 -12   0   23.10    1.60
  12 -12   0   28.90    2.30
  12 -12   0   24.40    1.90
 -12 -12   0   24.50    1.50
 -12  12   0   25.90    1.90
 -12  12   0   23.50    2.60
 -12  12   0   25.10    2.00
  12  12   0   27.00    1.60
  14 -12   0    2.50    1.80
  14 -12   0    5.70    2.60
  14 -12   0    3.30    1.90
  14 -12   0    0.70    2.30
 -14 -12   0    2.60    1.30
 -14 -12   0    3.20    1.30
  14 -12   0    3.70    2.10
 -14 -12   0    5.40    2.30
 -14  12   0    4.00    1.60
  14  12   0    2.90    0.80
  14  12   0    0.90    1.30
  14  12   0    2.70    0.70
 -14  12   0    1.80    1.70
 -16 -12   0   -1.70    1.50
  16 -12   0    1.30    1.40
  16 -12   0    2.70    2.10
 -16 -12   0    1.90    1.80
 -16 -12   0    2.10    2.00
  16 -12   0    0.30    1.50
 -16  12   0   -1.20    1.70
 -16  12   0   -0.80    1.60
 -16  12   0    0.60    2.10
  16  12   0   -0.90    1.50
 -16  12   0    2.20    1.40
 -18 -12   0   43.80    3.00
 -18 -12   0   45.70    3.00
 -18 -12   0   45.10    3.00
  18 -12   0   39.60    3.10
 -18  12   0   42.70    3.10
 -18  12   0   42.50    3.10
  18  12   0   40.60    2.30
  20 -12   0    3.30    2.30
 -20 -12   0    0.30    2.20
 -20 -12   0   -0.40    2.20
  20 -12   0    2.20    2.40
 -20 -12   0    4.50    1.90
  20 -12   0    4.00    2.70
 -20 -12   0    2.10    2.00
 -20  12   0    4.20    1.80
 -20  12   0    5.40    2.30
 -20  12   0    0.10    2.30
 -20  12   0   -0.50    1.50
 -20  12   0    3.60    2.60
 -22 -12   0   18.30    2.50
 -22 -12   0   22.10    3.20
 -22 -12   0   19.80    2.60
  22 -12   0   19.60    2.30
  22 -12   0   11.20    4.20
  22  12   0   20.60    1.90
 -22  12   0   17.80    3.00
 -22  12   0   23.10    4.30
  -1 -13   0 1857.41   44.30
  -1 -13   0 1871.11   43.90
   1 -13   0 2003.80   44.00
  -1 -13   0 2012.20   43.90
   1 -13   0 1925.11   44.10
   1 -13   0 1874.91   44.30
   1 -13   0 1979.20   44.30
  -1 -13   0 1958.90   44.00
   1 -13   0 1936.41   44.00
  -1 -13   0 1878.31   44.20
  -1 -13   0 1971.90   44.20
   1 -13   0 1966.10   44.00
  -1 -13   0 1907.81   43.90
   1 -13   0 1958.10   44.00
  -1  13   0 1962.00   44.20
   1  13   0 1978.40   44.40
  -1  13   0 1877.31   44.30
   3 -13   0    2.00    1.40
   3 -13   0    2.00    1.00
   3 -13   0    3.30    1.20
  -3 -13   0    2.60    1.30
  -3 -13   0    2.30    1.30
   3 -13   0    1.30    1.20
   3 -13   0    2.10    1.10
   3  13   0    5.30    1.60
  -3  13   0    2.00    1.20
  -3  13   0    3.20    1.30
   5 -13   0   22.30    1.80
   5 -13   0   23.80    1.70
   5 -13   0   21.40    1.70
  -5 -13   0   26.50    1.70
  -5 -13   0   25.50    1.50
  -5 -13   0   23.80    2.10
  -5  13   0   22.70    1.80
  -5  13   0   25.20    1.60
  -5  13   0   26.90    1.80
  -5  13   0   25.60    2.20
  -7 -13   0   22.70    1.30
   7 -13   0   19.30    1.70
  -7 -13   0   19.90    1.20
   7 -13   0   23.00    1.90
   7 -13   0   22.50    1.40
  -7 -13   0   22.10    1.90
   7 -13   0   21.70    1.70
   7 -13   0   21.80    2.40
  -7  13   0   19.90    1.60
  -7  13   0   25.90    2.40
  -7  13   0   21.10    1.70
   9 -13   0    6.20    1.70
   9 -13   0    7.90    1.60
   9 -13   0    4.70    1.50
   9 -13   0    8.40    1.20
  -9 -13   0    6.70    1.20
  -9 -13   0    7.70    1.70
   9 -13   0    8.70    1.50
  -9  13   0    5.10    1.40
  -9  13   0    6.80    1.80
  -9  13   0    7.00    1.30
  11 -13   0   -2.00    1.80
 -11 -13   0    1.00    1.10
  11 -13   0    1.20    1.40
  11 -13   0   -0.20    1.50
 -11 -13   0    1.80    1.60
 -11 -13   0   -1.30    1.40
 -11 -13   0   -0.30    1.10
 -11 -13   0    2.00    1.60
  11 -13   0    0.90    1.00
  11 -13   0    0.20    1.40
 -11  13   0    0.70    1.20
  11  13   0   -1.10    1.30
 -11  13   0    0.20    1.90
 -11  13   0    1.90    1.60
 -11  13   0   -0.30    1.30
 -13 -13   0   11.40    1.80
 -13 -13   0    9.10    2.40
 -13 -13   0   12.80    1.50
 -13 -13   0   14.40    1.50
  13 -13   0   14.50    2.00
  13 -13   0   12.50    1.50
  13 -13   0   12.60    2.20
  13 -13   0   10.50    2.50
  13 -13   0   11.20    2.00
 -13  13   0   15.80    1.90
 -13  13   0   10.00    1.70
 -13  13   0   15.40    2.70
 -13  13   0   12.60    2.00
 -13  13   0    9.20    1.90
  13  13   0   10.30    1.40
 -15 -13   0    1.90    1.70
 -15 -13   0   -1.10    1.40
  15 -13   0    2.00    2.10
  15 -13   0    0.20    2.00
 -15 -13   0   -0.40    1.40
  15 -13   0    0.50    2.70
  15  13   0   -0.20    1.40
 -15  13   0   -0.10    2.30
 -15  13   0   -3.10    1.80
  17 -13   0   11.20    2.00
  17 -13   0    8.60    2.30
 -17 -13   0    9.30    1.80
  17 -13   0   14.10    1.80
 -17 -13   0   10.50    1.80
  17 -13   0   13.90    2.30
 -17 -13   0   12.40    2.00
  17 -13   0   12.20    2.50
  17  13   0   11.20    1.70
  17  13   0   11.50    1.10
 -17  13   0   12.80    1.90
 -17  13   0   11.00    2.10
 -17  13   0   10.00    1.60
 -17  13   0   10.60    2.30
 -19 -13   0  194.28    5.80
 -19 -13   0  185.18    6.10
  19 -13   0  183.58    6.70
  19 -13   0  179.18    5.60
  19 -13   0  177.98    6.50
 -19 -13   0  177.28    5.60
 -19  13   0  191.18    5.50
  19  13   0  178.08    4.90
 -19  13   0  194.18    6.10
 -21 -13   0    0.20    2.10
  21 -13   0   -1.90    1.80
  21 -13   0   -1.90    2.70
 -21 -13   0    4.00    3.00
 -21 -13   0    0.90    1.90
  21 -13   0   -0.50    2.10
  21 -13   0   -2.00    2.40
 -21 -13   0    0.40    2.60
 -21  13   0    1.50    1.50
  21  13   0   -0.80    1.30
 -21  13   0   -0.10    2.70
   0 -14   0 1965.90   44.40
   0 -14   0 1961.70   44.30
   0 -14   0 1922.21   44.60
   0 -14   0 1977.50   44.40
   0  14   0 1932.71   44.70
  -2 -14   0    8.90    1.20
   2 -14   0   13.20    1.70
   2 -14   0    9.80    1.30
  -2 -14   0   11.20    1.40
  -2 -14   0    8.60    1.40
  -2 -14   0   10.20    1.20
   2 -14   0   11.50    1.30
  -2 -14   0   12.70    1.60
   2 -14   0   11.60    1.50
   2  14   0   12.10    1.90
  -2  14   0   12.10    1.70
  -2  14   0   14.10    1.90
  -4 -14   0    6.60    1.20
   4 -14   0    4.60    1.40
   4 -14   0    8.20    2.00
   4 -14   0    5.30    1.30
   4 -14   0    3.00    1.20
   4 -14   0    6.10    1.20
   4 -14   0    5.60    1.20
   4 -14   0    2.40    1.40
  -4 -14   0    3.40    1.40
  -4  14   0    4.20    1.40
  -4  14   0    5.20    1.40
  -4  14   0    4.00    1.70
  -6 -14   0   37.60    1.80
   6 -14   0   31.90    2.10
   6 -14   0   38.50    2.30
   6 -14   0   35.60    2.30
   6 -14   0   32.20    2.20
  -6 -14   0   37.10    1.70
   6 -14   0   33.20    1.90
  -6 -14   0   36.60    2.20
  -6 -14   0   32.20    2.20
  -6  14   0   33.70    2.20
  -6  14   0   38.80    2.30
  -6  14   0   38.00    2.30
  -6  14   0   39.10    2.20
  -8 -14   0   11.60    1.90
  -8 -14   0    8.90    1.10
  -8 -14   0    6.00    1.10
  -8 -14   0    8.50    1.90
   8 -14   0    5.20    2.30
   8 -14   0    9.30    1.20
   8 -14   0    6.10    1.60
  -8 -14   0    7.00    1.50
   8 -14   0    9.40    1.80
   8 -14   0    8.00    1.50
  -8 -14   0    8.80    1.70
  -8  14   0    5.50    1.80
  -8  14   0    7.40    1.50
  -8  14   0    9.20    1.40
  -8  14   0   10.60    1.40
  -8  14   0    6.50    1.40
  10 -14   0    3.80    1.50
  10 -14   0    4.30    1.70
 -10 -14   0    2.90    1.10
 -10 -14   0    0.70    1.60
  10 -14   0    2.60    1.80
 -10 -14   0    3.80    1.10
 -10  14   0    5.60    1.50
 -10  14   0    2.50    1.90
  12 -14   0    4.40    2.30
  12 -14   0    5.40    1.90
  12 -14   0    1.40    2.70
 -12 -14   0    5.90    1.30
  12 -14   0    3.50    2.00
  12 -14   0    7.40    2.10
 -12 -14   0    4.60    1.20
 -12 -14   0    2.50    1.80
 -12 -14   0    2.20    2.10
  12 -14   0    5.40    1.50
 -12  14   0    5.80    1.60
 -12  14   0    4.20    1.60
 -12  14   0    3.60    1.30
  12  14   0    5.00    0.90
 -12  14   0    1.00    2.10
  14 -14   0    3.00    2.60
 -14 -14   0    2.90    2.00
 -14 -14   0    0.60    1.40
  14 -14   0    4.10    2.30
  14 -14   0    1.60    1.30
 -14 -14   0    4.40    1.80
  14 -14   0    1.80    2.00
 -14 -14   0    0.20    1.40
  14 -14   0    3.30    1.90
  14 -14   0    0.30    2.00
 -14  14   0    1.30    1.50
 -14  14   0    1.50    1.80
  14  14   0    1.10    1.20
 -14  14   0    0.90    2.40
 -14  14   0   -0.20    1.70
  16 -14   0   21.30    3.00
 -16 -14   0   17.10    1.80
  16 -14   0   13.10    2.40
  16 -14   0   14.80    2.10
  16 -14   0   12.60    2.80
  16 -14   0   17.00    2.60
  16 -14   0   18.70    2.00
 -16 -14   0   16.50    1.80
  16 -14   0   18.20    3.40
 -16 -14   0   15.70    2.30
 -16  14   0   15.70    2.30
 -16  14   0   16.20    1.90
  16  14   0   15.80    1.70
 -16  14   0   14.60    2.20
 -16  14   0   19.20    2.10
  18 -14   0   24.70    3.00
  18 -14   0   26.70    2.90
  18 -14   0   19.50    2.70
  18 -14   0   29.10    3.40
 -18 -14   0   27.60    2.20
 -18 -14   0   23.10    2.10
  18 -14   0   22.30    2.20
 -18 -14   0   21.10    2.40
 -18  14   0   20.60    2.50
  18  14   0   22.90    2.00
 -18  14   0   21.50    2.70
 -20 -14   0   11.10    3.70
  20 -14   0   18.90    2.10
 -20 -14   0   14.40    2.10
  20 -14   0   13.70    2.80
 -20 -14   0   22.20    2.60
 -20 -14   0   15.60    2.30
  20 -14   0   19.20    5.30
  20 -14   0   16.90    2.80
  20 -14   0   14.80    3.00
 -20  14   0   18.80    3.00
 -20  14   0   18.50    2.70
 -20  14   0   21.40    2.70
   1 -15   0    9.40    1.20
   1 -15   0    9.20    1.40
  -1 -15   0   10.10    1.50
  -1 -15   0    8.90    1.20
  -1 -15   0   10.90    1.20
  -1 -15   0   10.20    1.60
   1 -15   0   10.40    1.50
  -1 -15   0    9.10    1.90
   1 -15   0   12.40    1.90
   1 -15   0    7.70    1.30
  -1 -15   0   10.90    1.20
   1 -15   0   10.70    1.40
  -1  15   0    8.10    1.70
   1  15   0   11.10    1.80
   3 -15   0   14.20    1.40
  -3 -15   0   10.60    1.40
  -3 -15   0   13.10    1.10
   3 -15   0   10.10    2.10
  -3 -15   0   10.20    1.20
  -3 -15   0   11.80    1.70
   3 -15   0   12.80    1.50
  -3  15   0    8.80    1.80
   3  15   0   11.20    1.90
  -3  15   0   13.00    1.60
  -3  15   0   12.30    1.90
   5 -15   0   25.60    1.90
   5 -15   0   21.30    1.80
   5 -15   0   22.50    1.80
  -5 -15   0   25.80    1.60
   5 -15   0   24.30    1.80
  -5 -15   0   21.50    1.80
   5 -15   0   25.30    2.10
  -5 -15   0   22.90    1.90
  -5 -15   0   27.10    1.80
  -5  15   0   22.70    2.30
  -7 -15   0    5.60    1.00
  -7 -15   0    3.10    1.40
   7 -15   0    3.30    1.40
  -7 -15   0    4.30    1.80
   7 -15   0    4.60    1.10
   7 -15   0    2.10    2.30
   7 -15   0    2.80    1.30
   7 -15   0    2.10    1.30
  -7  15   0    5.50    1.40
  -7  15   0    4.00    1.90
  -7  15   0    3.60    1.30
  -9 -15   0    9.10    1.70
   9 -15   0    5.70    1.60
   9 -15   0    5.00    1.50
   9 -15   0    6.90    2.70
  -9 -15   0    7.80    1.10
  -9 -15   0    9.60    1.60
  -9 -15   0    6.60    1.70
   9 -15   0    7.20    1.20
   9 -15   0    6.60    1.70
   9 -15   0    8.10    1.90
  -9  15   0    8.10    1.70
  -9  15   0    4.60    2.10
  -9  15   0    7.70    1.60
 -11 -15   0   24.80    2.30
  11 -15   0   27.90    2.50
 -11 -15   0   30.70    2.20
 -11 -15   0   29.50    1.70
  11 -15   0   28.60    2.50
  11 -15   0   30.10    2.40
  11 -15   0   28.50    2.40
 -11  15   0   24.20    2.10
 -11  15   0   29.50    3.00
 -11  15   0   28.80    2.30
 -11  15   0   29.10    1.90
  13 -15   0    5.00    2.20
 -13 -15   0    8.10    2.00
 -13 -15   0    7.80    2.20
  13 -15   0    2.80    2.90
 -13 -15   0    7.20    1.50
  13 -15   0    6.60    2.40
 -13 -15   0    8.30    1.40
  13 -15   0    6.30    1.60
 -13  15   0    4.80    1.90
 -13  15   0    8.80    1.60
 -13  15   0    5.60    1.40
 -13  15   0   11.00    1.90
 -15 -15   0   -1.50    1.40
  15 -15   0   -1.00    1.50
 -15 -15   0   -1.00    2.10
  15 -15   0   -2.70    1.90
  15 -15   0   -3.40    2.20
  15 -15   0   -0.80    2.40
  15 -15   0    3.00    2.00
  15 -15   0    0.90    1.60
 -15  15   0   -1.00    1.90
  15  15   0   -0.60    1.10
 -15  15   0   -1.50    1.60
 -15  15   0   -0.90    1.80
 -17 -15   0    2.90    1.70
  17 -15   0    5.20    2.30
 -17 -15   0    2.30    1.60
  17 -15   0    6.00    2.50
  17 -15   0    0.50    2.20
 -17 -15   0    4.00    2.10
  17 -15   0    6.50    2.80
  17 -15   0   -1.00    3.20
 -17  15   0    8.00    2.30
 -17  15   0    5.20    2.10
 -17  15   0    7.00    1.60
  17  15   0    2.10    1.40
 -19 -15   0    1.90    2.10
  19 -15   0    0.00    2.30
  19 -15   0    1.20    2.80
  19 -15   0   -1.90    1.70
 -19  15   0    0.60    2.40
  19  15   0    1.70    1.50
 -19  15   0    0.70    2.10
 -19  15   0   -1.60    2.20
   0 -16   0  158.28    4.50
   0 -16   0  161.08    5.20
   0 -16   0  167.28    5.00
   0 -16   0  160.08    4.50
   0 -16   0  162.68    4.90
   0 -16   0  164.38    4.70
   2 -16   0  189.08    5.40
  -2 -16   0  187.58    5.10
   2 -16   0  197.98    6.00
  -2 -16   0  194.58    5.20
   2 -16   0  194.28    5.40
   2 -16   0  188.08    5.30
   2 -16   0  198.38    5.30
  -2  16   0  190.38    5.70
  -2  16   0  191.18    5.80
  -4 -16   0   28.80    2.20
  -4 -16   0   27.90    1.70
  -4 -16   0   24.50    1.90
  -4 -16   0   26.70    1.80
  -4 -16   0   23.80    1.60
   4 -16   0   24.70    1.80
   4 -16   0   24.60    2.30
  -4 -16   0   30.10    2.90
   4 -16   0   28.30    1.80
   4 -16   0   22.70    1.90
  -4  16   0   27.00    2.40
  -4  16   0   21.80    2.00
  -4  16   0   23.20    2.00
   6 -16   0   31.10    2.20
   6 -16   0   30.20    2.10
   6 -16   0   33.40    2.20
  -6 -16   0   32.30    1.90
  -6 -16   0   37.20    2.30
  -6 -16   0   35.30    2.40
  -6 -16   0   33.00    2.00
   6 -16   0   37.50    2.40
   6 -16   0   33.70    2.10
  -6 -16   0   32.30    2.50
   8 -16   0    0.20    1.60
  -8 -16   0    1.60    1.00
  -8 -16   0    2.00    1.20
   8 -16   0   -1.10    1.50
   8 -16   0    1.80    2.40
   8 -16   0    1.00    1.70
  -8 -16   0    1.00    1.50
   8 -16   0   -1.40    1.70
   8 -16   0    2.20    1.20
   8 -16   0    2.60    1.40
  -8  16   0    0.70    1.40
  -8  16   0   -0.20    1.40
  -8  16   0    1.20    1.40
  -8  16   0    0.10    1.40
 -10 -16   0   20.80    1.90
 -10 -16   0   19.90    1.40
  10 -16   0   18.70    2.40
  10 -16   0   15.40    2.30
  10 -16   0   21.10    2.30
 -10 -16   0   16.10    1.40
  10 -16   0   16.70    2.10
 -10  16   0   20.20    1.90
 -10  16   0   16.50    1.90
 -10  16   0   19.20    1.90
 -10  16   0   20.90    2.50
 -10  16   0   14.70    1.90
 -12 -16   0   25.10    1.80
 -12 -16   0   22.40    1.90
  12 -16   0   25.30    2.60
 -12 -16   0   25.80    1.60
  12 -16   0   19.30    2.30
 -12 -16   0   25.50    2.50
  12 -16   0   21.00    2.30
  12 -16   0   22.60    2.70
 -12 -16   0   20.80    2.60
  12 -16   0   19.60    3.60
 -12  16   0   23.30    2.90
 -12  16   0   24.10    2.30
 -12  16   0   23.10    1.90
  14 -16   0   -2.40    1.90
  14 -16   0   -2.50    2.40
 -14 -16   0    1.90    1.40
 -14 -16   0    0.20    2.10
 -14 -16   0    1.00    1.90
  14 -16   0   -1.30    2.00
  14 -16   0   -0.20    1.40
 -14 -16   0   -1.80    1.30
  14 -16   0   -0.20    0.60
 -14  16   0    2.80    1.90
 -14  16   0    2.80    1.80
 -14  16   0    0.60    1.50
 -16 -16   0   72.79    4.40
  16 -16   0   77.69    4.20
  16 -16   0   74.59    4.30
 -16  16   0   70.79    4.00
  18 -16   0   38.20    3.70
 -18 -16   0   42.10    3.20
  18 -16   0   41.40    3.40
  18 -16   0   43.00    3.40
  18 -16   0   47.80    2.70
  18 -16   0   42.90    3.50
 -18 -16   0   44.20    2.90
 -18  16   0   40.80    3.00
 -18  16   0   50.69    4.40
  -1 -17   0  318.87    8.50
   1 -17   0  312.57    8.00
  -1 -17   0  301.17    8.20
   1 -17   0  328.37    8.10
   1 -17   0  313.67    8.60
   1 -17   0  307.97    8.20
  -1 -17   0  309.17    7.90
  -1 -17   0  320.07    7.90
   1 -17   0  322.37    8.20
  -1 -17   0  305.27    7.90
   1 -17   0  323.57    7.90
  -1  17   0  317.57    8.50
   1  17   0  317.57    8.60
  -3 -17   0    1.50    1.10
  -3 -17   0   -0.50    1.70
   3 -17   0   -0.70    1.30
   3 -17   0   -0.70    1.30
   3 -17   0   -0.80    1.90
   3 -17   0   -1.10    2.20
  -3 -17   0   -0.70    1.40
  -3 -17   0   -1.20    1.30
   3 -17   0    0.50    1.20
  -3 -17   0   -1.20    1.00
  -3  17   0    2.10    1.60
  -3  17   0   -0.80    1.70
   5 -17   0    0.30    2.40
   5 -17   0   -2.30    1.70
   5 -17   0    2.00    1.40
  -5 -17   0   -1.20    1.60
   5 -17   0   -2.20    1.40
  -5 -17   0   -0.80    1.20
  -5 -17   0    0.40    1.50
   5 -17   0   -0.80    1.50
  -5  17   0   -1.40    1.80
  -5  17   0    1.30    1.40
  -7 -17   0   57.39    2.40
   7 -17   0   51.99    3.30
  -7 -17   0   58.99    2.50
  -7 -17   0   55.49    3.40
  -7 -17   0   62.29    3.30
  -7 -17   0   50.79    3.20
   7 -17   0   58.59    2.60
  -7  17   0   52.39    3.20
  -7  17   0   53.69    2.90
  -7  17   0   52.79    3.60
   9 -17   0   -4.40    2.70
  -9 -17   0    1.70    1.20
   9 -17   0   -0.60    1.60
  -9 -17   0   -0.80    1.80
   9 -17   0   -0.50    1.70
   9 -17   0    0.90    1.30
   9 -17   0    1.60    1.80
  -9  17   0    1.20    1.60
  -9  17   0   -0.80    1.50
  -9  17   0   -1.20    1.40
  -9  17   0    0.70    1.70
  -9  17   0   -2.40    2.10
 -11 -17   0    6.00    1.90
  11 -17   0    2.70    2.20
 -11 -17   0    5.70    1.30
 -11 -17   0    6.40    2.00
 -11 -17   0    7.10    1.30
  11 -17   0    5.60    2.00
 -11 -17   0    4.80    1.70
  11 -17   0    7.60    1.40
 -11  17   0    7.50    1.70
 -11  17   0    7.00    1.80
 -11  17   0    6.90    1.80
 -11  17   0    7.60    1.80
  13 -17   0   10.30    1.60
 -13 -17   0    6.80    2.00
  13 -17   0   12.70    2.60
 -13 -17   0    9.90    1.50
  13 -17   0   10.50    2.30
 -13 -17   0    9.50    2.10
 -13  17   0   11.60    2.10
 -13  17   0    9.40    1.70
 -13  17   0   10.60    2.10
 -13  17   0    6.20    2.90
  15 -17   0    6.30    2.20
 -15 -17   0    3.80    2.20
 -15 -17   0    1.70    2.40
 -15 -17   0    3.80    1.50
 -15  17   0    2.30    1.70
 -15  17   0    1.70    2.00
 -15  17   0    3.60    1.60
 -15  17   0    4.40    0.80
  17 -17   0   12.20    2.70
  17 -17   0   12.70    1.90
 -17 -17   0   19.00    2.60
 -17 -17   0   15.40    1.80
 -17 -17   0   16.90    2.80
 -17  17   0   20.50    2.50
 -17  17   0   17.50    2.40
 -17  17   0   16.10    4.20
   0 -18   0  222.18    6.40
   0 -18   0  229.08    6.10
   0 -18   0  233.28    6.20
   0 -18   0  233.58    6.70
   0 -18   0  221.08    6.90
   0 -18   0  225.98    6.10
   0  18   0  241.08    6.90
  -2 -18   0   13.10    1.70
   2 -18   0   16.40    1.70
  -2 -18   0   14.20    1.40
   2 -18   0   13.80    1.80
   2 -18   0   17.70    2.00
   2 -18   0   16.80    1.80
  -2 -18   0   18.50    2.30
   2 -18   0   12.30    1.60
   2 -18   0   13.40    1.60
  -2  18   0   15.70    2.20
  -2  18   0   16.30    2.00
   4 -18   0    7.50    1.50
  -4 -18   0    6.50    1.50
   4 -18   0    8.60    1.60
   4 -18   0   10.40    2.80
  -4 -18   0    7.90    2.00
  -4 -18   0    9.00    1.30
   4 -18   0    8.50    1.40
   4 -18   0    7.50    1.60
  -4 -18   0    7.90    1.30
   4 -18   0   11.20    1.80
  -4 -18   0    5.20    1.80
  -4  18   0    6.40    2.10
  -4  18   0    7.40    1.70
  -6 -18   0    9.70    1.50
  -6 -18   0   10.50    1.30
  -6 -18   0    9.10    2.10
   6 -18   0    6.40    2.90
  -6 -18   0    7.90    2.00
  -6 -18   0    6.60    1.70
   6 -18   0   10.10    1.40
   6 -18   0    8.60    2.10
   6 -18   0    6.80    1.80
   6 -18   0   10.00    1.80
   6 -18   0    5.80    1.60
  -6  18   0    7.00    2.70
  -6  18   0   10.90    1.80
  -8 -18   0   -0.30    1.90
   8 -18   0   -0.60    1.70
  -8 -18   0    0.60    1.50
  -8 -18   0   -0.80    1.80
   8 -18   0    2.00    1.30
   8 -18   0   -3.70    2.00
  -8 -18   0    0.60    1.10
  -8 -18   0    2.60    1.30
   8 -18   0   -3.80    2.80
  -8 -18   0    4.00    2.30
   8 -18   0   -0.30    1.70
  -8  18   0    2.50    1.60
  -8  18   0    0.50    2.10
  -8  18   0    0.20    1.60
 -10 -18   0   -1.20    1.90
  10 -18   0   -3.20    1.90
  10 -18   0   -1.10    2.20
  10 -18   0   -4.80    2.90
  10 -18   0   -2.40    1.90
  10 -18   0   -0.30    1.30
  10 -18   0   -3.20    1.70
 -10 -18   0   -1.80    1.20
 -10 -18   0   -0.70    2.10
 -10  18   0   -1.50    2.40
 -10  18   0   -1.60    1.50
 -10  18   0   -1.30    1.50
 -12 -18   0    7.30    1.40
  12 -18   0    7.10    1.50
 -12 -18   0    7.50    1.40
  12 -18   0    5.50    2.20
 -12 -18   0    5.60    2.30
 -12 -18   0    6.10    2.20
 -12 -18   0    7.00    1.80
 -12  18   0    7.10    2.00
 -12  18   0    7.80    1.90
  14 -18   0    5.00    1.50
  14 -18   0    4.50    2.20
 -14 -18   0    6.60    2.10
 -14 -18   0    6.20    2.20
 -14 -18   0    6.00    1.50
 -14 -18   0    3.70    1.50
 -14  18   0    6.90    1.90
 -14  18   0    2.50    1.60
 -16 -18   0   -0.70    2.20
 -16  18   0    3.40    2.10
 -16  18   0    1.20    1.50
  -1 -19   0  298.27    8.30
  -1 -19   0  316.77    7.80
   1 -19   0  306.07    8.10
   1 -19   0  298.87    8.20
   1 -19   0  309.57    8.10
  -1 -19   0  294.07    8.40
  -1 -19   0  313.67    8.60
   1 -19   0  312.67    8.50
   1  19   0  311.97    8.60
  -1  19   0  311.57    8.60
  -3 -19   0   34.90    2.40
   3 -19   0   33.80    2.20
  -3 -19   0   33.00    2.40
  -3 -19   0   34.00    2.00
   3 -19   0   32.00    2.30
   3 -19   0   38.80    2.70
   3 -19   0   31.60    2.30
   3 -19   0   39.30    2.30
  -3 -19   0   41.10    2.90
  -3  19   0   35.20    2.80
  -5 -19   0   27.30    1.90
   5 -19   0   26.40    3.40
   5 -19   0   28.20    2.50
   5 -19   0   25.40    2.10
   5 -19   0   24.20    2.30
  -5 -19   0   30.00    1.70
   5 -19   0   26.70    1.90
  -5  19   0   31.00    2.50
  -5  19   0   27.80    2.30
   7 -19   0    8.60    1.90
   7 -19   0    8.70    2.30
   7 -19   0    9.60    2.00
  -7 -19   0    9.00    2.10
  -7 -19   0    8.10    1.80
  -7 -19   0    7.40    2.00
   7 -19   0    9.40    2.00
   7 -19   0   12.20    1.50
  -7  19   0    9.30    1.90
  -7  19   0    8.10    1.80
   9 -19   0    4.60    2.10
  -9 -19   0    9.70    1.40
  -9 -19   0    4.00    1.90
   9 -19   0    7.60    1.50
  -9 -19   0    5.90    1.70
   9 -19   0    6.30    2.00
  -9 -19   0    9.50    2.20
   9 -19   0    5.40    2.40
  -9  19   0    7.80    1.80
  -9  19   0    8.70    2.60
  -9  19   0    7.60    2.00
 -11 -19   0    7.20    1.40
  11 -19   0    1.20    2.30
 -11 -19   0    5.00    2.10
  11 -19   0    5.60    1.60
  11 -19   0    5.10    1.50
 -11 -19   0    1.80    1.90
 -11  19   0    7.80    2.00
 -11  19   0    3.20    1.70
 -13 -19   0    1.70    2.00
 -13 -19   0   -0.10    1.30
  13 -19   0   -0.10    1.40
 -13 -19   0    2.30    2.10
  13 -19   0   -2.90    2.20
 -13  19   0    0.00    1.70
 -13  19   0    2.80    1.70
 -13  19   0   -1.60    1.80
  15 -19   0    2.80    2.30
 -15 -19   0    5.00    2.20
 -15 -19   0    1.40    2.40
 -15  19   0    1.90    1.60
 -15  19   0    0.30    2.00
 -15  19   0    3.40    1.90
   0 -20   0  977.10   24.20
   0 -20   0 1001.60   24.30
   0 -20   0 1043.70   23.70
   0 -20   0 1010.10   23.80
   0 -20   0 1024.20   23.80
   0  20   0 1047.90   24.30
  -2 -20   0    7.10    1.90
  -2 -20   0    2.20    1.60
  -2 -20   0    5.10    1.50
  -2 -20   0    1.50    1.40
   2 -20   0    5.30    1.60
  -2 -20   0    6.50    1.90
   2 -20   0    5.10    1.60
   2 -20   0    3.70    1.60
   2 -20   0    3.30    2.00
   2 -20   0    1.70    1.30
  -2  20   0    4.80    1.90
  -2  20   0    3.30    2.00
  -4 -20   0   68.39    3.60
  -4 -20   0   63.89    3.80
   4 -20   0   63.79    3.50
  -4 -20   0   60.69    3.50
   4 -20   0   63.59    3.10
  -4 -20   0   66.99    2.80
   4 -20   0   61.49    3.50
  -4  20   0   64.99    3.90
   6 -20   0    0.00    1.40
   6 -20   0    3.20    1.80
  -6 -20   0    0.30    1.70
  -6 -20   0    3.90    2.20
   6 -20   0    2.60    1.80
  -6 -20   0    2.00    1.20
  -6 -20   0    2.30    1.30
  -6 -20   0    2.50    1.20
  -6 -20   0    4.50    2.00
   6 -20   0    0.30    2.10
  -6  20   0    1.00    1.80
  -6  20   0    2.60    1.60
  -6  20   0    6.50    2.30
   8 -20   0    1.00    2.30
   8 -20   0    1.50    1.80
  -8 -20   0    4.80    2.10
  -8 -20   0    1.80    1.60
   8 -20   0    0.30    1.90
  -8 -20   0    5.40    2.00
  -8  20   0    0.80    2.20
  -8  20   0    2.80    1.80
  -8  20   0    2.50    1.70
  10 -20   0    4.30    2.00
  10 -20   0    6.90    1.50
 -10 -20   0    9.30    1.40
  10 -20   0    7.90    2.50
 -10 -20   0    6.40    2.20
 -10  20   0    7.40    1.80
 -10  20   0    5.20    1.90
 -12 -20   0   13.60    1.50
  12 -20   0    9.80    2.80
  12 -20   0   13.80    1.70
 -12 -20   0   15.70    2.60
 -12 -20   0    9.90    2.10
 -12 -20   0   11.90    2.60
 -12 -20   0   15.10    1.60
 -14  20   0    1.80    1.90
 -14  20   0    3.70    1.90
 -14  20   0    6.80    2.10
 -14  20   0    3.40    1.60
   1 -21   0    5.50    1.60
   1 -21   0    2.10    1.60
   1 -21   0    2.60    2.00
   1 -21   0    0.80    2.90
  -1 -21   0    4.40    1.90
  -1 -21   0    1.10    1.40
  -1 -21   0    3.90    1.70
  -1 -21   0    5.30    1.70
   1 -21   0    3.20    1.40
   1  21   0    3.10    2.10
  -1  21   0    3.60    2.20
  -3 -21   0    6.10    1.40
  -3 -21   0    3.80    1.70
   3 -21   0    2.40    1.60
  -3 -21   0    3.00    1.40
   3 -21   0    4.50    2.20
   3 -21   0    3.90    1.50
   3 -21   0    3.40    1.60
  -3 -21   0    6.90    1.80
  -3 -21   0    3.20    2.40
  -5 -21   0    0.70    1.70
   5 -21   0    1.70    1.50
   5 -21   0   -2.10    1.60
  -5 -21   0   -0.10    1.80
  -5 -21   0    1.00    1.30
   5 -21   0    2.50    1.70
  -5 -21   0    0.20    1.30
   5 -21   0   -1.20    2.20
  -7 -21   0   15.90    2.50
  -7 -21   0   18.70    2.40
  -7 -21   0   18.00    1.50
  -7 -21   0   17.80    1.60
  -7 -21   0   18.80    2.20
  -7  21   0   18.80    2.30
  -7  21   0   18.70    2.30
  -7  21   0   17.10    2.70
  -9 -21   0    3.80    2.20
  -9 -21   0    2.90    1.30
  -9 -21   0    1.40    1.60
  -9 -21   0   -0.40    2.00
   9 -21   0    0.30    1.40
  -9  21   0    3.60    2.00
  -9  21   0    2.90    1.70
 -11 -21   0    5.30    2.00
 -11 -21   0    6.70    1.80
 -11 -21   0    0.30    3.40
  11 -21   0    7.10    1.60
  11 -21   0    2.20    2.50
 -11 -21   0    6.30    1.30
  11 -21   0    4.30    2.50
  11 -21   0    4.50    2.10
 -11  21   0    7.40    1.90
 -11  21   0    3.40    1.90
 -13 -21   0    1.90    1.40
 -13 -21   0    2.70    2.20
  13 -21   0    2.70    1.60
 -13 -21   0    0.80    2.20
 -13 -21   0    5.00    1.40
  13 -21   0   -0.80    2.90
 -13  21   0    6.70    2.00
 -13  21   0    7.70    2.00
 -13  21   0    4.90    1.70
   0 -22   0   27.10    2.50
   0 -22   0   29.70    2.40
   0 -22   0   30.10    2.20
   0 -22   0   32.00    2.40
   0  22   0   35.80    3.00
   2 -22   0    8.30    1.80
  -2 -22   0    9.30    2.00
  -2 -22   0    8.90    1.80
   2 -22   0    5.20    2.00
   2 -22   0   10.40    1.70
   2 -22   0    7.10    1.80
  -2 -22   0    6.40    1.90
  -2 -22   0    8.10    2.30
  -2 -22   0    6.80    1.50
  -2 -22   0    8.80    1.50
  -2  22   0    7.70    2.30
  -4 -22   0   15.30    2.10
   4 -22   0   14.30    2.50
  -4 -22   0   13.40    1.60
   4 -22   0   15.00    1.90
  -4 -22   0   15.10    1.90
   4 -22   0   14.30    2.00
  -4 -22   0   13.30    1.60
  -4  22   0   11.60    2.20
  -4  22   0   18.20    2.40
   6 -22   0    0.70    2.40
  -6 -22   0    5.00    1.30
  -6 -22   0    4.10    1.70
   6 -22   0    6.40    1.50
   6 -22   0    3.60    2.30
   6 -22   0    5.30    1.90
  -6  22   0    9.30    2.30
  -8 -22   0    6.10    1.40
  -8 -22   0    5.40    2.00
   8 -22   0    6.20    1.50
  -8 -22   0    7.70    1.50
  -8  22   0    5.70    1.90
 -10 -22   0    7.60    1.40
 -10 -22   0    5.00    1.30
 -10 -22   0    6.80    1.80
 -10 -22   0    2.40    2.00
   1 -23   0   25.00    2.50
  -1 -23   0   19.00    2.10
   1 -23   0   21.50    2.00
  -1 -23   0   24.70    2.40
  -1 -23   0   19.20    2.10
   1 -23   0   21.00    2.20
  -1 -23   0   19.90    3.20
  -1  23   0   17.40    2.60
   3 -23   0    0.60    2.20
  -3 -23   0    2.40    1.70
  -3 -23   0   -1.40    2.10
   3 -23   0    0.60    1.70
   3 -23   0    0.80    1.70
  -3 -23   0    1.90    1.40
  -3 -23   0   -1.00    1.40
  -3  23   0    3.90    2.10
   5 -23   0    2.40    1.50
  -5 -23   0   -0.80    1.20
   5 -23   0   -2.80    2.20
  -5 -23   0    0.90    1.60
   5 -23   0   -2.50    1.70
   5 -23   0    2.30    1.80
  -5 -23   0    1.20    1.80
  -5 -23   0   -0.40    1.40
  -5  23   0   -1.30    1.90
   7 -23   0   -2.10    1.90
  -7 -23   0    0.10    1.70
  -7 -23   0    1.30    1.50
  -7 -23   0   -1.80    1.20
  -7 -23   0   -0.80    1.40
  -7 -23   0    1.10    1.30
   7 -23   0    1.40    1.90
   7 -23   0   -0.20    2.40
  -7  23   0   -0.80    1.80
   0 -24   0    8.20    1.70
   0 -24   0    6.60    1.70
   2 -24   0   -2.10    1.90
  -2 -24   0    1.30    1.50
  -2 -24   0    1.10    1.70
  -2  24   0   -2.20    2.00
 -26   0   1   27.20    3.00
 -26   0   1   32.70    3.00
 -26   0   1   33.50    3.30
  26   0  -1   35.80    3.00
  26   0  -1   30.00    3.00
  24   0  -1    6.90    2.10
 -24   0   1    3.80    2.30
 -24   0   1    5.10    2.40
  22   0  -1  113.69    4.70
 -22   0   1  119.69    4.70
 -22   0   1  124.49    4.90
  22   0  -1  122.89    4.80
  22   0  -1  117.99    4.60
 -22   0   1  112.99    4.50
 -22   0   1  120.59    4.70
 -20   0   1   32.80    2.60
 -20   0   1   31.70    2.80
 -20   0   1   28.50    2.20
 -20   0   1   32.90    2.40
  18   0  -1    9.40    1.80
  18   0  -1   10.10    1.60
 -18   0   1    8.00    2.10
 -18   0   1    7.80    1.80
 -18   0   1    8.90    1.70
 -18   0   1    7.10    1.90
  16   0  -1  177.38    5.30
 -16   0   1  177.28    5.20
  16   0  -1  175.88    5.90
  16   0  -1  172.68    5.10
 -16   0   1  167.48    5.40
  16   0  -1  175.08    5.20
 -16   0   1  176.48    5.10
 -16   0   1  171.38    5.20
  14   0  -1   12.20    1.60
  14   0  -1   13.90    1.80
 -14   0   1   13.10    1.70
  14   0  -1   12.70    1.40
 -14   0   1   11.80    1.60
  12   0  -1    2.80    1.40
 -12   0   1    4.00    1.20
 -12   0   1    2.40    1.30
 -12   0   1    5.40    1.50
  12   0  -1    1.70    1.80
 -10   0   1  292.87    7.40
 -10   0   1  296.17    7.30
 -10   0   1  291.67    7.30
  10   0  -1  309.87    7.40
  10   0  -1  294.77    7.40
  10   0  -1  298.37    7.30
  10   0  -1  300.97    7.40
 -10   0   1  291.77    7.40
  -8   0   1  306.37    7.40
   8   0  -1  314.77    7.40
   8   0  -1  307.47    7.30
  -8   0   1  303.27    7.30
   8   0  -1  289.87    7.30
  -8   0   1  299.47    7.30
   8   0  -1  300.77    7.30
   6   0  -1  130.49    3.40
  -6   0   1  126.49    3.40
   6   0  -1  135.19    3.50
   6   0  -1  132.79    3.40
  -6   0   1  127.89    3.40
  -4   0   1 3064.09   70.99
   4   0  -1 3024.90   70.99
   2   0   1  634.34   14.80
  -2   0  -1  658.83   14.80
  -2   0  -1  644.24   14.80
  -2   0  -1  673.03   14.70
  -4   0  -1  558.34   12.50
   4   0   1  545.35   12.60
  -4   0  -1  538.65   12.60
  -4   0  -1  550.14   12.60
  -6   0  -1  524.65   11.80
  -6   0  -1  518.05   12.00
   6   0   1  526.95   11.90
  -6   0  -1  493.65   11.80
   6   0   1  491.65   11.90
  -6   0  -1  516.75   11.90
  -8   0  -1 2016.10   45.10
   8   0   1 1970.00   45.10
  -8   0  -1 2030.80   45.00
   8   0   1 2002.10   45.10
   8   0   1 1958.40   45.10
  -8   0  -1 1950.50   45.00
  -8   0  -1 1989.60   45.10
  -8   0  -1 1991.60   45.10
 -10   0  -1  640.54   14.50
 -10   0  -1  603.54   14.70
  10   0   1  625.34   14.60
 -10   0  -1  621.04   14.60
  10   0   1  626.74   14.50
  10   0   1  621.64   14.70
 -10   0  -1  622.74   14.60
  10   0   1  628.14   14.60
 -10   0  -1  607.24   14.60
  10   0   1  623.74   14.80
 -12   0  -1    4.70    1.50
 -12   0  -1    4.90    1.40
  12   0   1    5.00    1.50
  12   0   1    5.00    1.40
  12   0   1    2.10    1.90
 -12   0  -1    6.70    1.20
  12   0   1    5.40    1.10
 -12   0  -1    4.20    1.50
 -14   0  -1   38.50    2.50
  14   0   1   33.90    2.10
  14   0   1   35.20    2.40
  14   0   1   34.00    2.20
  16   0   1  168.48    5.00
  16   0   1  170.38    5.10
  16   0   1  172.28    5.50
 -16   0  -1  170.28    5.50
 -16   0  -1  180.88    5.20
 -16   0  -1  165.78    5.10
 -16   0  -1  173.08    5.00
  16   0   1  174.48    5.30
 -16   0  -1  173.38    5.10
 -18   0  -1  118.29    4.30
  18   0   1  128.79    4.60
 -18   0  -1  114.39    4.90
 -18   0  -1  119.69    4.40
 -18   0  -1  128.09    4.20
  18   0   1  126.99    4.80
 -18   0  -1  117.29    4.30
  18   0   1  120.89    4.20
  20   0   1  100.29    4.00
 -20   0  -1   98.19    4.20
  20   0   1  102.49    4.60
 -20   0  -1   96.09    4.30
 -20   0  -1   91.59    3.90
 -22   0  -1  121.59    4.80
  22   0   1  124.39    4.90
 -22   0  -1  121.79    4.80
 -22   0  -1  126.79    4.90
  22   0   1  122.39    4.90
 -24   0  -1    0.60    2.00
  24   0   1    0.60    2.40
  24   0   1    0.90    2.00
 -26   0  -1   12.30    2.70
 -26   0  -1   14.60    2.60
 -26   0  -1   20.20    2.80
  25  -1  -1    2.00    2.10
 -25  -1   1    3.30    2.40
 -25  -1   1    0.10    2.00
 -25  -1   1   -0.30    2.40
 -25  -1   1    2.00    2.30
 -25   1   1    3.40    2.40
 -25   1   1    0.80    2.30
 -25   1   1    1.20    2.00
 -25   1   1    2.90    2.20
  23  -1  -1    8.40    1.90
 -23  -1   1    4.40    2.10
  23  -1  -1    6.30    2.10
 -23  -1   1    6.80    2.40
  23  -1  -1    5.60    2.50
  23  -1  -1    5.30    2.10
 -23   1   1    3.70    1.90
 -23   1   1    5.80    2.30
  23   1  -1    2.70    2.00
  23   1  -1    4.10    2.00
 -23   1   1    4.80    2.20
 -21  -1   1    0.90    2.00
 -21  -1   1   -1.90    1.90
  21  -1  -1   -1.90    1.90
 -21  -1   1   -1.90    1.60
 -21  -1   1   -0.60    1.90
  21  -1  -1    0.40    1.80
  21  -1  -1   -0.40    1.50
  21   1  -1   -0.30    1.90
 -21   1   1   -2.40    1.60
 -21   1   1    2.70    1.90
  21   1  -1    1.60    1.60
 -21   1   1    1.70    2.00
 -21   1   1   -2.90    1.90
  21   1  -1   -3.10    2.10
  19  -1  -1    2.10    1.80
 -19  -1   1    4.40    1.50
 -19  -1   1    2.10    1.90
  19  -1  -1    2.80    1.50
 -19  -1   1    2.70    1.80
  19  -1  -1    2.30    1.70
 -19  -1   1    3.00    2.20
  19  -1  -1    2.60    2.10
  19   1  -1    2.40    1.70
 -19   1   1    1.30    1.80
  19   1  -1    2.80    1.40
 -19   1   1    3.40    1.70
  19   1  -1    1.90    2.00
 -19   1   1    2.20    1.50
 -19   1   1    1.00    2.20
  17  -1  -1   18.10    1.90
  17  -1  -1   15.90    1.60
 -17  -1   1   17.00    1.60
 -17  -1   1   20.20    2.20
  17  -1  -1   16.00    2.20
 -17  -1   1   17.50    1.90
 -17  -1   1   15.30    1.90
 -17  -1   1   13.60    1.80
  17   1  -1   17.70    1.90
 -17   1   1   14.00    2.00
 -17   1   1   18.40    2.30
  17   1  -1   16.90    2.00
 -17   1   1   17.20    1.70
  17   1  -1   14.20    1.50
 -17   1   1   13.70    1.70
  15  -1  -1   40.50    2.90
 -15  -1   1   34.50    2.20
 -15  -1   1   35.50    2.00
 -15  -1   1   39.40    2.30
 -15  -1   1   34.40    2.30
  15  -1  -1   37.30    2.40
 -15  -1   1   41.10    2.80
  15  -1  -1   36.20    3.70
 -15   1   1   34.60    2.30
  15   1  -1   38.40    2.40
  15   1  -1   37.90    2.30
 -15   1   1   36.20    2.30
  13  -1  -1  137.09    4.80
  13  -1  -1  141.99    4.20
 -13  -1   1  149.99    4.60
  13  -1  -1  146.99    4.40
  13   1  -1  137.89    4.30
 -13   1   1  147.69    4.50
 -13   1   1  152.18    4.40
 -13   1   1  143.59    4.30
 -11  -1   1   40.70    2.00
  11  -1  -1   42.50    2.70
 -11  -1   1   35.60    2.30
  11  -1  -1   35.30    2.00
  11  -1  -1   41.30    2.00
 -11  -1   1   39.30    2.10
  11  -1  -1   40.70    2.30
  11   1  -1   35.80    2.30
  11   1  -1   41.00    2.50
  11   1  -1   37.80    2.00
 -11   1   1   37.20    2.40
 -11   1   1   41.00    2.10
 -11   1   1   41.20    2.30
   9  -1  -1   24.20    1.60
   9  -1  -1   23.00    1.50
   9  -1  -1   20.80    1.40
  -9  -1   1   21.00    1.40
   9  -1  -1   22.40    1.50
   9   1  -1   21.00    1.40
  -9   1   1   22.90    1.30
  -9   1   1   23.90    1.50
  -9   1   1   25.30    1.50
   9   1  -1   25.10    1.50
  -9   1   1   21.90    1.40
   9   1  -1   22.30    1.50
  -7  -1   1   88.59    2.60
   7  -1  -1   88.29    2.70
  -7  -1   1   85.99    2.50
   7   1  -1   88.59    2.60
  -7   1   1   87.99    2.60
  -7   1   1   86.49    2.50
   7   1  -1   83.29    2.60
  -7   1   1   86.09    2.50
   7   1  -1   85.89    2.50
  -5  -1   1  958.30   21.30
   5  -1  -1  924.61   21.30
   5  -1  -1  909.91   21.30
  -5  -1   1  959.80   21.20
  -5  -1   1  926.91   21.20
  -5   1   1  941.21   21.30
   5   1  -1  946.01   21.20
  -5   1   1  903.21   21.20
   5   1  -1  946.91   21.30
  -5   1   1  909.11   21.20
   5   1  -1  947.41   21.30
   3  -1  -1   86.19    2.30
  -3  -1   1   90.69    2.20
  -3  -1   1   85.39    2.20
  -3  -1   1   89.69    2.10
  -3  -1   1   87.39    2.20
   3  -1  -1   86.29    2.20
  -3   1   1   91.29    2.20
   3   1  -1   91.29    2.10
  -3   1   1   88.39    2.20
   3   1  -1   88.79    2.20
  -3   1   1   87.39    2.20
  -3   1   1   84.79    2.20
  -3  -1  -1  228.18    5.30
  -3  -1  -1  220.08    5.20
   3  -1   1  214.08    5.30
   3  -1   1  228.48    5.30
  -3  -1  -1  225.88    5.20
  -3  -1  -1  225.68    5.20
  -3   1  -1  221.18    5.20
   3   1   1  221.68    5.20
   3   1   1  220.58    5.30
   3   1   1  231.98    5.20
  -3   1  -1  225.38    5.30
   5  -1   1   29.40    1.40
  -5  -1  -1   28.20    1.20
  -5  -1  -1   28.60    1.40
  -5   1  -1   31.20    1.30
   5   1   1   27.40    1.50
   5   1   1   31.20    1.40
  -5   1  -1   29.50    1.40
  -7  -1  -1    6.70    1.10
   7  -1   1    5.00    0.90
  -7  -1  -1    6.10    0.80
  -7  -1  -1    6.50    0.80
  -7  -1  -1    5.90    1.00
   7  -1   1    4.80    0.70
   7  -1   1    6.10    0.90
  -7   1  -1    5.80    0.90
  -7   1  -1    4.20    0.90
   7   1   1    5.20    0.90
   7   1   1    5.20    0.80
   7   1   1    7.90    1.20
   9  -1   1   18.90    1.30
   9  -1   1   18.10    1.30
   9  -1   1   18.20    1.10
  -9  -1  -1   21.10    1.30
  -9  -1  -1   19.30    1.30
   9  -1   1   19.10    1.70
  -9  -1  -1   20.00    1.50
  -9  -1  -1   18.90    1.20
  -9   1  -1   20.20    1.30
  -9   1  -1   19.90    1.30
   9   1   1   17.20    1.10
  -9   1  -1   20.30    1.60
  -9   1  -1   20.30    1.20
  -9   1  -1   18.50    1.40
   9   1   1   16.50    1.30
 -11  -1  -1    5.50    1.40
 -11  -1  -1    4.70    1.90
  11  -1   1    1.40    1.30
 -11  -1  -1    4.80    1.10
  11  -1   1    2.40    1.00
  11  -1   1    4.80    1.40
  11  -1   1    2.90    1.30
  11   1   1    2.60    1.00
 -11   1  -1    3.20    1.30
 -11   1  -1    1.50    1.20
 -13  -1  -1   15.90    1.80
  13  -1   1   17.80    1.70
  13  -1   1   20.30    1.80
 -13  -1  -1   15.90    2.00
  13  -1   1   19.30    1.70
  13   1   1   16.90    1.70
 -13   1  -1   16.20    2.20
 -13   1  -1   18.40    1.80
 -13   1  -1   16.20    1.60
  13   1   1   16.60    2.20
  13   1   1   15.80    1.40
  15  -1   1   41.10    2.40
 -15  -1  -1   43.00    2.70
 -15  -1  -1   39.20    2.30
  15  -1   1   41.50    2.60
 -15  -1  -1   37.90    2.50
  15  -1   1   37.20    2.10
 -15   1  -1   39.40    2.50
  15   1   1   39.40    2.30
 -15   1  -1   41.60    2.30
 -15   1  -1   36.10    2.50
 -15   1  -1   43.10    2.70
  15   1   1   35.00    2.40
 -17  -1  -1    9.80    1.60
 -17  -1  -1    9.30    1.60
 -17  -1  -1    9.20    1.80
 -17  -1  -1    8.70    1.70
  17  -1   1    9.50    2.10
 -17  -1  -1    8.10    2.20
  17  -1   1    4.90    1.70
 -17   1  -1    8.20    1.80
  17   1   1    7.10    1.60
 -17   1  -1    6.90    1.60
  17   1   1    9.40    2.00
 -17   1  -1    9.70    1.80
  17   1   1    5.40    1.40
 -19  -1  -1    0.80    1.90
 -19  -1  -1    2.70    2.50
  19  -1   1    2.10    1.90
  19  -1   1    3.90    2.70
  19  -1   1    2.30    1.50
 -19  -1  -1    2.80    1.50
 -19  -1  -1    3.10    1.90
 -19   1  -1    6.20    1.90
  19   1   1    1.30    1.60
  19   1   1    2.00    1.80
 -19   1  -1    3.20    1.50
  19   1   1    3.90    1.50
 -19   1  -1    3.10    2.60
 -21  -1  -1    2.90    1.90
 -21  -1  -1    5.80    2.10
 -21  -1  -1    7.70    2.00
  21  -1   1    2.10    2.00
  21  -1   1    4.80    2.10
  21  -1   1    5.80    2.50
  21  -1   1    5.40    2.20
  21   1   1    6.20    2.00
 -21   1  -1    4.70    2.10
  21   1   1    6.90    2.00
  21   1   1    4.70    2.50
 -21   1  -1    3.20    2.10
 -23  -1  -1   16.80    2.40
 -23  -1  -1   21.70    2.60
 -23  -1  -1   18.40    2.40
  23  -1   1   18.90    2.50
  23  -1   1   21.70    2.80
  23  -1   1   18.70    2.20
 -23  -1  -1   19.20    2.50
  23  -1   1   20.60    2.50
  23   1   1   17.30    2.40
 -23   1  -1   17.60    2.50
 -23   1  -1   21.40    2.50
  23   1   1   17.60    2.20
 -23   1  -1   19.20    2.20
  23   1   1   20.90    2.50
 -25  -1  -1    3.70    2.30
  25  -1   1   -0.60    2.40
 -25  -1  -1    1.60    2.30
  25   1   1    0.20    2.10
 -25   1  -1    4.80    2.20
  25   1   1    4.30    2.00
 -25   1  -1    4.40    2.30
  26  -2  -1   -0.80    2.20
  26  -2  -1   -0.50    1.90
  26  -2  -1    2.60    2.20
 -26  -2   1   -2.70    2.20
 -26  -2   1   -3.70    2.30
 -26   2   1    1.20    2.40
 -26   2   1   -0.30    3.80
  26   2  -1   -0.60    2.50
 -26   2   1   -1.60    2.00
 -26   2   1    3.90    2.50
 -24  -2   1    6.70    2.50
  24  -2  -1   11.10    2.30
  24  -2  -1    7.10    2.70
 -24  -2   1    9.40    2.40
 -24   2   1    7.60    2.20
 -24   2   1   12.30    2.50
  24   2  -1    7.70    2.10
 -24   2   1    8.60    2.50
 -24   2   1    4.50    1.90
 -22  -2   1    4.20    2.10
  22  -2  -1    0.50    1.80
 -22  -2   1   -1.00    2.00
  22  -2  -1   -5.00    3.30
 -22  -2   1    1.20    2.10
 -22   2   1    0.90    2.10
 -22   2   1   -1.30    1.60
 -22   2   1    1.20    2.20
 -22   2   1    0.00    1.80
  22   2  -1    2.10    1.80
  20  -2  -1   -1.90    1.80
 -20  -2   1   -2.90    2.20
 -20  -2   1    0.50    2.00
 -20  -2   1    0.00    1.80
  20  -2  -1   -0.40    1.80
  20  -2  -1    0.10    1.60
 -20   2   1   -0.50    1.50
 -20   2   1    0.60    1.90
  20   2  -1    0.10    1.70
 -20   2   1   -0.70    2.40
 -20   2   1   -1.60    1.70
 -18  -2   1    4.10    1.80
 -18  -2   1    4.30    2.10
 -18  -2   1    4.60    1.80
  18  -2  -1    3.40    2.10
  18  -2  -1    4.70    1.80
 -18  -2   1    2.70    1.40
  18  -2  -1    0.20    1.60
  18  -2  -1    2.10    1.40
 -18  -2   1    2.70    1.70
 -18   2   1    2.80    1.70
  18   2  -1    0.30    1.60
 -18   2   1    1.00    1.70
 -18   2   1   -0.70    2.10
  18   2  -1    1.60    1.50
 -18   2   1    4.00    1.40
  16  -2  -1    6.30    1.50
 -16  -2   1    1.50    1.30
  16  -2  -1    5.90    1.40
 -16  -2   1    3.90    1.60
 -16  -2   1    5.30    1.60
  16  -2  -1    2.20    1.90
 -16  -2   1    4.80    1.50
  16  -2  -1    2.90    1.40
 -16   2   1    3.80    1.40
  16   2  -1    2.90    1.30
  16   2  -1    2.60    1.40
 -16   2   1    3.50    1.90
  16   2  -1    2.70    1.40
 -16   2   1    6.00    1.60
 -16   2   1    4.30    1.40
 -14  -2   1  329.17    8.70
 -14  -2   1  323.07    8.40
 -14  -2   1  336.97    8.40
 -14  -2   1  321.67    8.60
  14  -2  -1  341.57    8.70
  14  -2  -1  327.77    8.80
  14  -2  -1  347.67    8.60
  14  -2  -1  340.97    8.40
 -14  -2   1  327.77    8.50
 -14   2   1  342.27    8.40
  14   2  -1  326.27    8.50
 -14   2   1  330.87    8.70
 -14   2   1  333.37    8.60
  14   2  -1  335.67    8.50
 -12  -2   1   88.29    3.10
  12  -2  -1   84.69    3.00
  12  -2  -1   88.59    3.30
 -12  -2   1   81.39    3.10
 -12  -2   1   88.39    3.40
  12  -2  -1   81.89    3.40
 -12   2   1   88.89    3.20
 -12   2   1   88.99    3.10
  12   2  -1   86.99    3.10
 -10  -2   1    8.20    1.30
  10  -2  -1    9.70    1.30
 -10  -2   1   10.10    1.30
 -10  -2   1   10.90    1.20
 -10   2   1   10.60    1.10
  10   2  -1    8.80    1.20
  10   2  -1    8.80    1.20
 -10   2   1   11.90    1.40
  10   2  -1    7.70    1.00
   8  -2  -1  841.52   19.90
  -8  -2   1  893.81   19.90
  -8  -2   1  888.41   20.00
   8  -2  -1  849.52   20.00
   8  -2  -1  837.12   20.00
   8  -2  -1  832.92   19.80
  -8  -2   1  879.11   19.90
   8   2  -1  893.41   20.00
  -8   2   1  855.01   20.00
   8   2  -1  884.31   19.90
  -8   2   1  877.21   19.80
  -8   2   1  877.51   19.90
  -8   2   1  856.91   20.00
   6  -2  -1   32.90    1.40
   6  -2  -1   29.70    1.50
   6  -2  -1   30.40    1.30
  -6  -2   1   31.00    1.40
  -6   2   1   31.60    1.20
   6   2  -1   31.40    1.40
   6   2  -1   28.30    1.50
  -6   2   1   30.20    1.40
   4  -2  -1  262.57    6.20
  -4  -2   1  265.77    5.90
   4  -2  -1  253.87    6.10
  -4  -2   1  255.17    6.10
  -4  -2   1  259.17    6.10
  -4   2   1  251.27    5.90
  -4   2   1  262.77    6.10
   4   2  -1  260.77    6.10
   4   2  -1  263.97    6.20
  -4   2   1  246.28    6.20
   2  -2  -1   65.99    1.60
  -2  -2   1   62.09    1.70
   2  -2  -1   62.79    1.70
   2  -2  -1   65.89    1.60
  -2  -2   1   61.99    1.60
  -2   2   1   64.19    1.60
   2   2  -1   65.29    1.70
  -2   2   1   61.79    1.70
   2   2  -1   62.29    1.60
   0  -2   1   33.70    1.00
   0  -2  -1   33.50    0.80
   0  -2   1   31.00    0.90
   0  -2   1   30.60    0.90
   0   2  -1   31.20    0.90
  -2  -2  -1   67.29    1.60
   2  -2   1   68.29    1.80
   2  -2   1   65.89    1.80
  -2  -2  -1   69.89    1.60
   2  -2   1   64.49    1.80
   2  -2   1   66.49    1.70
  -2  -2  -1   67.99    1.60
   2  -2   1   64.49    1.80
   2   2   1   65.49    1.60
  -2   2  -1   67.29    1.70
   2   2   1   68.49    1.60
  -2   2  -1   64.99    1.80
   2   2   1   64.59    1.90
   2   2   1   69.19    1.60
   4  -2   1  224.98    5.50
   4  -2   1  235.78    5.70
  -4  -2  -1  228.68    5.40
   4  -2   1  234.88    5.50
  -4   2  -1  221.38    5.50
   4   2   1  229.38    5.40
   4   2   1  235.88    5.40
  -4   2  -1  231.68    5.60
   4   2   1  227.28    5.60
   4   2   1  224.78    5.40
  -4   2  -1  238.18    5.50
  -6  -2  -1   49.60    1.70
  -6  -2  -1   48.90    1.70
   6  -2   1   47.60    1.90
   6  -2   1   53.39    1.80
   6  -2   1   53.69    1.70
   6  -2   1   50.89    2.20
  -6  -2  -1   51.49    1.70
  -6  -2  -1   49.00    2.00
  -6  -2  -1   52.69    2.00
  -6   2  -1   49.40    1.90
  -6   2  -1   51.99    1.70
  -6   2  -1   51.79    1.80
   6   2   1   50.79    2.10
   8  -2   1    5.30    1.20
  -8  -2  -1    5.20    0.90
   8  -2   1    5.70    0.90
   8  -2   1    3.40    1.00
   8  -2   1    4.90    0.80
  -8  -2  -1    3.80    0.80
  -8  -2  -1    3.50    1.10
  -8  -2  -1    4.80    1.10
  -8   2  -1    3.90    1.00
   8   2   1    5.20    0.90
   8   2   1    5.20    1.20
 -10  -2  -1   73.99    2.50
  10  -2   1   66.79    2.50
 -10  -2  -1   71.69    2.90
  10  -2   1   68.79    2.70
 -10   2  -1   73.39    2.50
 -10   2  -1   74.69    2.70
  10   2   1   69.99    2.50
 -12  -2  -1  190.88    5.60
  12  -2   1  188.08    5.40
 -12  -2  -1  200.88    5.40
 -12  -2  -1  195.48    5.30
 -12  -2  -1  192.68    5.20
  12   2   1  200.28    5.30
 -12   2  -1  193.98    5.30
 -12   2  -1  191.08    5.30
  12   2   1  185.98    5.60
 -12   2  -1  187.78    5.40
 -14  -2  -1  167.28    4.70
 -14  -2  -1  160.88    5.10
 -14  -2  -1  170.58    4.90
 -14  -2  -1  159.98    5.20
  14  -2   1  159.68    5.10
  14  -2   1  170.68    5.00
 -14   2  -1  166.38    5.00
 -14   2  -1  163.88    4.70
 -14   2  -1  171.68    4.80
  14   2   1  162.98    4.80
 -14   2  -1  168.58    4.90
 -14   2  -1  173.68    5.50
  16  -2   1    3.90    1.30
  16  -2   1    5.70    1.60
 -16  -2  -1    1.20    1.90
 -16  -2  -1    3.80    1.50
  16  -2   1    5.70    1.60
  16  -2   1    2.60    1.20
  16  -2   1    2.00    1.90
 -16  -2  -1    5.00    1.30
 -16   2  -1    2.70    1.50
 -16   2  -1    5.00    1.60
 -16   2  -1    2.40    1.20
 -16   2  -1    2.50    1.50
  16   2   1    4.30    2.60
 -16   2  -1    5.20    2.10
  16   2   1    2.60    1.70
 -18  -2  -1    1.40    1.60
  18  -2   1    2.50    2.00
  18  -2   1    4.60    1.80
 -18  -2  -1    4.60    1.70
  18  -2   1    1.80    1.40
  18  -2   1   -0.40    1.60
 -18  -2  -1   -1.90    1.80
  18  -2   1    0.40    1.70
 -18  -2  -1    2.00    1.50
  18   2   1    0.50    1.60
  18   2   1   -0.40    1.30
 -18   2  -1    2.40    1.40
 -18   2  -1    3.10    1.80
  18   2   1    1.80    2.00
 -18   2  -1    1.10    2.40
 -18   2  -1    0.50    1.70
 -20  -2  -1    5.10    1.90
  20  -2   1    3.30    1.90
 -20  -2  -1    1.10    1.70
 -20  -2  -1    1.30    1.90
  20  -2   1   -0.40    1.90
 -20  -2  -1    1.10    1.80
  20   2   1    0.70    1.80
 -20   2  -1    3.90    1.80
 -20   2  -1    2.60    1.90
 -20   2  -1   -0.70    1.50
  20   2   1    2.60    1.70
 -20   2  -1   -1.80    1.90
  22  -2   1    4.90    2.00
 -22  -2  -1    1.90    2.10
 -22  -2  -1    1.80    2.00
 -22  -2  -1    1.80    2.10
  22   2   1    2.20    1.80
  22   2   1    5.70    2.40
 -22   2  -1    5.60    2.20
 -22   2  -1    0.60    1.80
  22   2   1    2.80    1.80
  24  -2   1   -1.80    2.00
 -24  -2  -1   -2.30    2.10
 -24  -2  -1    2.20    2.20
 -24   2  -1   -1.10    2.00
 -24   2  -1   -2.50    2.30
  24   2   1   -0.60    1.90
 -24   2  -1   -0.80    1.80
  26  -2   1   14.90    2.50
 -26  -2  -1   10.10    2.50
  26  -2   1   11.70    2.30
 -26  -2  -1   17.20    2.80
 -26   2  -1   13.50    2.80
 -26   2  -1   10.30    2.40
  26   2   1   17.40    2.40
 -25  -3   1   -2.50    2.20
  25  -3  -1    2.70    2.60
 -25  -3   1    1.50    2.20
 -25   3   1    0.00    2.40
  25   3  -1   -0.10    2.00
  25   3  -1    0.00    1.80
 -25   3   1   -1.40    1.80
 -25   3   1   -1.40    1.80
 -23  -3   1   31.90    2.70
  23  -3  -1   27.60    2.80
 -23  -3   1   34.00    2.80
  23  -3  -1   36.30    3.40
  23  -3  -1   31.40    2.80
  23   3  -1   29.80    2.60
 -23   3   1   30.30    3.40
  23   3  -1   35.40    2.80
 -21  -3   1   39.40    2.80
  21  -3  -1   38.60    2.80
 -21  -3   1   35.30    2.70
 -21  -3   1   30.00    3.00
  21  -3  -1   31.30    2.30
  21  -3  -1   39.00    3.10
  21  -3  -1   36.20    2.80
 -21   3   1   34.80    2.80
 -21   3   1   36.00    2.50
 -21   3   1   35.90    2.80
  21   3  -1   35.80    2.60
  21   3  -1   40.00    2.60
 -21   3   1   33.90    3.30
 -19  -3   1   10.10    2.30
  19  -3  -1   13.70    2.10
 -19  -3   1   15.50    1.90
 -19  -3   1   10.10    2.00
  19  -3  -1   15.00    1.70
  19  -3  -1   13.80    2.00
 -19  -3   1   11.10    2.10
 -19   3   1    8.90    2.40
  19   3  -1   14.90    2.20
  19   3  -1    9.90    1.80
 -19   3   1   12.10    2.10
  19   3  -1   12.00    1.80
  19   3  -1   11.10    1.70
 -19   3   1   12.00    1.80
 -19   3   1   10.60    1.70
  17  -3  -1    8.00    1.70
 -17  -3   1    5.50    1.40
  17  -3  -1    5.90    1.70
 -17  -3   1    6.10    1.60
 -17  -3   1    8.00    1.90
 -17  -3   1    4.10    1.60
 -17  -3   1    8.90    1.70
  17  -3  -1    6.10    1.40
  17   3  -1    5.00    1.50
  17   3  -1    6.50    1.50
 -17   3   1    8.00    1.80
  17   3  -1    5.60    1.40
 -17   3   1    7.90    1.40
 -17   3   1    4.90    1.30
  15  -3  -1    1.80    1.40
 -15  -3   1    4.10    1.70
  15  -3  -1    2.20    1.10
 -15  -3   1    0.00    1.50
  15  -3  -1    5.30    1.50
  15  -3  -1    3.60    1.90
 -15  -3   1    5.40    1.40
  15   3  -1    2.30    1.30
  15   3  -1    4.30    1.40
 -15   3   1    5.20    1.90
  15   3  -1    1.50    1.50
 -13  -3   1   10.30    1.60
  13  -3  -1   10.80    1.50
 -13  -3   1   11.80    1.40
  13  -3  -1   11.90    1.70
  13   3  -1   12.90    1.40
 -13   3   1   11.10    1.60
  13   3  -1   10.70    1.70
  11  -3  -1   90.89    3.30
  11  -3  -1   85.89    3.50
 -11  -3   1   87.39    3.30
 -11  -3   1   91.69    3.10
 -11  -3   1   94.49    3.00
  11  -3  -1   86.79    2.90
 -11   3   1   92.99    3.30
  11   3  -1   86.49    3.10
 -11   3   1   84.89    3.00
  -9  -3   1  251.87    6.20
   9  -3  -1  248.18    6.20
   9  -3  -1  266.37    6.30
   9  -3  -1  256.87    6.50
  -9  -3   1  256.47    6.30
   9  -3  -1  244.08    6.40
  -9  -3   1  258.67    6.20
   9  -3  -1  255.07    6.40
  -9   3   1  253.97    6.50
   9   3  -1  251.77    6.40
  -9   3   1  254.57    6.40
   9   3  -1  249.18    6.30
  -9   3   1  248.98    6.10
  -7  -3   1 1861.51   41.90
   7  -3  -1 1836.02   42.10
  -7  -3   1 1875.31   42.10
  -7  -3   1 1887.31   42.00
   7  -3  -1 1818.32   42.10
   7   3  -1 1823.42   42.10
  -7   3   1 1894.11   42.10
   7   3  -1 1866.11   42.00
   5  -3  -1   30.00    1.80
  -5   3   1   33.00    1.50
  -3  -3   1 1120.79   25.80
  -3  -3   1 1116.29   25.60
   3  -3  -1 1144.79   25.70
   3   3  -1 1109.99   25.80
   3   3  -1 1149.58   25.60
   3   3  -1 1167.58   25.80
  -3   3   1 1132.79   25.70
   1  -3  -1  192.98    4.60
   1  -3  -1  201.28    4.60
   1  -3  -1  197.68    4.70
  -1  -3   1  202.48    4.70
  -1  -3   1  202.88    4.60
   1  -3  -1  204.68    4.60
  -1  -3   1  199.18    4.70
   1   3  -1  205.18    4.60
  -1   3   1  194.38    4.60
  -1   3   1  195.68    4.80
   1   3  -1  199.78    4.70
   1   3  -1  203.18    4.80
  -1   3   1  201.38    4.60
   1  -3   1  502.95   11.90
   1  -3   1  508.85   11.90
   1  -3   1  534.45   11.90
   1  -3   1  533.85   11.90
   1  -3   1  516.35   11.90
   1  -3   1  521.65   11.90
  -1   3  -1  529.45   11.90
  -1   3  -1  524.15   11.90
  -1   3  -1  513.35   11.90
   3  -3   1  403.16    9.40
  -3  -3  -1  413.56    9.20
   3  -3   1  401.86    9.40
   3  -3   1  399.86    9.50
   3  -3   1  400.26    9.40
  -3  -3  -1  393.36    9.50
  -3  -3  -1  404.16    9.20
   3  -3   1  416.96    9.50
   3   3   1  408.66    9.20
  -3   3  -1  412.46    9.40
   3   3   1  389.56    9.50
   3   3   1  413.46    9.20
   3   3   1  416.56    9.20
  -3   3  -1  404.96    9.40
  -3   3  -1  412.86    9.40
   5  -3   1 1540.25   35.00
   5  -3   1 1538.55   35.00
   5  -3   1 1556.94   35.00
  -5  -3  -1 1533.25   34.80
  -5  -3  -1 1517.75   34.80
   5   3   1 1578.04   34.80
   5   3   1 1571.14   34.80
  -5   3  -1 1514.25   35.00
   5   3   1 1528.75   34.80
   7  -3   1   65.59    2.50
  -7  -3  -1   68.59    2.20
  -7  -3  -1   69.69    2.30
  -7   3  -1   70.59    2.70
  -9  -3  -1   18.70    1.50
   9  -3   1   18.40    1.20
   9  -3   1   21.70    1.90
  -9  -3  -1   20.00    1.60
  -9  -3  -1   17.50    1.20
  -9   3  -1   20.20    1.50
  -9   3  -1   20.30    1.40
  -9   3  -1   18.70    1.30
   9   3   1   18.00    1.20
  -9   3  -1   20.50    1.70
   9   3   1   16.80    1.20
 -11  -3  -1   45.50    2.40
 -11  -3  -1   44.50    2.20
  11  -3   1   43.00    2.30
 -11  -3  -1   40.50    2.40
  11  -3   1   48.30    3.30
  11  -3   1   41.70    2.20
 -11  -3  -1   45.60    2.20
  11  -3   1   45.50    2.40
 -11   3  -1   42.20    2.50
  11   3   1   43.00    2.10
 -11   3  -1   44.20    2.20
 -11   3  -1   46.10    2.60
  11   3   1   40.30    2.20
 -11   3  -1   44.80    2.30
  11   3   1   47.90    2.60
  13  -3   1   42.70    2.40
  13  -3   1   39.00    2.30
  13  -3   1   37.10    2.50
 -13  -3  -1   39.10    2.20
 -13  -3  -1   43.30    2.60
 -13  -3  -1   42.50    2.90
  13  -3   1   39.50    2.60
 -13  -3  -1   44.70    2.40
  13   3   1   36.50    2.40
 -13   3  -1   37.20    2.40
 -13   3  -1   41.10    2.40
 -13   3  -1   42.10    2.30
  13   3   1   38.90    2.30
 -13   3  -1   44.70    2.80
  13   3   1   42.00    2.60
 -15  -3  -1   15.40    1.60
  15  -3   1   13.50    1.50
 -15  -3  -1   15.70    1.70
  15  -3   1   15.90    1.80
  15  -3   1   12.50    1.70
 -15  -3  -1   16.70    1.90
 -15  -3  -1   11.60    1.60
 -15  -3  -1   17.80    2.00
 -15   3  -1   16.20    2.30
  15   3   1   16.20    1.60
  15   3   1   15.40    2.20
 -15   3  -1   13.30    1.70
 -15   3  -1   13.60    1.70
  15   3   1   14.20    1.50
 -17  -3  -1   38.40    2.60
 -17   3  -1   43.80    2.70
 -17   3  -1   38.40    3.10
 -17   3  -1   42.20    2.90
  17   3   1   44.20    2.70
  17   3   1   41.90    2.60
 -19  -3  -1   80.29    3.70
 -19  -3  -1   69.49    3.90
  19  -3   1   79.39    4.30
  19  -3   1   72.79    3.70
 -19  -3  -1   68.59    4.10
  19  -3   1   74.59    4.10
  19  -3   1   72.29    3.80
  19  -3   1   68.89    3.40
  19   3   1   71.79    3.50
 -19   3  -1   76.79    3.50
 -19   3  -1   72.99    3.80
 -19   3  -1   67.99    3.40
 -21  -3  -1   91.19    4.00
 -21  -3  -1   88.69    4.30
  21  -3   1   93.29    4.90
 -21  -3  -1   81.39    3.80
 -21   3  -1   84.19    4.10
  21   3   1   87.09    3.90
  21   3   1   83.49    4.00
 -21   3  -1   85.79    4.20
 -21   3  -1   82.39    3.90
  23  -3   1    9.40    2.20
  23  -3   1   13.50    2.80
  23  -3   1    8.30    2.40
 -23  -3  -1   11.70    2.20
 -23  -3  -1    8.80    2.20
 -23  -3  -1    4.60    2.20
  23   3   1    9.00    2.00
 -23   3  -1    9.10    2.40
 -23   3  -1    7.30    2.00
  23   3   1    8.50    2.10
 -25  -3  -1    7.70    2.40
 -25  -3  -1    7.80    2.40
  25  -3   1   14.00    2.60
 -25  -3  -1   12.90    2.50
 -25   3  -1   13.20    2.20
 -25   3  -1   11.50    2.70
 -25   3  -1    9.00    2.50
 -25   3  -1   10.40    2.20
  25   3   1   14.20    2.10
  25   3   1    9.60    2.50
 -26  -4   1   12.30    2.60
 -26  -4   1   15.90    2.60
 -26  -4   1   18.60    2.80
 -26  -4   1   12.30    3.60
  26  -4  -1   12.10    2.70
 -26   4   1   17.20    3.10
 -26   4   1   19.10    2.30
  26   4  -1   16.20    2.30
 -26   4   1   20.90    3.10
 -26   4   1   21.20    2.50
 -24  -4   1   -1.50    2.10
 -24  -4   1   -2.90    2.20
  24  -4  -1    1.20    2.10
  24  -4  -1    4.10    2.30
 -24  -4   1   -1.60    2.10
 -24   4   1    0.60    2.40
 -24   4   1    2.50    1.80
  22  -4  -1    4.90    2.70
 -22  -4   1    0.80    2.10
 -22  -4   1    6.90    2.00
  22  -4  -1    3.20    1.70
 -22  -4   1    7.50    2.10
  22  -4  -1    3.90    2.10
 -22   4   1    8.70    2.40
  22   4  -1    1.60    1.90
 -22   4   1    4.20    1.70
 -22   4   1    5.10    2.30
 -20  -4   1   12.00    2.50
 -20  -4   1   15.40    2.10
  20  -4  -1   11.90    1.80
 -20  -4   1   12.60    1.90
 -20  -4   1   12.40    2.10
  20  -4  -1   12.80    2.50
  20  -4  -1   11.50    2.20
 -20   4   1   13.10    2.00
  20   4  -1   12.30    1.80
  20   4  -1   10.70    1.90
 -20   4   1   13.40    1.80
 -20   4   1   16.60    2.40
 -20   4   1   15.40    2.30
  18  -4  -1    0.10    1.60
 -18  -4   1   -0.80    1.90
  18  -4  -1    3.80    1.80
  18  -4  -1    2.20    1.40
 -18  -4   1    1.40    1.50
  18  -4  -1    1.70    2.20
 -18  -4   1   -0.60    1.60
 -18   4   1    1.20    1.70
  18   4  -1    3.40    1.40
 -18   4   1    0.60    1.30
  18   4  -1    2.00    1.90
 -18   4   1    2.00    1.40
  18   4  -1    1.70    1.50
 -18   4   1    0.50    1.80
 -16  -4   1  150.38    4.80
 -16  -4   1  157.98    4.80
 -16  -4   1  161.78    5.10
  16  -4  -1  149.79    5.20
 -16  -4   1  151.88    4.80
  16  -4  -1  166.18    5.00
 -16  -4   1  160.88    4.80
  16  -4  -1  161.88    5.10
 -16   4   1  151.48    5.20
 -16   4   1  157.18    5.00
  16   4  -1  159.28    4.80
 -14  -4   1   11.20    1.50
  14  -4  -1   12.70    1.40
 -14  -4   1   16.30    1.80
  14  -4  -1   11.20    1.40
  14  -4  -1   15.00    1.80
 -14  -4   1   13.60    1.80
  14   4  -1   13.90    1.50
  14   4  -1   10.60    1.70
 -14   4   1   15.30    1.50
 -14   4   1   10.90    1.70
  14   4  -1   15.90    1.60
 -14   4   1   15.30    2.00
 -14   4   1   14.00    1.40
 -14   4   1   12.40    1.80
 -12  -4   1   66.49    2.80
  12  -4  -1   59.69    2.60
  12  -4  -1   63.19    2.60
  12  -4  -1   65.29    2.90
 -12   4   1   59.79    2.40
  12   4  -1   62.49    2.70
  12   4  -1   62.59    2.80
 -12   4   1   65.39    3.00
 -12   4   1   64.69    2.90
  10  -4  -1   36.80    1.90
 -10  -4   1   34.50    2.20
  10  -4  -1   36.20    2.20
  10   4  -1   36.50    1.90
 -10   4   1   39.20    2.00
 -10   4   1   34.90    2.30
  10   4  -1   37.00    2.10
 -10   4   1   39.50    2.20
  10   4  -1   40.20    2.00
   8  -4  -1   64.99    2.20
   8  -4  -1   63.19    2.20
  -8  -4   1   62.49    2.20
   8  -4  -1   59.39    2.30
   8  -4  -1   63.49    2.00
  -8  -4   1   63.99    2.10
   8   4  -1   60.59    2.10
  -8   4   1   66.79    2.40
  -8   4   1   62.19    1.90
  -8   4   1   61.49    2.20
   8   4  -1   66.99    2.30
  -6  -4   1   16.00    1.00
  -6  -4   1   14.30    1.00
   6  -4  -1   16.20    1.20
   6  -4  -1   14.70    1.10
  -6  -4   1   16.20    1.30
  -6   4   1   14.40    1.10
   6   4  -1   15.70    1.00
  -6   4   1   16.70    1.20
   6   4  -1   16.50    1.10
  -4  -4   1   28.30    1.20
  -4   4   1   32.10    1.30
   4   4  -1   32.00    1.30
  -4   4   1   29.50    1.60
  -2  -4   1  582.54   13.60
   2  -4  -1  592.34   13.90
   2  -4  -1  626.24   13.60
  -2  -4   1  609.04   13.70
  -2  -4   1  597.04   14.20
   2   4  -1  598.44   13.80
   0  -4   1  107.79    2.80
   0  -4  -1  104.99    2.90
   0  -4  -1  109.89    2.80
   0  -4  -1  109.09    2.80
   0  -4  -1  109.09    2.60
   0  -4   1  107.79    2.90
   0   4  -1  106.29    2.80
   0   4   1  109.69    2.80
   0   4  -1  107.49    2.80
   0   4  -1  110.69    2.90
   0   4   1  110.89    2.80
   2  -4   1   35.80    1.60
   2  -4   1   34.20    1.50
   2  -4   1   35.20    1.30
   4  -4   1  986.00   22.80
   4  -4   1  979.20   22.70
   4  -4   1  967.10   22.70
  -4  -4  -1  968.20   22.50
   4  -4   1 1009.00   22.70
   4   4   1 1005.90   22.50
  -4   4  -1  998.60   22.80
  -4   4  -1 1029.30   22.70
  -4   4  -1 1027.00   22.70
   4   4   1  990.40   22.40
  -6  -4  -1   15.20    0.90
  -6  -4  -1   15.00    1.00
   6  -4   1   15.10    1.10
   6  -4   1   17.90    1.30
  -6  -4  -1   16.20    1.20
   6   4   1   14.10    0.90
  -8  -4  -1   30.10    1.50
  -8  -4  -1   29.80    1.60
   8  -4   1   33.50    1.60
  -8  -4  -1   30.00    1.80
   8  -4   1   34.10    1.90
  -8   4  -1   34.30    1.90
   8   4   1   31.30    1.70
  -8   4  -1   34.20    1.60
 -10  -4  -1   19.90    1.80
  10  -4   1   24.30    1.70
 -10  -4  -1   24.00    1.50
  10  -4   1   20.90    1.70
  10  -4   1   25.10    1.80
  10   4   1   24.90    1.60
 -10   4  -1   21.20    1.80
 -10   4  -1   25.50    1.60
  10   4   1   23.10    1.50
 -10   4  -1   24.40    1.80
  12  -4   1   10.00    1.40
 -12  -4  -1    9.50    1.20
  12  -4   1   13.10    2.30
  12  -4   1    7.10    1.50
  12  -4   1    6.80    1.50
  12  -4   1    7.90    1.20
 -12  -4  -1   12.40    1.70
 -12  -4  -1   11.50    1.50
 -12   4  -1    8.50    1.30
  12   4   1   10.70    1.40
 -12   4  -1    9.60    1.50
  12   4   1   10.80    1.40
 -12   4  -1    8.80    1.50
 -12   4  -1    9.10    1.60
 -14  -4  -1   45.50    2.90
 -14  -4  -1   44.70    2.50
  14  -4   1   46.90    2.90
  14  -4   1   44.60    2.80
 -14  -4  -1   48.40    2.40
 -14  -4  -1   47.60    2.60
  14  -4   1   43.30    2.50
 -14  -4  -1   45.00    2.30
 -14   4  -1   45.30    2.80
 -14   4  -1   46.50    3.00
  14   4   1   44.20    2.50
 -14   4  -1   43.20    2.30
  14   4   1   42.60    2.40
  14   4   1   43.00    2.50
 -14   4  -1   50.29    2.90
  16  -4   1    0.70    1.90
 -16  -4  -1   -1.00    1.20
 -16  -4  -1    2.00    1.40
  16  -4   1    0.40    1.60
 -16  -4  -1   -0.30    1.50
 -16   4  -1   -0.90    1.20
 -16   4  -1    1.90    1.80
  16   4   1    0.20    1.20
  16   4   1    2.40    1.40
 -16   4  -1    0.00    2.20
 -16   4  -1    2.00    1.30
  16   4   1    3.00    2.10
  16   4   1    1.10    1.20
  18  -4   1   14.40    1.80
  18  -4   1   13.30    2.00
 -18  -4  -1   11.10    1.80
 -18  -4  -1    9.60    2.30
  18  -4   1   14.60    2.10
  18  -4   1   16.20    2.40
 -18  -4  -1   15.10    1.80
 -18  -4  -1   11.80    1.90
  18  -4   1   15.10    2.20
 -18   4  -1   10.80    2.00
 -18   4  -1   15.10    1.70
  18   4   1   13.40    1.70
  18   4   1   14.30    1.80
 -20  -4  -1   74.29    3.60
  20  -4   1   69.29    4.10
  20  -4   1   79.09    4.20
  20  -4   1   67.29    3.60
 -20  -4  -1   71.79    4.10
  20  -4   1   70.29    3.90
 -20  -4  -1   77.19    3.80
  20   4   1   75.29    3.60
 -20   4  -1   79.99    3.50
  20   4   1   72.39    3.40
  20   4   1   73.59    3.80
  22  -4   1    7.10    2.20
 -22  -4  -1    6.70    2.10
  22  -4   1    7.60    2.50
  22  -4   1    2.50    1.70
  22  -4   1    2.80    2.40
 -22  -4  -1    2.80    1.90
 -22   4  -1    4.40    1.80
  22   4   1    1.90    1.60
 -22   4  -1    7.30    2.30
 -22   4  -1    6.00    2.40
 -22   4  -1    2.40    1.70
  24  -4   1    1.50    2.50
  24  -4   1    3.00    2.20
  24  -4   1   -4.00    2.20
 -24  -4  -1   -1.50    1.90
 -24  -4  -1    1.60    2.10
  24   4   1   -0.90    1.70
 -24   4  -1   -0.40    1.80
  24   4   1    1.90    1.50
  24   4   1   -0.60    0.40
  26  -4   1   14.50    2.80
  25  -5  -1    5.50    2.80
 -25  -5   1    5.10    2.40
  25  -5  -1    4.60    2.30
 -25   5   1    5.60    2.00
  25   5  -1    5.10    1.70
 -25   5   1    3.80    2.50
  23  -5  -1    9.80    2.80
 -23  -5   1    8.70    2.10
 -23  -5   1    9.90    2.40
  23  -5  -1    8.40    2.40
 -23  -5   1    9.60    2.30
  23  -5  -1    7.40    4.30
 -23   5   1   11.20    2.70
 -23   5   1    6.20    2.40
 -23   5   1    8.50    3.00
 -23   5   1    8.60    2.00
  23   5  -1   10.50    1.90
  23   5  -1    6.90    1.90
 -21  -5   1   34.20    3.00
  21  -5  -1   43.70    3.00
  21  -5  -1   42.00    2.80
 -21  -5   1   39.40    3.00
 -21  -5   1   38.70    2.50
  21   5  -1   34.80    2.40
 -21   5   1   40.50    3.30
  21   5  -1   36.10    2.30
 -21   5   1   36.60    2.80
 -19  -5   1    3.30    1.80
  19  -5  -1    1.80    1.60
  19  -5  -1    3.30    1.90
 -19  -5   1    5.80    2.10
 -19  -5   1    1.70    1.70
  19  -5  -1    4.10    1.90
  19   5  -1    5.20    2.30
  19   5  -1    1.50    1.80
  19   5  -1    3.10    2.40
 -19   5   1    6.30    2.50
 -19   5   1    5.10    2.00
  17  -5  -1    8.50    1.90
 -17  -5   1    9.60    1.80
  17  -5  -1    7.60    1.80
 -17  -5   1    7.40    1.90
 -17  -5   1   11.40    1.80
 -17  -5   1    7.80    1.80
  17  -5  -1   12.30    2.30
 -17  -5   1   10.60    1.70
 -17   5   1    9.40    1.40
  17   5  -1   11.70    1.60
  17   5  -1    9.90    1.50
 -17   5   1    7.60    1.50
 -17   5   1   11.60    1.90
 -17   5   1   12.50    2.00
  17   5  -1   10.90    1.60
 -17   5   1   10.10    2.10
 -15  -5   1  154.88    4.70
 -15  -5   1  156.78    4.60
  15  -5  -1  153.18    4.50
 -15  -5   1  147.69    4.70
  15  -5  -1  148.09    4.80
  15  -5  -1  152.58    5.20
  15  -5  -1  161.18    5.10
 -15  -5   1  150.48    4.50
  15   5  -1  155.48    4.70
  15   5  -1  147.49    4.50
 -15   5   1  152.68    4.60
  15   5  -1  153.08    4.60
 -15   5   1  158.28    4.80
 -15   5   1  149.59    4.30
 -15   5   1  154.58    4.90
  15   5  -1  150.38    4.50
  13  -5  -1    4.40    1.60
 -13  -5   1    3.90    1.40
 -13  -5   1    2.70    1.30
  13  -5  -1    7.20    1.30
 -13   5   1    2.40    1.70
  13   5  -1    5.50    1.40
  13   5  -1    7.60    1.30
 -13   5   1    4.70    1.60
  13   5  -1    4.30    1.20
 -13   5   1    7.10    1.40
 -13   5   1    4.60    1.20
 -11  -5   1   84.69    3.00
 -11  -5   1   83.19    3.00
 -11  -5   1   86.79    3.10
  11  -5  -1   83.49    3.00
  11  -5  -1   85.49    3.30
  11  -5  -1   79.19    2.80
 -11   5   1   86.99    3.20
  11   5  -1   79.89    2.90
 -11   5   1   85.69    3.50
  11   5  -1   81.29    3.10
  11   5  -1   77.79    2.80
  -9  -5   1   35.60    1.90
   9  -5  -1   38.10    1.70
  -9  -5   1   41.20    2.10
  -9  -5   1   36.10    2.00
   9  -5  -1   37.80    2.20
  -9   5   1   41.10    2.20
   9   5  -1   36.60    1.80
  -9   5   1   38.50    1.60
   9   5  -1   40.40    2.00
  -9   5   1   42.60    2.40
  -9   5   1   35.20    2.00
   7  -5  -1    1.40    0.70
   7  -5  -1    1.20    0.90
  -7  -5   1    0.80    0.90
  -7  -5   1    0.00    0.70
   7  -5  -1    0.50    0.70
  -7  -5   1   -0.40    0.80
   7   5  -1    0.40    0.80
  -7   5   1    2.00    0.80
  -7   5   1    0.00    0.60
  -7   5   1    0.70    0.80
   7   5  -1    0.30    0.80
   5  -5  -1  856.61   19.70
  -5  -5   1  825.32   19.30
  -5  -5   1  823.62   19.60
  -5  -5   1  851.51   19.40
  -5  -5   1  864.51   19.50
   5  -5  -1  843.02   19.60
   5  -5  -1  853.21   19.60
   5  -5  -1  862.31   19.30
  -5   5   1  872.91   19.30
  -5   5   1  858.31   19.70
   5   5  -1  853.71   19.40
   5   5  -1  847.92   19.50
  -5   5   1  877.61   19.60
  -5   5   1  857.81   19.60
  -3  -5   1    6.40    0.60
   3  -5  -1    6.40    1.00
   3  -5  -1    6.20    0.50
  -3  -5   1    4.00    0.80
   3  -5  -1    5.90    0.70
  -3  -5   1    6.20    1.50
   3  -5  -1    4.70    0.70
  -3  -5   1    5.10    0.60
  -3   5   1    4.10    0.70
   3   5  -1    5.00    0.70
  -3   5   1    5.10    0.70
  -3   5   1    4.50    0.60
   3   5  -1    5.50    1.00
   3   5  -1    6.30    0.60
  -1  -5   1  131.99    3.20
  -1  -5   1  124.19    3.40
   1  -5  -1  128.99    3.20
   1  -5  -1  124.99    3.50
   1   5  -1  125.09    3.40
  -1   5   1  129.49    3.10
  -1   5   1  130.59    3.20
   1   5  -1  130.39    3.20
   1   5  -1  127.89    3.20
  -1   5   1  123.19    3.50
  -1   5   1  131.49    3.10
  -1   5   1  128.59    3.30
   1  -5   1   37.50    1.80
  -1  -5  -1   36.20    1.50
   3  -5   1  120.59    3.40
   3  -5   1  125.29    3.50
   3  -5   1  127.69    3.40
  -3   5  -1  121.89    3.40
  -3   5  -1  126.09    3.20
  -3   5  -1  119.69    3.20
  -3   5  -1  122.19    3.30
  -5  -5  -1  380.86    9.10
   5  -5   1  380.16    9.50
   5  -5   1  382.36    9.30
   5  -5   1  409.76    9.20
  -5  -5  -1  406.96    9.40
   5  -5   1  409.86    9.30
  -5  -5  -1  396.96    9.40
   5  -5   1  383.06    9.30
   5  -5   1  399.36    9.40
  -5  -5  -1  387.46    9.00
  -5   5  -1  378.56    9.30
  -5   5  -1  406.16    9.30
   5   5   1  386.76    8.90
  -5   5  -1  404.66    9.30
   5   5   1  394.86    9.00
   5   5   1  386.66    9.30
  -5   5  -1  395.46    9.20
   5   5   1  405.96    8.90
   7  -5   1    5.10    0.90
  -7  -5  -1    2.60    0.70
  -7  -5  -1    2.80    0.80
   7  -5   1    4.50    0.90
   7  -5   1    5.40    0.80
  -7   5  -1    4.10    1.10
   7   5   1    4.90    1.30
  -7   5  -1    3.00    0.80
  -7   5  -1    5.10    0.90
   7   5   1    3.40    0.80
   9  -5   1   19.40    1.60
   9  -5   1   20.30    1.40
  -9  -5  -1   17.40    1.30
   9  -5   1   21.20    1.40
  -9  -5  -1   19.90    1.30
   9  -5   1   17.80    1.50
  -9   5  -1   20.20    1.40
   9   5   1   21.10    1.20
   9   5   1   20.90    1.40
  -9   5  -1   20.90    1.70
  11  -5   1   40.60    2.30
 -11  -5  -1   41.80    2.10
 -11  -5  -1   42.90    2.20
 -11  -5  -1   37.20    2.30
  11  -5   1   41.40    2.20
 -11  -5  -1   35.80    2.20
 -11  -5  -1   43.20    2.30
 -11   5  -1   38.10    2.60
 -11   5  -1   41.90    2.50
  11   5   1   35.50    2.20
  11   5   1   36.70    2.00
 -13  -5  -1   -1.10    1.50
 -13  -5  -1    4.00    1.30
  13  -5   1    3.40    1.30
  13  -5   1    5.50    2.10
 -13  -5  -1    4.10    1.30
 -13  -5  -1    3.40    1.30
  13  -5   1    3.30    1.50
 -13   5  -1    1.30    1.10
 -13   5  -1    1.50    1.10
 -13   5  -1    0.20    1.40
  13   5   1    1.30    1.10
  13   5   1    0.70    1.10
  13   5   1    1.90    1.20
  15  -5   1    5.20    1.60
 -15  -5  -1    7.90    1.80
 -15  -5  -1    5.80    1.40
 -15  -5  -1    7.10    1.50
  15  -5   1    7.60    1.30
  15  -5   1    7.70    1.90
  15  -5   1    4.40    1.30
 -15  -5  -1    4.60    1.30
 -15   5  -1    5.80    1.30
  15   5   1    4.40    1.30
 -15   5  -1    6.40    1.80
 -15   5  -1    3.00    1.50
  15   5   1    6.90    1.20
  15   5   1    3.90    1.30
 -15   5  -1    2.80    2.00
 -17  -5  -1    2.80    1.50
 -17  -5  -1    3.30    1.60
 -17  -5  -1    6.80    1.60
  17  -5   1    5.70    2.20
  17  -5   1    6.10    1.90
 -17  -5  -1    3.90    2.00
  17  -5   1    3.00    1.70
  17  -5   1    4.10    1.50
  17  -5   1    2.40    1.80
  17   5   1    3.90    1.50
  17   5   1    4.30    1.50
 -17   5  -1    6.40    2.00
 -17   5  -1    3.80    1.40
 -17   5  -1    3.70    1.90
  17   5   1    7.10    2.20
 -19  -5  -1    2.10    2.30
  19  -5   1    5.40    2.20
  19  -5   1    0.90    2.60
  19  -5   1    3.50    2.60
  19  -5   1    5.10    1.90
  19  -5   1    6.30    1.80
 -19  -5  -1    6.20    1.80
 -19  -5  -1    5.80    2.10
  19  -5   1    3.40    1.90
 -19   5  -1    6.80    1.70
  19   5   1    6.10    1.60
 -19   5  -1    2.50    1.80
 -19   5  -1    6.20    1.60
  19   5   1    7.60    1.80
  19   5   1    5.60    1.70
 -21  -5  -1    5.10    3.50
  21  -5   1    3.70    2.10
  21  -5   1    4.00    2.90
  21  -5   1    5.60    2.50
  21  -5   1    4.50    2.20
 -21  -5  -1    7.00    2.00
 -21   5  -1    8.10    1.80
  21   5   1    6.00    1.90
  21   5   1    5.90    1.90
  21   5   1    7.90    1.70
  21   5   1    6.20    1.90
 -21   5  -1    5.00    2.20
 -21   5  -1    3.70    1.80
 -23  -5  -1    7.40    2.20
 -23  -5  -1    8.70    2.20
  23  -5   1    6.60    2.40
  23  -5   1    8.40    2.60
 -23  -5  -1    4.10    2.10
  23  -5   1   11.30    2.40
 -23   5  -1    8.90    2.40
  23   5   1    7.30    2.50
  23   5   1    8.30    1.80
 -23   5  -1    8.30    2.00
 -23   5  -1    6.50    2.00
  23   5   1    8.90    2.00
 -23   5  -1    6.90    2.20
  25  -5   1    1.80    2.40
 -25  -5  -1    5.60    2.60
 -25  -5  -1    3.50    2.30
  25   5   1    0.70    1.70
 -25   5  -1    3.10    1.90
 -25   5  -1    3.50    2.00
 -25   5  -1    0.10    2.40
  25   5   1    5.20    2.20
  26  -6  -1    2.20    2.80
 -26  -6   1    2.80    3.20
  26  -6  -1    9.10    2.40
  26   6  -1    6.10    1.80
 -26   6   1    6.60    2.80
  26   6  -1    6.70    2.10
 -24  -6   1   -1.20    2.30
 -24  -6   1   -0.30    2.10
  24  -6  -1    3.60    2.30
 -24  -6   1    5.30    2.40
 -24  -6   1    1.70    1.90
  24   6  -1    0.20    1.70
  24   6  -1    1.30    1.30
  22  -6  -1   33.30    2.60
 -22  -6   1   39.20    2.80
  22  -6  -1   32.70    3.00
  22  -6  -1   39.30    3.10
 -22  -6   1   41.20    2.90
 -22   6   1   31.00    3.20
 -22   6   1   32.70    2.90
  22   6  -1   33.90    2.60
 -22   6   1   35.50    3.60
 -20  -6   1   69.59    3.60
 -20  -6   1   67.49    3.60
  20  -6  -1   63.59    3.60
 -20  -6   1   68.59    3.80
  20  -6  -1   70.79    4.00
  20  -6  -1   69.99    3.50
 -20  -6   1   65.99    4.20
 -20   6   1   62.89    3.70
 -20   6   1   71.59    4.00
  20   6  -1   61.69    3.50
  20   6  -1   69.79    3.40
 -20   6   1   63.19    3.90
 -20   6   1   66.79    3.10
  20   6  -1   61.99    3.30
  18  -6  -1    3.80    2.30
  18  -6  -1    3.90    1.80
  18  -6  -1    4.00    1.80
 -18  -6   1    2.40    1.90
 -18  -6   1    3.60    1.70
 -18  -6   1    5.70    1.70
 -18  -6   1    4.10    1.70
  18  -6  -1    2.10    1.40
 -18  -6   1    1.40    1.80
 -18   6   1    4.50    1.90
  18   6  -1    1.30    1.50
  18   6  -1    1.00    1.40
 -18   6   1    0.50    1.30
  18   6  -1    3.70    2.00
 -18   6   1    1.90    1.40
 -18   6   1    1.50    2.30
  16  -6  -1   21.90    2.20
  16  -6  -1   23.10    2.60
  16  -6  -1   20.20    2.00
 -16  -6   1   23.10    2.00
 -16  -6   1   24.70    1.90
 -16  -6   1   23.90    1.90
  16   6  -1   20.80    1.60
 -16   6   1   21.70    1.60
 -16   6   1   18.30    1.80
  16   6  -1   22.30    1.80
 -16   6   1   19.00    1.90
 -16   6   1   18.80    2.00
 -14  -6   1    2.20    1.30
  14  -6  -1    4.70    1.50
 -14  -6   1    5.00    1.40
  14  -6  -1    4.20    1.20
  14  -6  -1    6.00    1.90
 -14  -6   1    2.50    1.30
  14  -6  -1    6.10    1.40
  14  -6  -1    2.40    1.50
  14   6  -1    4.50    1.30
 -14   6   1    2.60    1.10
 -14   6   1    4.30    1.30
 -14   6   1    7.00    1.90
  14   6  -1    4.30    1.30
 -14   6   1    6.60    1.50
 -14   6   1    2.80    1.60
  12  -6  -1   56.09    3.00
  12  -6  -1   60.89    2.70
  12  -6  -1   57.19    2.40
  12  -6  -1   59.29    2.70
 -12  -6   1   66.09    2.80
 -12   6   1   64.89    3.00
 -12   6   1   58.39    2.60
 -12   6   1   60.09    2.30
  12   6  -1   64.89    2.80
  12   6  -1   60.89    2.40
 -12   6   1   66.29    3.40
  12   6  -1   56.99    2.50
 -10  -6   1   17.80    1.50
 -10  -6   1   18.60    1.50
 -10  -6   1   19.80    1.60
 -10  -6   1   15.60    1.50
  10  -6  -1   20.00    1.30
 -10  -6   1   17.00    1.60
 -10   6   1   21.20    1.60
 -10   6   1   15.70    1.60
  10   6  -1   17.10    1.60
  10   6  -1   17.60    1.30
 -10   6   1   19.20    1.30
  -8  -6   1  111.19    3.20
  -8  -6   1  102.29    3.00
   8  -6  -1  111.39    3.30
   8  -6  -1  107.39    3.20
   8  -6  -1  106.39    2.90
  -8   6   1  107.49    2.90
  -8   6   1  107.89    3.40
  -8   6   1  106.49    3.30
   8   6  -1  106.99    3.10
   8   6  -1  103.99    2.90
   8   6  -1  106.29    3.40
  -8   6   1  111.79    3.30
   6  -6  -1   19.70    1.20
  -6  -6   1   18.00    1.30
  -6  -6   1   20.60    1.50
  -6  -6   1   19.50    1.10
   6  -6  -1   21.50    1.20
   6  -6  -1   19.10    0.90
   6  -6  -1   21.20    1.30
  -6   6   1   18.60    1.20
  -6   6   1   20.00    1.50
   6   6  -1   19.90    1.10
  -6   6   1   20.70    1.20
   6   6  -1   21.50    1.10
  -4  -6   1  114.29    3.30
  -4  -6   1  117.89    3.40
  -4  -6   1  113.19    2.90
   4  -6  -1  122.09    2.90
   4  -6  -1  115.29    3.40
  -4  -6   1  115.29    3.00
  -4   6   1  121.79    3.20
   4   6  -1  113.49    3.40
   4   6  -1  118.49    3.10
  -4   6   1  114.39    3.20
  -4   6   1  120.79    3.00
  -4   6   1  116.59    3.40
  -2  -6   1  683.23   15.50
  -2  -6   1  674.23   15.40
   2  -6  -1  705.43   15.60
   2  -6  -1  666.63   15.40
   2  -6  -1  674.73   15.40
  -2  -6   1  655.23   15.60
  -2   6   1  688.03   15.60
  -2   6   1  691.63   15.40
  -2   6   1  697.93   15.70
   2   6  -1  665.03   15.40
   2   6  -1  671.73   15.70
   2   6  -1  671.73   15.40
  -2   6   1  662.23   15.40
   2   6  -1  656.63   15.40
   0  -6   1   91.69    2.80
   0  -6  -1   95.29    2.70
   0  -6   1   97.79    2.80
   0   6   1   97.99    2.70
   2  -6   1 1182.48   27.10
   2  -6   1 1195.88   27.00
  -2  -6  -1 1165.98   27.10
   2  -6   1 1176.38   27.10
   2  -6   1 1195.98   27.00
   2  -6   1 1220.68   27.10
   2  -6   1 1171.88   27.10
  -2   6  -1 1208.88   27.10
   4  -6   1   32.90    1.60
   4  -6   1   35.60    1.40
  -4  -6  -1   36.60    1.70
   4  -6   1   36.90    2.00
   4  -6   1   35.60    1.70
   4  -6   1   34.60    1.50
   4  -6   1   32.50    1.70
   4  -6   1   31.60    1.70
  -4  -6  -1   34.50    1.10
  -4  -6  -1   35.80    1.70
  -4   6  -1   31.80    1.40
  -4   6  -1   33.60    1.60
  -4   6  -1   32.40    1.60
   6  -6   1    0.80    0.80
   6  -6   1    1.10    0.80
  -6  -6  -1   -0.90    0.80
   6  -6   1    1.50    1.10
   6  -6   1    0.60    0.90
   6  -6   1   -0.50    0.60
  -6   6  -1    1.60    0.80
   6   6   1    0.40    0.40
  -6   6  -1   -0.30    0.70
  -6   6  -1   -0.20    0.70
   8  -6   1   10.10    1.00
  -8  -6  -1   10.30    1.10
   8  -6   1    9.70    1.10
  -8  -6  -1    8.50    1.00
   8  -6   1   11.70    1.40
   8  -6   1   10.30    1.50
  -8   6  -1   10.10    1.20
  -8   6  -1   10.10    1.40
   8   6   1    9.20    1.00
   8   6   1    7.80    1.20
  10  -6   1   56.29    2.80
  10  -6   1   57.79    2.40
  10  -6   1   58.69    2.90
  10  -6   1   54.79    2.30
 -10  -6  -1   50.29    2.50
 -10  -6  -1   51.29    2.20
  10  -6   1   55.99    2.70
 -10   6  -1   57.89    2.60
  10   6   1   55.09    2.50
  10   6   1   50.39    2.10
  10   6   1   49.99    2.20
  12  -6   1   22.70    1.90
  12  -6   1   20.80    1.90
  12  -6   1   17.70    1.50
 -12  -6  -1   19.20    1.50
 -12  -6  -1   19.00    2.00
  12  -6   1   21.30    1.60
 -12  -6  -1   19.40    1.60
 -12   6  -1   18.50    1.70
  12   6   1   18.30    2.20
 -12   6  -1   20.50    1.70
  12   6   1   17.90    1.60
  12   6   1   19.60    1.40
 -12   6  -1   21.60    1.60
  14  -6   1   -0.20    1.50
  14  -6   1    1.50    1.20
 -14  -6  -1    1.40    1.50
 -14  -6  -1    1.10    1.20
  14  -6   1    0.80    1.50
 -14  -6  -1    2.50    1.30
  14  -6   1    2.10    1.40
 -14  -6  -1    1.80    1.60
  14   6   1    0.70    1.20
 -14   6  -1    2.90    1.50
 -14   6  -1    1.90    1.20
  14   6   1    1.80    1.00
 -14   6  -1   -0.60    1.40
  14   6   1    0.80    1.80
 -14   6  -1    3.50    2.10
  14   6   1    0.10    1.10
 -14   6  -1    4.10    1.60
 -16  -6  -1    7.30    1.50
 -16  -6  -1    8.20    2.00
  16  -6   1    4.10    1.40
 -16  -6  -1    6.70    1.90
  16  -6   1    8.40    1.90
  16  -6   1    4.20    1.50
  16  -6   1    3.40    2.30
  16   6   1    8.70    2.20
  16   6   1    4.40    1.20
  16   6   1    4.90    1.40
  16   6   1    4.10    1.40
 -16   6  -1    4.60    2.30
  18  -6   1    5.40    1.90
 -18  -6  -1   -0.80    2.00
  18  -6   1   -1.50    2.00
 -18  -6  -1    2.20    1.60
  18  -6   1    2.20    1.60
  18  -6   1   -0.90    2.30
 -18   6  -1    1.90    1.80
 -18   6  -1    0.60    1.50
 -18   6  -1    2.20    1.50
 -18   6  -1    2.60    2.30
  18   6   1    1.60    1.30
  18   6   1    3.10    2.30
  18   6   1    4.70    1.60
  20  -6   1  250.37    8.10
  20  -6   1  251.07    7.30
  20  -6   1  260.87    7.60
 -20  -6  -1  253.87    7.30
  20  -6   1  263.87    7.90
 -20  -6  -1  261.97    7.30
 -20  -6  -1  248.88    7.20
  20  -6   1  254.47    7.70
  20  -6   1  243.88    7.30
 -20  -6  -1  252.77    7.80
 -20   6  -1  247.18    7.00
  20   6   1  256.07    7.40
  20   6   1  249.68    7.10
 -20   6  -1  261.27    7.50
  20   6   1  248.08    7.10
 -20   6  -1  256.77    7.30
 -20   6  -1  257.27    8.30
  22  -6   1   26.50    3.10
 -22  -6  -1   28.40    2.80
  22  -6   1   30.20    2.60
 -22  -6  -1   22.30    3.20
 -22  -6  -1   28.30    2.60
  22  -6   1   25.30    3.20
 -22  -6  -1   25.30    2.40
 -22  -6  -1   29.20    2.50
  22  -6   1   22.40    2.80
 -22   6  -1   21.50    2.20
  22   6   1   27.90    2.40
 -22   6  -1   21.60    2.80
 -22   6  -1   28.50    3.00
  22   6   1   26.40    2.40
 -22   6  -1   25.50    2.20
  24  -6   1    4.90    2.30
  24  -6   1    1.50    2.80
 -24  -6  -1    5.20    2.20
  24   6   1    3.60    0.90
 -24   6  -1    2.40    2.50
 -24   6  -1    4.80    2.00
  24   6   1    2.50    2.00
 -24   6  -1    4.70    1.90
  25  -7  -1   18.70    2.70
  25  -7  -1   17.00    2.50
 -25  -7   1   18.20    2.90
  25  -7  -1   19.30    3.10
 -25  -7   1   19.30    4.50
 -25  -7   1   16.80    3.00
 -25   7   1   23.70    2.60
 -25   7   1   18.80    2.20
 -25   7   1   17.20    2.80
 -23  -7   1   55.99    3.80
 -23  -7   1   60.29    3.60
  23  -7  -1   55.79    3.60
  23  -7  -1   68.69    4.80
 -23  -7   1   63.19    4.00
  23   7  -1   67.59    3.60
 -23   7   1   68.19    4.40
  21  -7  -1  240.48    7.70
  21  -7  -1  247.08    7.20
 -21  -7   1  242.18    7.70
  21  -7  -1  252.77    8.00
 -21  -7   1  244.78    7.20
 -21  -7   1  235.08    7.10
 -21   7   1  251.97    7.70
  21   7  -1  251.77    7.00
  21   7  -1  252.57    7.00
 -21   7   1  249.48    7.50
 -21   7   1  233.88    6.70
  21   7  -1  232.98    7.30
 -19  -7   1    4.00    1.60
  19  -7  -1    0.10    2.00
 -19  -7   1    3.40    2.10
 -19  -7   1    3.60    1.80
  19  -7  -1    2.20    1.60
 -19  -7   1    3.40    1.80
  19  -7  -1    3.30    2.70
  19  -7  -1    3.30    1.80
 -19   7   1   -0.10    2.00
 -19   7   1    1.50    1.90
  19   7  -1    1.10    1.60
 -19   7   1    3.80    1.70
  19   7  -1    5.20    1.60
 -19   7   1   -0.90    2.60
 -19   7   1    0.80    1.40
 -17  -7   1   38.80    2.40
 -17  -7   1   36.10    2.40
 -17  -7   1   36.60    2.40
  17  -7  -1   35.00    2.20
  17  -7  -1   35.80    2.50
  17  -7  -1   38.60    2.50
 -17  -7   1   42.30    2.50
  17  -7  -1   37.00    2.70
 -17   7   1   40.50    2.60
  17   7  -1   40.40    2.40
 -17   7   1   38.60    3.00
  17   7  -1   41.10    2.40
 -17   7   1   38.80    2.30
 -17   7   1   39.90    2.60
  17   7  -1   41.30    2.60
  17   7  -1   35.40    2.40
 -15  -7   1   25.00    1.90
  15  -7  -1   25.90    1.90
 -15  -7   1   27.30    1.90
  15  -7  -1   28.70    2.10
 -15  -7   1   25.40    1.90
 -15  -7   1   24.50    1.90
  15   7  -1   27.10    2.10
 -15   7   1   30.30    2.10
 -15   7   1   27.80    3.30
  15   7  -1   28.80    1.90
  15   7  -1   26.20    1.70
  13  -7  -1   36.80    2.10
 -13  -7   1   43.80    2.50
 -13  -7   1   40.70    2.40
 -13  -7   1   39.80    2.20
  13  -7  -1   35.90    2.10
  13  -7  -1   38.30    2.40
  13  -7  -1   44.10    2.80
  13  -7  -1   41.20    2.60
 -13  -7   1   35.50    2.00
 -13  -7   1   43.30    2.90
 -13   7   1   36.30    2.00
  13   7  -1   36.90    2.00
  13   7  -1   39.10    2.60
  13   7  -1   37.20    2.20
 -13   7   1   41.50    2.50
 -11  -7   1    7.00    1.60
 -11  -7   1    5.40    1.30
  11  -7  -1    5.00    1.60
 -11  -7   1    4.30    1.20
  11  -7  -1    5.10    1.10
  11  -7  -1    5.10    1.20
  11   7  -1    3.90    1.30
  11   7  -1    4.20    1.30
  11   7  -1    3.30    1.00
  11   7  -1    2.40    1.40
 -11   7   1    6.90    1.40
 -11   7   1    5.20    1.80
 -11   7   1    4.40    1.40
 -11   7   1    4.30    1.30
   9  -7  -1  190.38    5.10
  -9  -7   1  194.68    5.30
  -9  -7   1  181.08    5.40
   9  -7  -1  190.98    5.20
   9  -7  -1  187.28    4.70
  -9   7   1  195.88    5.20
  -9   7   1  178.88    5.10
  -9   7   1  189.18    5.10
   9   7  -1  182.78    4.90
   7  -7  -1   17.10    1.20
  -7  -7   1   15.70    1.20
   7  -7  -1   19.30    1.40
  -7  -7   1   19.80    1.70
   7  -7  -1   16.50    1.20
  -7  -7   1   16.80    1.40
   7  -7  -1   18.80    1.40
  -7   7   1   19.30    1.30
  -7   7   1   16.90    1.00
   7   7  -1   17.90    1.20
  -7   7   1   19.00    1.70
   7   7  -1   19.10    1.00
  -5  -7   1   88.19    2.90
   5  -7  -1   87.79    2.70
   5  -7  -1   93.79    2.70
  -5  -7   1   93.79    2.60
  -5  -7   1   86.39    2.90
   5  -7  -1   85.89    2.80
   5  -7  -1   88.69    2.70
  -5  -7   1   90.99    2.40
  -5  -7   1   86.29    2.50
  -5   7   1   87.29    3.00
  -5   7   1   90.19    2.70
  -5   7   1   89.19    2.40
   5   7  -1   88.59    2.50
  -3  -7   1 2544.25   57.79
   3   7  -1 2527.45   58.09
   3   7  -1 2629.14   57.79
   1  -7  -1  124.69    3.50
  -1  -7   1  127.09    3.40
  -1  -7   1  137.49    3.60
   1   7  -1  130.49    3.30
  -1   7   1  125.99    3.50
   1   7  -1  131.99    3.50
   1  -7   1  393.06    9.40
   1  -7   1  404.46    9.40
  -1  -7  -1  408.96    9.50
   1  -7   1  388.36    9.40
   1  -7   1  387.66    9.50
  -1  -7  -1  402.16    9.10
   1   7   1  410.76    9.50
   3  -7   1 1659.93   37.00
   3  -7   1 1607.94   37.00
   3  -7   1 1646.34   36.90
   3  -7   1 1601.84   37.00
   3  -7   1 1572.64   36.90
  -3   7  -1 1640.14   36.90
  -3   7  -1 1662.73   36.90
  -5  -7  -1   16.40    0.90
  -5  -7  -1   19.10    1.30
   5  -7   1   17.30    1.20
   5  -7   1   20.00    1.30
   5  -7   1   19.00    1.30
  -5  -7  -1   17.00    0.90
  -5   7  -1   19.40    1.10
  -5   7  -1   17.80    1.30
  -5   7  -1   16.20    1.50
  -7  -7  -1  101.19    2.80
   7  -7   1   98.59    3.00
   7  -7   1  104.09    3.30
   7  -7   1  105.59    3.20
   7  -7   1  103.19    3.20
  -7  -7  -1  101.79    3.30
   7  -7   1  106.39    3.50
  -7   7  -1  104.59    3.20
  -7   7  -1  101.69    3.30
  -9  -7  -1   72.69    2.40
   9  -7   1   71.99    2.70
   9  -7   1   69.39    3.00
  -9  -7  -1   66.79    3.00
   9  -7   1   69.89    2.50
  -9  -7  -1   66.29    2.80
   9   7   1   71.39    2.80
  -9   7  -1   65.59    2.50
   9   7   1   66.09    2.10
   9   7   1   70.59    2.20
   9   7   1   69.59    2.30
  -9   7  -1   65.39    2.80
  -9   7  -1   68.79    3.00
  -9   7  -1   72.99    2.80
 -11  -7  -1  196.78    5.40
  11  -7   1  193.98    5.60
  11  -7   1  194.08    6.00
  11  -7   1  195.38    5.20
  11  -7   1  204.68    5.80
 -11  -7  -1  191.78    5.20
  11  -7   1  193.88    5.60
  11  -7   1  201.68    5.40
  11   7   1  194.98    5.50
  11   7   1  194.38    5.00
 -11   7  -1  193.98    5.20
 -11   7  -1  201.68    5.50
 -13  -7  -1   11.10    1.70
  13  -7   1   11.90    2.30
  13  -7   1    7.40    1.30
 -13  -7  -1    8.50    1.30
 -13  -7  -1    9.90    1.30
  13  -7   1    8.80    1.70
  13  -7   1    7.80    1.50
  13  -7   1   10.30    1.40
  13   7   1   11.50    1.20
  13   7   1    8.90    1.10
 -13   7  -1    8.70    1.40
  13   7   1   10.70    1.30
  13   7   1    9.70    2.00
 -13   7  -1   10.20    2.20
 -13   7  -1   12.10    1.70
 -13   7  -1    7.50    1.50
  15  -7   1   17.00    1.90
  15  -7   1   15.30    1.90
 -15  -7  -1   13.90    1.90
  15  -7   1   15.30    1.60
 -15  -7  -1   16.60    1.60
  15  -7   1   17.30    2.00
  15  -7   1   17.80    2.30
 -15  -7  -1   18.80    2.10
 -15  -7  -1   16.00    1.60
 -15   7  -1   13.20    2.40
 -15   7  -1   19.60    2.00
  15   7   1   16.40    1.50
 -15   7  -1   14.00    1.60
 -15   7  -1   18.30    2.10
  15   7   1   16.30    1.30
  15   7   1   16.40    2.10
  15   7   1   16.90    1.50
  17  -7   1   19.40    2.10
  17  -7   1   25.60    2.80
  17  -7   1   22.60    1.90
  17  -7   1   23.50    2.00
 -17  -7  -1   23.70    2.00
 -17  -7  -1   18.30    1.90
 -17  -7  -1   19.80    1.90
 -17  -7  -1   17.80    2.20
 -17  -7  -1   20.90    2.20
  17   7   1   24.90    2.60
  17   7   1   22.70    1.80
 -17   7  -1   18.30    1.80
 -17   7  -1   19.80    2.20
  17   7   1   22.60    1.90
  19  -7   1   13.00    2.50
 -19  -7  -1   12.80    2.00
 -19  -7  -1    6.90    1.90
 -19  -7  -1    8.90    1.90
  19  -7   1    9.60    2.10
  19  -7   1    9.90    2.80
 -19  -7  -1   12.40    2.50
  19   7   1    7.40    2.10
  19   7   1   11.00    1.80
 -19   7  -1    9.00    1.70
  19   7   1   12.20    1.80
 -19   7  -1   10.20    1.90
 -21  -7  -1  211.88    6.40
  21  -7   1  209.78    7.30
 -21  -7  -1  198.18    6.20
 -21  -7  -1  216.18    7.10
  21  -7   1  205.58    7.10
  21  -7   1  215.68    6.50
 -21   7  -1  207.08    6.10
  21   7   1  209.68    6.20
  21   7   1  205.88    6.20
 -21   7  -1  200.38    6.90
  21   7   1  209.28    6.60
  23  -7   1   12.30    4.90
  23  -7   1    8.60    3.00
 -23  -7  -1   12.00    2.60
 -23  -7  -1   10.60    2.20
 -23  -7  -1   10.70    2.30
  23  -7   1   15.90    2.60
 -23   7  -1    9.80    2.70
  23   7   1   12.90    2.10
 -23   7  -1   10.50    2.00
 -23   7  -1   12.70    2.10
  25  -7   1    1.20    2.00
  25  -7   1    8.00    3.40
 -25  -7  -1    6.50    2.20
 -25   7  -1    3.80    2.00
  25   7   1    4.00    2.00
  24  -8  -1   -1.30    2.50
 -24  -8   1   -4.00    2.50
  24  -8  -1    0.60    2.70
 -24  -8   1   -2.20    2.20
 -24   8   1   -1.50    2.20
  24   8  -1   -2.80    1.80
 -24   8   1   -2.80    1.60
 -24   8   1   -3.60    2.40
 -24   8   1   -2.50    2.30
 -22  -8   1   -0.10    2.00
  22  -8  -1   -1.80    2.10
 -22  -8   1    1.50    2.00
  22  -8  -1    1.30    2.10
 -22   8   1    1.50    2.30
  22   8  -1    3.60    1.90
 -22   8   1   -3.30    2.40
 -22   8   1    0.40    1.60
  22   8  -1   -0.80    1.50
 -20  -8   1    3.60    2.40
 -20  -8   1    6.70    2.00
  20  -8  -1    3.20    1.70
 -20  -8   1    7.30    2.20
 -20  -8   1    0.50    2.30
  20  -8  -1    4.20    2.40
 -20  -8   1    2.70    2.00
 -20  -8   1    5.50    2.00
 -20   8   1    0.90    2.60
 -20   8   1    4.40    1.70
  20   8  -1    4.10    1.90
 -18  -8   1    5.90    1.70
 -18  -8   1    5.10    1.90
 -18  -8   1   10.00    2.20
  18  -8  -1    8.60    2.10
 -18  -8   1    8.00    1.90
 -18  -8   1   10.30    2.10
 -18  -8   1   10.70    1.80
  18  -8  -1   11.30    1.70
  18   8  -1    6.10    1.70
 -18   8   1    6.60    2.00
 -18   8   1    6.80    2.80
  18   8  -1   10.20    1.50
  18   8  -1   13.50    2.60
  16  -8  -1  135.19    4.90
  16  -8  -1  135.89    4.10
 -16  -8   1  129.79    4.10
 -16  -8   1  126.39    4.00
 -16  -8   1  128.89    4.30
 -16  -8   1  134.99    4.40
  16  -8  -1  126.59    4.60
 -16   8   1  128.59    4.50
  16   8  -1  123.49    3.90
  16   8  -1  125.39    4.40
  16   8  -1  128.89    4.20
 -16   8   1  130.89    4.40
 -16   8   1  131.49    3.90
 -16   8   1  123.69    4.90
  16   8  -1  123.69    4.20
 -14  -8   1   28.50    1.80
  14  -8  -1   32.60    2.00
 -14  -8   1   30.50    2.00
  14  -8  -1   33.80    1.80
 -14  -8   1   30.10    1.90
 -14  -8   1   31.20    2.00
 -14  -8   1   35.00    2.40
 -14   8   1   29.00    2.30
 -14   8   1   32.40    1.80
  14   8  -1   33.50    2.00
 -14   8   1   27.60    1.90
 -14   8   1   34.70    2.70
  12  -8  -1    7.40    1.60
 -12  -8   1    4.20    1.30
 -12  -8   1    3.90    1.20
  12  -8  -1    5.60    1.20
 -12  -8   1    7.30    1.80
  12   8  -1    5.00    1.00
 -12   8   1    7.20    1.70
 -12   8   1    5.70    1.30
  12   8  -1    5.30    1.30
 -12   8   1    6.00    1.10
 -10  -8   1    6.60    1.20
  10  -8  -1    5.40    1.50
  10  -8  -1    5.50    1.00
 -10  -8   1    4.50    1.60
  10  -8  -1    4.80    1.40
 -10  -8   1    5.90    1.30
 -10   8   1    6.20    1.60
  10   8  -1    4.90    0.90
 -10   8   1    5.20    1.40
  10   8  -1    4.80    1.20
 -10   8   1    7.70    1.40
  -8  -8   1   30.00    1.80
  -8  -8   1   28.00    1.80
  -8   8   1   32.50    2.20
  -8   8   1   30.10    2.00
  -8   8   1   28.80    1.60
   8   8  -1   29.50    1.50
  -6  -8   1   84.79    3.20
  -6  -8   1   88.39    3.10
   6  -8  -1   86.29    2.80
   6  -8  -1   80.59    2.70
  -6  -8   1   85.29    2.50
  -6  -8   1   85.79    2.50
  -6  -8   1   87.39    2.70
   6   8  -1   82.29    2.30
  -6   8   1   89.09    2.80
  -6   8   1   79.49    2.90
   4  -8  -1    2.80    0.80
  -4  -8   1    3.60    0.90
   4  -8  -1    4.00    1.20
  -4  -8   1    2.60    0.70
  -4  -8   1    0.70    1.00
   4  -8  -1    1.80    0.80
   4   8  -1    2.40    1.10
   4   8  -1    1.10    0.60
  -4   8   1    2.00    0.80
  -4   8   1    2.70    0.70
  -4   8   1    1.80    0.70
  -4   8   1    1.10    0.90
  -2  -8   1   62.39    2.20
  -2  -8   1   62.39    2.30
  -2  -8   1   55.89    1.90
   2  -8  -1   60.19    2.40
   2  -8  -1   59.29    1.90
  -2   8   1   57.09    2.00
  -2   8   1   55.69    1.80
   2   8  -1   55.79    2.00
   2   8  -1   61.09    2.40
  -2   8   1   59.59    2.20
  -2   8   1   54.99    2.40
  -2   8   1   55.79    1.80
   0  -8  -1    5.20    0.70
   0  -8   1    5.40    0.90
   0  -8   1    5.60    1.00
   0  -8  -1    6.20    0.80
   0  -8   1    5.00    0.90
   0  -8   1    5.70    1.20
   0  -8   1    5.30    0.90
   0   8  -1    7.70    0.90
   0   8   1    7.80    1.10
   0   8  -1    6.20    1.10
  -2  -8  -1    7.10    0.60
   2  -8   1    7.40    0.90
   2  -8   1    8.40    1.30
   2  -8   1    9.10    1.00
  -2  -8  -1    7.30    1.10
   2  -8   1    6.70    0.90
   2  -8   1    8.90    1.10
  -2   8  -1    8.10    1.00
  -2   8  -1    7.20    0.90
   4  -8   1  204.48    5.20
   4  -8   1  189.18    5.10
   4  -8   1  189.08    5.10
   4  -8   1  199.18    5.20
  -4  -8  -1  206.28    5.30
  -4  -8  -1  198.18    4.70
  -4  -8  -1  201.78    4.70
   4  -8   1  196.68    5.20
  -4   8  -1  204.88    5.40
  -4   8  -1  202.88    5.20
  -4   8  -1  199.78    5.10
   6  -8   1  206.18    5.50
   6  -8   1  204.78    5.50
   6  -8   1  198.58    5.10
  -6  -8  -1  205.08    4.80
   6  -8   1  205.78    5.40
   6  -8   1  207.78    5.30
   6  -8   1  195.68    5.30
  -6  -8  -1  201.48    4.90
  -6   8  -1  198.28    5.20
  -6   8  -1  201.88    5.40
  -6   8  -1  195.78    5.30
  -6   8  -1  199.18    5.40
   8  -8   1  134.69    3.90
  -8  -8  -1  138.29    3.80
   8  -8   1  136.29    4.30
   8  -8   1  140.89    4.20
  -8  -8  -1  140.79    4.30
   8  -8   1  145.29    4.20
  -8  -8  -1  144.59    3.70
  -8   8  -1  147.59    4.30
  -8   8  -1  145.59    4.80
  -8   8  -1  147.29    4.00
  -8   8  -1  133.89    4.30
   8   8   1  141.49    3.60
  -8   8  -1  147.39    4.20
  10  -8   1    3.50    1.40
  10  -8   1    4.20    1.20
  10  -8   1    6.00    1.50
 -10  -8  -1    2.50    1.00
  10  -8   1    3.20    1.20
 -10   8  -1    4.40    1.40
  10   8   1    3.20    0.70
 -10   8  -1    7.00    1.80
  10   8   1    3.80    0.80
 -10   8  -1    4.80    1.40
 -12  -8  -1    1.70    1.20
 -12  -8  -1    0.10    1.00
 -12  -8  -1    1.30    1.10
  12  -8   1    1.50    1.60
  12  -8   1    1.50    1.40
  12  -8   1    2.70    1.10
  12  -8   1    2.20    1.10
  12   8   1   -0.20    0.90
 -12   8  -1    0.30    1.10
  12   8   1    0.50    0.80
  14  -8   1   23.30    2.20
 -14  -8  -1   21.60    2.00
 -14  -8  -1   22.00    1.70
  14  -8   1   24.70    1.90
 -14  -8  -1   20.60    1.70
 -14  -8  -1   21.10    1.90
  14  -8   1   26.70    2.70
  14  -8   1   25.70    2.20
  14  -8   1   25.50    2.30
  14   8   1   21.80    1.80
  14   8   1   21.30    1.40
  14   8   1   20.90    1.40
 -16  -8  -1   -1.00    1.30
  16  -8   1   -0.30    1.80
 -16  -8  -1   -1.10    1.80
  16  -8   1    1.20    1.80
  16  -8   1   -2.10    1.80
 -16  -8  -1    1.20    1.70
  16  -8   1    0.80    1.40
  16   8   1   -0.70    1.00
 -16   8  -1   -1.80    1.60
  16   8   1   -0.90    1.50
  16   8   1   -2.00    1.30
 -16   8  -1    1.80    1.40
  16   8   1    0.90    1.20
 -16   8  -1    1.40    1.70
 -16   8  -1   -0.70    1.50
 -18  -8  -1    1.10    1.60
 -18  -8  -1   -0.40    2.00
 -18  -8  -1    1.90    1.70
 -18  -8  -1    2.30    1.60
  18   8   1    1.40    1.80
 -18   8  -1    1.50    2.10
  18   8   1    1.50    1.50
 -18   8  -1    0.90    1.70
 -18   8  -1    3.20    2.50
  18   8   1    0.60    1.50
  18   8   1    2.70    1.20
  18   8   1    3.30    2.20
 -18   8  -1    2.90    2.00
  20  -8   1   88.49    5.10
 -20  -8  -1   85.29    4.70
 -20  -8  -1   88.99    3.90
  20  -8   1   91.49    4.80
 -20   8  -1   89.39    4.60
 -20   8  -1   79.99    4.50
 -20   8  -1   78.29    3.70
  20   8   1   87.99    3.60
  20   8   1   83.79    4.20
  20   8   1   76.69    3.60
  22  -8   1   14.80    3.00
  22  -8   1   16.70    2.50
 -22  -8  -1   13.00    2.30
 -22  -8  -1   18.30    2.30
 -22  -8  -1   18.20    2.90
  22  -8   1   14.40    3.30
 -22  -8  -1   17.40    2.30
 -22   8  -1   11.30    2.70
 -22   8  -1   15.80    2.30
  22   8   1   17.00    2.10
 -22   8  -1   13.10    2.60
 -22   8  -1   16.30    2.10
  24  -8   1   15.20    3.30
 -24  -8  -1    6.90    4.20
  24  -8   1   13.70    3.10
  24  -8   1    8.50    2.50
 -24  -8  -1    8.90    2.40
 -24  -8  -1   15.90    3.30
 -24   8  -1    9.80    3.10
 -24   8  -1   13.60    2.10
 -24   8  -1   14.50    2.80
  24   8   1   11.10    2.10
 -25  -9   1   35.10    3.20
 -25  -9   1   41.20    3.10
  25  -9  -1   40.40    4.10
  25  -9  -1   39.70    3.40
 -25   9   1   36.30    3.30
 -23  -9   1   30.00    3.00
  23  -9  -1   29.30    3.80
 -23  -9   1   31.10    2.80
 -23  -9   1   29.40    2.70
 -23   9   1   22.80    3.00
  23   9  -1   27.50    2.50
  21  -9  -1   44.90    3.70
 -21  -9   1   48.00    3.00
 -21  -9   1   44.60    3.50
 -21  -9   1   51.49    3.70
  21  -9  -1   48.10    3.50
 -21  -9   1   50.09    3.10
 -21  -9   1   53.89    3.60
  21   9  -1   54.29    3.30
 -21   9   1   51.09    3.90
 -21   9   1   48.50    3.00
 -21   9   1   56.79    5.10
 -21   9   1   53.79    3.60
  19  -9  -1    2.10    2.80
 -19  -9   1   -2.30    2.10
  19  -9  -1   -3.20    2.00
  19  -9  -1    0.20    1.50
  19  -9  -1   -1.90    1.70
 -19  -9   1    0.40    2.20
 -19  -9   1    2.60    1.80
 -19   9   1   -3.00    2.10
 -19   9   1    0.80    2.20
  19   9  -1    0.30    1.10
 -19   9   1   -3.10    2.30
  17  -9  -1   14.30    2.20
  17  -9  -1   16.30    1.80
  17  -9  -1   15.00    2.90
 -17  -9   1   13.90    1.80
 -17  -9   1   15.90    1.80
 -17  -9   1   16.00    2.00
 -17  -9   1   18.00    2.50
  17   9  -1   16.40    2.30
 -17   9   1   18.90    2.40
 -17   9   1   16.40    1.60
 -17   9   1   19.10    2.20
  17   9  -1   16.10    1.90
  15  -9  -1   22.90    2.20
 -15  -9   1   26.20    1.90
 -15  -9   1   28.40    2.00
 -15  -9   1   24.00    2.40
  15  -9  -1   26.50    2.90
  15  -9  -1   22.90    2.20
  15  -9  -1   26.70    1.80
 -15   9   1   24.60    2.40
 -15   9   1   26.70    1.70
 -15   9   1   27.60    2.10
 -15   9   1   24.80    2.30
  15   9  -1   27.00    1.60
  15   9  -1   29.60    1.90
  13  -9  -1   20.90    1.60
  13  -9  -1   20.50    1.90
 -13  -9   1   21.20    1.70
 -13  -9   1   25.60    1.60
  13  -9  -1   24.80    1.60
 -13   9   1   24.90    1.90
 -13   9   1   22.70    1.90
  13   9  -1   24.60    1.70
  13   9  -1   22.50    1.40
  13   9  -1   21.80    1.80
 -13   9   1   21.90    1.70
 -13   9   1   22.90    1.50
  11  -9  -1   22.50    2.60
 -11  -9   1   22.70    1.80
  11  -9  -1   23.10    1.40
  11  -9  -1   23.10    1.90
 -11  -9   1   19.20    2.00
 -11  -9   1   21.20    1.50
  11   9  -1   21.80    1.50
 -11   9   1   18.10    1.90
 -11   9   1   23.90    1.80
 -11   9   1   19.50    1.40
  -9  -9   1   87.99    2.90
  -9  -9   1   86.09    3.30
  -9  -9   1   83.39    2.90
   9  -9  -1   84.19    3.10
   9  -9  -1   86.29    3.20
   9   9  -1   82.29    2.50
  -9   9   1   89.79    3.90
  -9   9   1   89.09    3.10
   9   9  -1   88.59    2.80
  -7  -9   1  429.46   10.60
  -7  -9   1  436.66   10.10
  -7  -9   1  436.46   10.60
   7  -9  -1  413.66   10.30
   7  -9  -1  434.36   10.90
   7  -9  -1  422.86   10.30
   7  -9  -1  417.86    9.90
  -7   9   1  419.26   10.00
  -7   9   1  410.66   10.60
   7   9  -1  427.76    9.80
  -5  -9   1   67.29    2.20
  -5   9   1   62.29    2.60
   3  -9  -1   66.99    2.40
   3  -9  -1   65.89    2.20
  -3  -9   1   69.99    2.60
   3  -9  -1   66.39    2.20
   3  -9  -1   61.99    2.20
  -3  -9   1   67.69    2.10
  -3   9   1   63.09    2.20
  -3   9   1   67.49    2.40
  -3   9   1   64.49    2.30
   3   9  -1   66.19    2.10
   3   9  -1   68.09    2.80
   3   9  -1   68.39    2.00
   1  -9  -1   62.59    2.10
  -1  -9   1   59.39    2.40
   1  -9  -1   60.69    2.20
  -1  -9   1   64.19    2.40
   1  -9  -1   63.89    2.30
   1  -9  -1   58.89    2.00
  -1   9   1   64.49    2.30
   1   9  -1   61.09    2.30
   1   9  -1   64.69    2.50
  -1   9   1   65.99    2.30
   1  -9   1    6.40    0.90
  -1  -9  -1    4.30    1.20
  -1  -9  -1    7.10    0.70
  -1  -9  -1    5.50    0.70
   1  -9   1    6.70    1.00
   1  -9   1    7.20    1.00
   1  -9   1    5.50    1.00
  -1  -9  -1    4.90    0.90
  -1   9  -1    5.20    1.10
  -1   9  -1    6.20    1.00
   1   9   1    5.10    1.10
   3  -9   1  143.29    4.00
  -3  -9  -1  138.59    4.10
   3  -9   1  135.29    4.00
   3  -9   1  142.09    4.00
  -3  -9  -1  145.79    3.40
  -3  -9  -1  143.19    4.00
   3  -9   1  138.49    3.80
   3  -9   1  137.09    3.90
  -3   9  -1  137.99    4.00
  -3   9  -1  133.69    3.80
  -3   9  -1  147.29    4.00
   5  -9   1   92.09    3.20
   5  -9   1   93.29    3.40
  -5  -9  -1   98.79    2.50
  -5  -9  -1   93.09    3.40
   5  -9   1  100.09    3.40
   5  -9   1   95.39    3.10
  -5   9  -1   96.79    3.10
  -5   9  -1  101.79    3.30
  -7  -9  -1    7.50    1.40
  -7  -9  -1    8.40    0.90
   7  -9   1    6.90    1.40
   7  -9   1    8.30    1.60
   7  -9   1    7.40    1.30
   7  -9   1    7.60    1.50
  -7  -9  -1    7.70    0.90
  -7   9  -1    9.40    1.30
  -7   9  -1    6.20    1.20
  -7   9  -1    9.10    1.90
   9  -9   1   22.60    2.60
  -9  -9  -1   18.80    1.20
   9  -9   1   22.90    1.50
  -9  -9  -1   18.60    1.70
   9  -9   1   21.50    1.80
   9  -9   1   19.60    1.70
   9  -9   1   24.00    1.80
   9   9   1   20.90    1.20
  -9   9  -1   20.60    1.60
  -9   9  -1   22.50    1.90
 -11  -9  -1   26.40    1.60
 -11  -9  -1   29.30    2.00
  11  -9   1   30.40    1.80
 -11  -9  -1   25.90    1.50
  11  -9   1   25.20    1.90
 -11  -9  -1   31.10    2.00
  11  -9   1   24.00    1.90
 -11   9  -1   30.90    2.30
  11   9   1   25.10    1.30
 -11   9  -1   29.80    3.00
 -11   9  -1   26.20    1.90
  11   9   1   27.60    1.50
 -11   9  -1   24.80    1.80
  13  -9   1    9.60    1.40
 -13  -9  -1   10.40    1.30
  13  -9   1   10.40    1.40
  13  -9   1   10.80    2.20
  13  -9   1   12.30    1.90
 -13  -9  -1   11.70    1.30
  13  -9   1    8.60    1.60
 -13   9  -1    9.80    2.30
 -13   9  -1   11.00    1.40
 -13   9  -1    9.70    1.60
 -13   9  -1    8.50    1.60
  13   9   1   11.20    1.60
  13   9   1   10.90    1.00
  13   9   1    9.40    1.00
 -13   9  -1   11.90    1.90
  15  -9   1   75.39    4.20
 -15  -9  -1   73.99    3.80
  15  -9   1   77.39    3.60
 -15  -9  -1   78.49    3.10
  15  -9   1   73.79    3.60
 -15  -9  -1   78.09    3.30
  15  -9   1   78.89    3.40
  15  -9   1   78.39    3.10
 -15  -9  -1   70.99    3.30
  15   9   1   73.39    3.40
  15   9   1   74.09    2.70
 -15   9  -1   70.09    4.10
  15   9   1   74.89    2.90
  15   9   1   74.69    2.60
 -15   9  -1   73.99    3.00
 -15   9  -1   78.19    3.70
 -15   9  -1   72.49    3.50
  17  -9   1    3.10    2.30
 -17  -9  -1    0.00    1.50
  17  -9   1    2.50    1.60
  17  -9   1   -1.80    1.70
 -17  -9  -1    1.20    2.00
 -17  -9  -1    3.80    1.60
 -17  -9  -1    0.40    1.90
  17  -9   1    0.60    1.70
  17   9   1    5.20    3.40
  17   9   1    0.70    1.60
 -17   9  -1   -0.40    1.60
  17   9   1   -1.30    1.20
 -17   9  -1    2.80    1.40
 -17   9  -1    2.50    2.00
  17   9   1    0.50    1.10
 -17   9  -1    1.10    1.90
  19  -9   1  135.69    5.60
 -19  -9  -1  127.29    4.80
  19  -9   1  129.39    5.30
  19  -9   1  136.19    5.90
 -19  -9  -1  142.29    5.70
  19  -9   1  133.59    4.80
  19   9   1  133.29    5.00
 -19   9  -1  135.79    5.40
 -19   9  -1  124.69    4.80
  19   9   1  130.39    4.30
  19   9   1  127.29    4.10
 -19   9  -1  133.59    4.50
  19   9   1  136.99    4.50
 -19   9  -1  123.19    5.90
  21  -9   1   29.60    2.80
 -21  -9  -1   28.00    2.50
 -21  -9  -1   26.50    3.30
  21  -9   1   29.10    3.00
  21  -9   1   33.20    3.30
 -21  -9  -1   26.20    2.90
  21  -9   1   28.60    2.50
 -21   9  -1   36.00    3.20
  21   9   1   29.00    2.50
 -21   9  -1   30.40    2.40
  23  -9   1   17.80    3.20
  23  -9   1   17.30    3.70
 -23  -9  -1   13.30    3.90
 -23  -9  -1   17.30    3.40
  23  -9   1    8.90    3.00
  23  -9   1   11.20    2.70
  23  -9   1   13.90    2.20
 -23   9  -1    9.70    2.60
 -23   9  -1   12.40    2.20
 -23   9  -1   12.90    2.80
  23   9   1   16.90    2.20
 -23   9  -1   12.90    2.20
  24 -10  -1    5.30    3.80
  24 -10  -1    8.30    2.20
 -24 -10   1    9.10    2.70
  24 -10  -1    4.80    2.90
 -24 -10   1    7.50    2.30
  24 -10  -1    7.90    2.70
 -24  10   1   11.90    1.90
  24  10  -1    8.80    2.10
 -24  10   1    7.50    3.10
 -24  10   1    9.60    2.70
  22 -10  -1    8.20    3.30
  22 -10  -1   11.40    2.40
 -22 -10   1   14.40    2.20
 -22 -10   1   10.60    2.60
 -22 -10   1   12.80    2.20
 -22  10   1   16.10    2.10
 -22  10   1   12.20    2.60
 -22  10   1   10.30    2.80
 -22  10   1    8.50    2.60
 -22  10   1   13.40    1.90
  22  10  -1   16.30    2.20
  20 -10  -1  111.19    4.90
 -20 -10   1  116.69    5.40
  20 -10  -1  109.89    4.10
  20 -10  -1  101.69    4.40
 -20 -10   1  106.89    4.50
 -20 -10   1  102.39    5.10
  20  10  -1  113.99    4.20
 -20  10   1  117.79    4.80
  20  10  -1  103.19    4.20
 -20  10   1  104.99    5.20
 -18 -10   1   -1.80    1.90
 -18 -10   1   -2.10    2.70
 -18 -10   1    1.50    1.70
  18 -10  -1   -1.30    1.50
  18 -10  -1    1.00    1.50
  18 -10  -1   -2.90    2.00
 -18 -10   1    2.30    1.70
  18 -10  -1    0.00    2.00
  18 -10  -1   -0.40    2.80
  18  10  -1    1.20    1.60
  18  10  -1   -1.20    1.10
 -18  10   1    0.70    1.70
  18  10  -1   -2.40    1.90
 -18  10   1   -1.60    1.90
 -18  10   1   -1.60    2.20
 -18  10   1    3.60    2.20
  16 -10  -1    0.90    1.40
  16 -10  -1    3.70    2.60
  16 -10  -1    2.90    1.90
 -16 -10   1    4.50    2.60
  16 -10  -1    2.10    1.90
 -16 -10   1    2.80    1.60
 -16 -10   1    2.20    1.50
  16  10  -1    5.20    1.50
 -16  10   1    6.00    2.00
 -16  10   1    2.30    1.50
 -14 -10   1   -1.60    1.30
  14 -10  -1    2.60    1.70
 -14 -10   1    1.40    1.30
 -14 -10   1    1.70    1.50
 -14 -10   1   -2.10    1.20
  14 -10  -1   -1.10    1.20
 -14 -10   1    0.00    1.20
 -14  10   1   -1.10    1.00
  14  10  -1   -0.30    0.90
 -14  10   1   -0.10    1.50
  14  10  -1    0.60    1.40
 -12 -10   1    2.90    1.60
 -12 -10   1    1.40    1.20
  12 -10  -1    1.20    1.30
  12 -10  -1    1.40    1.90
 -12 -10   1    3.90    1.20
  12 -10  -1    1.40    1.40
 -12  10   1    2.70    1.00
  12  10  -1    4.70    1.30
 -12  10   1    3.60    1.70
 -12  10   1    3.90    1.40
  12  10  -1    4.30    0.80
 -10 -10   1    2.40    1.10
 -10 -10   1    0.40    1.40
  10 -10  -1    4.70    1.40
  10 -10  -1    4.20    1.40
 -10 -10   1    3.40    1.40
 -10 -10   1    1.20    1.10
 -10  10   1    0.80    1.70
 -10  10   1    2.40    1.20
  10  10  -1    2.40    0.70
  10  10  -1    2.40    1.20
 -10  10   1    3.20    1.30
  -8 -10   1   93.89    2.70
  -8 -10   1   89.09    3.50
   8 -10  -1   88.99    3.20
  -8 -10   1   90.69    3.60
   8 -10  -1   90.99    2.70
  -8  10   1   88.29    2.80
  -8  10   1   92.69    3.60
   8  10  -1   90.79    2.50
   8  10  -1   95.89    2.80
   6 -10  -1   20.80    1.40
  -6 -10   1   19.40    2.10
   6 -10  -1   22.00    1.60
   6  10  -1   23.00    1.20
   6  10  -1   21.70    1.30
  -6  10   1   20.80    1.60
  -6  10   1   25.10    1.70
  -6  10   1   25.60    2.10
   4 -10  -1  463.95   10.70
  -4 -10   1  452.85   10.60
   4 -10  -1  454.45   10.80
   4 -10  -1  455.05   10.60
  -4 -10   1  435.86   10.60
  -4 -10   1  432.36   10.50
  -4 -10   1  438.76   11.00
   4 -10  -1  457.45   10.70
  -4  10   1  446.86   11.10
  -4  10   1  451.45   10.60
  -4  10   1  450.15   10.60
   4  10  -1  444.26   10.40
  -4  10   1  455.55   10.90
   4  10  -1  440.86   11.10
  -4  10   1  460.95   10.60
   4  10  -1  441.46   10.50
  -2 -10   1  541.95   12.90
   2 -10  -1  569.84   13.00
  -2 -10   1  560.74   13.20
   2 -10  -1  553.74   12.90
   2 -10  -1  569.94   12.90
   2 -10  -1  575.14   13.30
  -2 -10   1  533.45   13.00
  -2 -10   1  548.15   13.20
  -2 -10   1  528.95   13.00
  -2  10   1  560.64   13.10
  -2  10   1  565.34   13.20
  -2  10   1  546.55   13.30
   2  10  -1  557.84   13.30
   2  10  -1  551.34   12.80
   0 -10   1   21.00    1.30
   0 -10  -1   20.70    1.50
   0 -10   1   21.10    1.60
   0 -10   1   21.20    1.60
   0 -10   1   20.70    1.30
   0 -10  -1   24.10    1.50
   0 -10  -1   20.90    1.20
   0 -10   1   22.20    1.60
   0  10  -1   23.30    1.70
   0  10  -1   22.80    1.70
   2 -10   1  507.25   11.90
  -2 -10  -1  491.95   11.30
  -2 -10  -1  501.05   11.70
  -2 -10  -1  471.65   11.30
  -2 -10  -1  493.95   11.30
  -2 -10  -1  499.95   11.70
   2 -10   1  483.95   11.60
   2 -10   1  492.25   11.70
   2 -10   1  474.85   11.60
  -2 -10  -1  502.45   11.80
   2 -10   1  497.75   11.60
   2 -10   1  471.65   11.70
  -2  10  -1  482.95   11.80
  -2  10  -1  485.65   11.80
   4 -10   1  285.77    7.20
   4 -10   1  294.87    7.30
   4 -10   1  287.47    7.10
   4 -10   1  294.97    7.30
  -4 -10  -1  283.17    7.20
  -4 -10  -1  277.67    6.70
   4 -10   1  291.97    7.10
  -4 -10  -1  277.67    7.40
  -4 -10  -1  279.17    6.70
  -4  10  -1  281.37    7.10
  -4  10  -1  296.77    7.20
  -4  10  -1  290.27    7.20
  -4  10  -1  275.67    7.30
  -4  10  -1  285.87    7.50
   6 -10   1    6.50    1.20
   6 -10   1    5.50    1.40
  -6 -10  -1    3.40    1.40
   6 -10   1    4.10    1.60
   6 -10   1    6.20    1.40
  -6 -10  -1    5.80    1.20
  -6 -10  -1    5.50    0.80
  -6 -10  -1    4.80    1.30
  -6  10  -1    4.20    1.10
  -6  10  -1    6.20    1.60
  -6  10  -1    3.20    1.50
  -6  10  -1    5.10    1.20
  -8 -10  -1   41.80    2.50
  -8 -10  -1   40.30    2.70
  -8 -10  -1   42.30    1.70
  -8 -10  -1   42.40    2.50
  -8  10  -1   45.10    2.30
  -8  10  -1   44.80    2.40
  -8  10  -1   38.60    2.30
  -8  10  -1   46.80    3.00
  10 -10   1    1.80    2.00
  10 -10   1   -0.30    1.40
 -10 -10  -1    1.70    0.90
 -10 -10  -1   -0.80    1.50
 -10 -10  -1    1.10    1.00
  10 -10   1    2.80    1.30
 -10 -10  -1    3.00    1.30
  10 -10   1    2.40    1.50
 -10  10  -1    1.30    1.30
 -10  10  -1    1.50    1.10
 -10  10  -1    2.90    1.90
  10  10   1    1.70    0.90
 -10  10  -1    1.80    1.20
  12 -10   1    4.90    3.20
 -12 -10  -1    7.10    1.60
  12 -10   1    7.20    1.60
  12 -10   1    7.70    1.70
  12  10   1    8.30    0.80
 -12  10  -1    7.70    1.50
 -12  10  -1    6.30    1.60
 -12  10  -1   10.90    2.20
 -12  10  -1    7.30    1.30
  12  10   1    6.40    0.70
 -12  10  -1    8.10    1.40
  14 -10   1   25.30    2.00
  14 -10   1   28.60    2.40
 -14 -10  -1   26.70    2.00
 -14 -10  -1   25.60    1.80
 -14 -10  -1   27.70    1.70
 -14 -10  -1   25.90    2.00
 -14  10  -1   25.20    2.30
 -14  10  -1   23.20    1.80
 -14  10  -1   20.90    2.10
  14  10   1   24.20    1.60
 -14  10  -1   22.40    2.00
  14  10   1   26.60    1.70
  14  10   1   26.30    1.30
 -16 -10  -1   -2.60    1.80
 -16 -10  -1    1.00    1.50
  16 -10   1   -2.90    2.20
  16 -10   1   -2.70    1.70
  16 -10   1    1.60    1.40
 -16 -10  -1    1.40    1.50
  16 -10   1   -0.50    2.10
 -16 -10  -1    1.70    1.80
  16 -10   1   -2.10    1.80
 -16 -10  -1    0.00    1.40
  16 -10   1    2.40    1.90
 -16  10  -1   -2.60    3.60
  16  10   1   -1.60    1.30
 -16  10  -1    0.80    1.40
 -16  10  -1   -1.50    1.80
  16  10   1   -1.80    1.70
  16  10   1   -1.50    2.00
 -16  10  -1   -0.30    1.50
 -18 -10  -1    5.40    2.20
  18 -10   1   10.40    2.40
  18 -10   1    6.50    1.90
 -18 -10  -1    8.80    1.80
  18 -10   1    8.20    2.20
 -18 -10  -1    6.30    1.80
  18 -10   1    6.30    2.20
  18 -10   1    8.70    2.70
  18 -10   1    3.60    1.70
  18  10   1    3.80    1.70
  18  10   1    6.30    1.70
 -18  10  -1    6.30    1.90
 -18  10  -1    3.60    2.20
 -18  10  -1    8.10    2.70
 -18  10  -1    7.80    2.20
 -18  10  -1    5.00    1.60
  18  10   1    4.40    1.20
  18  10   1    5.80    1.40
  20 -10   1   80.99    4.00
  20 -10   1   79.19    4.50
  20 -10   1   85.79    4.70
 -20 -10  -1   91.69    4.90
 -20 -10  -1   91.69    4.10
 -20 -10  -1   91.59    4.00
  20 -10   1   87.09    5.10
  20 -10   1   81.99    5.00
  20  10   1   85.09    4.20
  20  10   1   90.59    3.50
  20  10   1   81.49    3.70
  20  10   1   87.19    4.20
 -20  10  -1   92.09    3.80
 -20  10  -1   75.89    5.20
 -22 -10  -1   84.49    4.20
  22 -10   1   83.79    4.10
  22 -10   1   75.29    5.30
  22 -10   1   84.39    4.70
  22 -10   1   82.79    5.10
  22 -10   1   89.09    5.00
 -22 -10  -1   76.39    4.20
 -22  10  -1   82.39    3.80
 -22  10  -1   88.29    4.10
  22  10   1   86.89    3.80
  22  10   1   76.59    3.60
 -22  10  -1   80.69    4.70
 -22  10  -1   89.99    4.80
 -24 -10  -1   17.40    2.40
  24 -10   1   24.10    3.30
 -24  10  -1   25.90    3.00
  23 -11  -1   15.40    3.00
 -23 -11   1   13.50    2.40
 -23 -11   1   18.00    2.90
  23 -11  -1   14.70    2.40
 -23  11   1   18.70    2.20
 -23  11   1   19.40    2.00
 -23  11   1   14.50    2.80
  23  11  -1   20.20    1.80
 -23  11   1   12.20    3.20
  23  11  -1   18.90    2.30
 -21 -11   1    4.40    2.50
  21 -11  -1    1.50    2.30
 -21 -11   1    3.20    2.00
 -21 -11   1    1.60    2.00
 -21 -11   1    4.10    2.00
  21 -11  -1   -0.20    2.30
 -21  11   1    5.10    2.50
 -21  11   1    2.20    1.80
  21  11  -1    0.90    1.90
 -21  11   1    0.80    2.50
 -21  11   1    4.40    1.60
 -19 -11   1    3.90    2.20
 -19 -11   1    3.90    1.90
  19 -11  -1    3.60    1.90
 -19 -11   1    3.60    1.90
  19 -11  -1    5.50    2.30
 -19  11   1    5.30    2.20
 -19  11   1    7.60    2.40
 -19  11   1    8.70    2.30
  19  11  -1    5.90    1.90
 -19  11   1    3.30    1.60
  19  11  -1    6.10    1.30
  17 -11  -1    3.60    1.90
  17 -11  -1    4.30    2.80
 -17 -11   1    4.30    2.00
 -17 -11   1    7.80    1.70
 -17 -11   1    7.80    1.90
  17 -11  -1    6.30    1.80
 -17 -11   1    5.50    1.60
  17 -11  -1    6.80    1.50
 -17  11   1    7.80    1.70
 -17  11   1   10.70    2.10
  17  11  -1    9.90    1.90
  17  11  -1    6.10    1.20
  17  11  -1    8.30    1.70
 -17  11   1    7.70    2.10
 -15 -11   1  100.99    3.30
 -15 -11   1  103.39    3.70
  15 -11  -1   99.09    4.10
 -15 -11   1   91.79    4.00
  15 -11  -1   96.39    4.30
 -15 -11   1  101.99    3.50
 -15  11   1   92.89    3.20
 -15  11   1   93.89    3.90
  15  11  -1  100.99    3.50
  15  11  -1  102.19    3.10
 -15  11   1   93.69    4.00
  13 -11  -1    1.70    1.60
  13 -11  -1    4.20    1.20
 -13 -11   1    4.60    1.30
 -13 -11   1    4.60    1.50
 -13 -11   1    3.80    1.80
  13 -11  -1    1.90    1.70
  13 -11  -1    3.20    1.50
  13 -11  -1    3.80    2.40
 -13  11   1    0.90    1.90
  13  11  -1    5.40    1.30
 -13  11   1    3.10    1.50
 -13  11   1    6.60    1.60
 -13  11   1    4.40    1.10
 -13  11   1    7.00    1.60
 -11 -11   1    4.50    1.10
  11 -11  -1    4.20    1.00
  11 -11  -1    4.00    1.40
 -11 -11   1    6.20    1.30
  11 -11  -1    7.40    1.90
  11 -11  -1    6.20    1.50
 -11  11   1    4.10    1.40
 -11  11   1    3.80    2.60
  11  11  -1    5.80    1.20
 -11  11   1    8.20    1.60
 -11  11   1    5.90    1.40
   9 -11  -1    1.40    0.90
  -9 -11   1    3.50    1.00
   9 -11  -1    1.50    1.30
  -9 -11   1    0.90    1.00
   9 -11  -1    3.60    1.30
  -9 -11   1    1.90    1.30
  -9 -11   1    0.80    1.30
   9  11  -1    2.20    1.10
   9  11  -1    3.20    0.70
  -9  11   1    3.30    1.20
  -9  11   1    2.50    1.30
  -9  11   1    4.30    1.50
  -7 -11   1   18.70    1.40
  -7 -11   1   21.60    2.00
   7 -11  -1   17.40    1.60
   7 -11  -1   19.10    1.50
  -7 -11   1   16.00    1.20
  -7 -11   1   15.60    1.40
   7 -11  -1   16.00    1.60
  -7  11   1   17.60    1.50
   7  11  -1   17.70    1.20
  -5 -11   1    7.40    1.30
  -5 -11   1    6.60    1.20
  -5 -11   1    5.50    1.30
   5 -11  -1    7.30    1.20
   5 -11  -1    6.20    1.20
   5  11  -1    8.10    1.00
   5  11  -1    7.30    1.90
  -5  11   1    7.10    1.10
  -5  11   1    5.60    1.10
  -5  11   1    6.60    1.20
   3 -11  -1    3.40    1.00
  -3 -11   1    4.90    1.00
   3 -11  -1    3.60    1.10
   3 -11  -1    5.20    1.00
  -3 -11   1    5.50    1.20
  -3 -11   1    2.40    1.20
   3 -11  -1    5.90    1.10
   3  11  -1    5.40    1.00
  -3  11   1    3.60    1.00
  -3  11   1    4.90    1.40
   3  11  -1    6.00    1.50
  -3  11   1    2.70    1.10
   1 -11  -1   36.00    2.60
  -1 -11   1   34.70    1.90
   1 -11  -1   35.60    1.80
  -1 -11   1   31.10    2.00
  -1  11   1   37.10    2.30
   1 -11   1   36.80    2.70
  -1 -11  -1   35.00    2.40
   1 -11   1   28.90    2.00
  -1 -11  -1   31.90    1.60
  -1 -11  -1   29.20    1.60
   1 -11   1   33.10    2.10
  -1 -11  -1   32.90    1.50
   1 -11   1   35.00    1.90
  -1  11  -1   32.20    2.00
  -1  11  -1   31.60    2.00
   3 -11   1   24.60    1.60
   3 -11   1   24.70    1.70
  -3 -11  -1   20.50    1.20
  -3 -11  -1   24.80    1.90
   3 -11   1   21.70    1.70
   3 -11   1   20.50    1.50
  -3  11  -1   22.00    1.60
  -3  11  -1   20.60    1.70
  -3  11  -1   24.80    2.10
   5 -11   1   55.89    2.20
  -5 -11  -1   51.59    1.70
   5 -11   1   49.60    2.50
  -5 -11  -1   52.99    2.80
   5 -11   1   52.29    2.40
  -5 -11  -1   49.99    1.80
   5 -11   1   56.49    2.70
   5 -11   1   55.39    2.40
   5 -11   1   52.99    2.70
  -5  11  -1   48.40    2.40
  -5  11  -1   50.79    2.30
  -7 -11  -1   20.70    1.90
   7 -11   1   17.70    1.80
  -7 -11  -1   19.20    1.10
   7 -11   1   17.50    1.60
   7 -11   1   20.20    1.40
  -7 -11  -1   20.20    2.00
  -7  11  -1   16.70    2.00
  -7  11  -1   21.40    1.60
  -7  11  -1   20.90    1.60
  -9 -11  -1   11.20    1.80
   9 -11   1   15.60    1.50
  -9 -11  -1   13.60    1.20
   9 -11   1   14.00    1.70
   9 -11   1   16.40    1.90
  -9 -11  -1   15.90    1.90
  -9 -11  -1   13.50    1.10
   9 -11   1   15.20    1.30
   9 -11   1   15.50    1.70
  -9 -11  -1   12.30    1.60
  -9  11  -1   14.20    1.60
  11 -11   1   14.90    2.10
  11 -11   1   16.20    1.90
 -11 -11  -1   17.50    1.30
 -11 -11  -1   17.30    1.70
  11 -11   1   16.40    1.40
  11 -11   1   18.20    2.10
 -11  11  -1   14.20    1.40
 -11  11  -1   14.10    1.60
 -11  11  -1   13.30    1.70
 -11  11  -1   14.10    2.30
 -13 -11  -1    3.80    1.80
  13 -11   1    1.00    1.70
  13 -11   1    1.90    1.60
  13 -11   1    2.20    1.40
  13 -11   1    0.60    1.70
  13 -11   1    2.00    2.30
  13 -11   1    1.00    1.20
 -13  11  -1   -0.60    1.60
 -13  11  -1    3.20    1.60
 -13  11  -1    1.50    1.20
 -13  11  -1    5.00    3.20
  15 -11   1   34.00    3.10
  15 -11   1   34.60    2.70
 -15 -11  -1   35.40    2.40
 -15 -11  -1   41.70    2.80
 -15 -11  -1   40.30    2.50
  15 -11   1   42.80    2.90
  15 -11   1   41.40    2.60
  15 -11   1   36.10    3.00
  15  11   1   42.30    1.80
 -15  11  -1   38.40    2.70
  15  11   1   39.70    1.70
 -15  11  -1   44.20    2.50
  15  11   1   40.20    2.20
  17 -11   1   54.39    3.70
  17 -11   1   65.09    4.20
  17 -11   1   59.49    3.90
  17 -11   1   65.79    3.80
  17 -11   1   58.49    3.30
 -17 -11  -1   59.19    3.00
  17 -11   1   60.19    3.70
 -17 -11  -1   59.29    3.30
 -17 -11  -1   55.29    3.40
 -17  11  -1   61.09    3.80
 -17  11  -1   64.49    4.10
 -17  11  -1   52.69    3.50
  17  11   1   53.79    2.90
 -17  11  -1   59.59    3.60
  17  11   1   56.99    2.30
 -17  11  -1   58.89    3.00
  17  11   1   59.39    2.40
  19 -11   1   47.80    3.20
 -19 -11  -1   48.80    3.40
  19 -11   1   46.00    4.10
  19 -11   1   44.60    3.40
 -19 -11  -1   48.50    3.20
  19 -11   1   42.60    2.80
 -19 -11  -1   42.60    2.70
 -19 -11  -1   43.10    2.70
  19 -11   1   48.80    3.50
  19  11   1   41.60    2.80
  19  11   1   44.40    2.90
 -19  11  -1   42.10    3.10
 -19  11  -1   40.60    2.70
  19  11   1   40.10    2.50
  19  11   1   48.10    2.30
 -19  11  -1   48.60    3.10
  21 -11   1   -0.50    2.80
 -21 -11  -1   -0.40    2.40
  21 -11   1   -0.80    2.30
  21 -11   1    1.70    1.90
  21 -11   1    5.40    2.30
  21 -11   1   -2.60    2.70
  21 -11   1   -3.20    2.50
 -21 -11  -1    0.90    1.90
  21  11   1    1.20    1.50
 -21  11  -1    0.90    2.00
 -21  11  -1    3.90    2.40
 -21  11  -1    2.90    1.70
 -23 -11  -1    3.40    2.50
  23 -11   1    2.50    2.80
 -23 -11  -1    0.00    2.10
 -23 -11  -1   -0.60    2.60
  23 -11   1    2.10    1.80
 -23 -11  -1    0.30    2.00
 -23  11  -1   -0.40    2.40
  23  11   1    2.50    1.30
 -23  11  -1   -0.80    1.70
  23  11   1    3.20    3.00
  22 -12  -1   -1.10    2.60
 -22 -12   1   -1.90    2.80
  22 -12  -1   -3.70    3.40
 -22 -12   1    4.20    2.40
  22  12  -1    2.50    1.50
 -22  12   1   -2.90    2.70
 -22  12   1   -3.60    2.30
 -22  12   1    2.40    1.60
 -22  12   1    4.90    3.40
  22  12  -1   -0.60    1.90
 -22  12   1   -3.70    2.30
 -20 -12   1   42.20    3.00
  20 -12  -1   47.40    3.40
  20 -12  -1   45.40    3.00
  20 -12  -1   41.70    3.40
 -20 -12   1   47.00    2.90
 -20  12   1   46.20    3.50
 -20  12   1   42.50    2.80
  20  12  -1   49.30    3.10
 -20  12   1   44.60    3.10
 -20  12   1   42.40    2.80
 -20  12   1   48.50    3.90
  18 -12  -1   24.70    2.80
 -18 -12   1   25.00    2.30
 -18 -12   1   29.80    2.30
 -18 -12   1   29.40    1.20
 -18 -12   1   26.40    2.30
  18 -12  -1   30.90    2.10
 -18 -12   1   30.70    2.20
  18  12  -1   29.90    2.20
 -18  12   1   33.00    2.90
 -18  12   1   24.60    2.60
  18  12  -1   31.60    1.70
 -16 -12   1   55.49    3.70
  16 -12  -1   52.49    3.60
 -16 -12   1   48.70    3.00
  16 -12  -1   53.29    3.60
  16 -12  -1   45.80    3.10
 -16 -12   1   50.49    2.60
 -16  12   1   50.89    3.40
  16  12  -1   50.49    2.80
 -16  12   1   52.29    3.20
 -16  12   1   51.79    3.20
 -16  12   1   45.40    3.30
  16  12  -1   53.39    2.20
 -14 -12   1    1.60    1.30
  14 -12  -1   -0.70    1.70
 -14 -12   1   -0.60    1.70
 -14 -12   1   -0.50    1.30
  14 -12  -1    3.10    2.70
 -14 -12   1    0.10    1.30
  14 -12  -1    0.40    1.20
 -14  12   1   -1.00    1.60
  14  12  -1    0.10    1.30
 -14  12   1   -1.80    1.10
 -14  12   1   -2.40    1.70
 -14  12   1   -1.30    1.40
 -12 -12   1   11.90    1.40
  12 -12  -1    9.40    1.50
 -12 -12   1    9.70    1.30
  12 -12  -1   11.00    1.80
 -12 -12   1    7.60    1.80
  12 -12  -1    9.90    2.20
  12 -12  -1    7.60    2.50
 -12 -12   1   13.30    1.90
 -12  12   1   12.50    2.10
 -12  12   1   11.50    1.30
 -12  12   1    9.30    1.50
  12  12  -1   10.90    1.40
 -12  12   1    9.50    1.60
  12  12  -1    9.60    0.90
 -10 -12   1   19.80    1.90
  10 -12  -1   15.50    2.30
  10 -12  -1   16.70    1.80
 -10 -12   1   15.30    2.00
  10 -12  -1   16.70    1.60
 -10 -12   1   15.70    1.40
  10 -12  -1   15.50    1.70
 -10 -12   1   20.30    1.70
  10  12  -1   17.90    1.10
 -10  12   1   17.10    1.80
 -10  12   1   16.70    1.80
  10  12  -1   17.90    1.40
 -10  12   1   18.90    1.50
   8 -12  -1    2.80    2.10
   8 -12  -1    4.10    0.90
  -8 -12   1    3.70    1.60
  -8 -12   1    1.80    1.40
  -8 -12   1    3.30    1.00
   8 -12  -1    5.40    1.40
   8 -12  -1    4.70    1.30
  -8 -12   1    4.40    1.10
  -8 -12   1    3.70    1.10
  -8  12   1    2.70    1.10
  -8  12   1    5.30    1.30
  -8  12   1    3.80    1.70
  -8  12   1    5.50    1.30
   8  12  -1    2.40    1.00
  -8  12   1    5.70    1.10
   6 -12  -1   59.99    2.20
  -6 -12   1   60.09    2.20
  -6 -12   1   61.09    2.40
   6 -12  -1   60.99    2.70
   6 -12  -1   58.39    2.60
   6 -12  -1   60.29    2.60
  -6 -12   1   59.09    2.30
  -6 -12   1   57.29    2.90
  -6  12   1   62.69    2.50
   6  12  -1   59.99    2.00
  -6  12   1   61.59    3.00
  -6  12   1   55.99    2.30
  -6  12   1   59.39    2.40
  -4 -12   1  147.39    4.50
   4 -12  -1  151.98    4.00
   4 -12  -1  144.59    4.40
   4 -12  -1  150.28    4.90
   4 -12  -1  147.39    4.10
   4  12  -1  145.09    4.70
  -4  12   1  148.89    4.10
  -4  12   1  141.09    4.70
  -4  12   1  148.99    4.20
   4  12  -1  152.58    3.90
  -4  12   1  139.49    4.40
   2 -12  -1  486.15   11.70
   2 -12  -1  473.95   11.50
   2 -12  -1  476.45   11.50
   2 -12  -1  463.75   11.20
  -2 -12   1  479.65   11.50
   2 -12  -1  472.35   11.20
  -2 -12   1  478.25   11.30
   2 -12  -1  484.75   11.30
   2  12  -1  462.55   11.40
  -2  12   1  465.35   11.40
  -2  12   1  484.15   11.70
  -2  12   1  468.05   11.60
   2  12  -1  482.55   11.70
   0 -12   1   38.50    2.30
   0 -12   1   37.10    2.10
   0 -12  -1   39.60    2.20
   0 -12  -1   37.60    1.70
   0 -12  -1   38.70    2.60
   0 -12   1   33.90    2.30
   0 -12  -1   37.50    1.90
   0 -12  -1   34.40    1.90
   0 -12  -1   37.40    2.30
   0  12  -1   41.70    2.60
   0  12   1   34.90    2.10
   2 -12   1   65.99    2.60
  -2 -12  -1   69.59    2.20
   2 -12   1   67.29    2.60
  -2 -12  -1   65.49    2.10
  -2 -12  -1   62.19    2.70
  -2 -12  -1   68.49    2.20
   2 -12   1   60.89    2.60
  -2 -12  -1   69.59    2.90
  -2  12  -1   70.29    2.90
  -2  12  -1   62.59    3.00
   4 -12   1    6.90    1.20
  -4 -12  -1    5.10    0.90
   4 -12   1    4.10    1.20
   4 -12   1    4.90    1.20
  -4 -12  -1    3.80    1.40
   4 -12   1    6.10    1.40
   4 -12   1    6.60    1.40
  -4 -12  -1    3.90    1.30
  -4 -12  -1    7.00    0.80
  -4  12  -1    4.00    1.20
  -4  12  -1    6.60    1.30
  -4  12  -1    8.00    1.80
   6 -12   1   39.30    2.40
  -6 -12  -1   39.50    2.20
   6 -12   1   39.60    2.30
  -6 -12  -1   37.70    2.40
   6 -12   1   38.60    2.30
  -6 -12  -1   35.70    1.60
   6 -12   1   34.90    2.20
   6 -12   1   38.20    1.90
  -6 -12  -1   40.60    2.50
  -6  12  -1   35.60    2.30
  -6  12  -1   40.60    2.10
  -6  12  -1   36.30    2.20
  -6  12  -1   37.50    2.20
  -6  12  -1   39.50    2.70
  -8 -12  -1   49.30    2.70
   8 -12   1   46.50    2.50
  -8 -12  -1   46.50    2.60
   8 -12   1   51.09    2.60
   8 -12   1   49.80    3.50
  -8 -12  -1   42.10    2.60
  -8 -12  -1   43.60    1.80
  -8 -12  -1   48.20    1.70
   8 -12   1   49.40    2.90
   8 -12   1   43.50    2.10
  -8  12  -1   46.40    2.50
  -8  12  -1   45.60    2.40
  -8  12  -1   42.80    2.30
  -8  12  -1   44.00    3.00
  10 -12   1    3.10    1.30
 -10 -12  -1    1.50    1.50
  10 -12   1    1.20    1.40
  10 -12   1    0.30    1.70
  10 -12   1    3.00    1.60
 -10 -12  -1    1.80    1.00
 -10 -12  -1    4.10    1.00
  10 -12   1    3.80    2.00
 -10 -12  -1    4.50    1.40
  10 -12   1    2.50    1.10
 -10  12  -1    3.60    1.40
 -10  12  -1    4.60    1.80
 -10  12  -1    1.30    1.30
 -10  12  -1    0.70    1.20
 -12 -12  -1   49.40    3.30
  12 -12   1   50.99    2.80
  12 -12   1   49.70    3.30
  12 -12   1   48.60    2.40
 -12 -12  -1   49.40    2.20
  12 -12   1   51.49    3.00
 -12 -12  -1   53.19    2.80
 -12 -12  -1   47.20    2.90
  12 -12   1   50.19    3.20
 -12  12  -1   48.80    2.90
 -12  12  -1   49.90    2.50
 -12  12  -1   46.90    2.90
 -12  12  -1   45.00    2.70
 -12  12  -1   46.20    3.00
  14 -12   1   19.10    2.60
 -14 -12  -1   21.90    1.70
  14 -12   1   21.10    2.40
 -14 -12  -1   22.20    1.70
 -14 -12  -1   23.80    2.10
  14 -12   1   26.00    2.50
 -14 -12  -1   22.70    2.40
  14 -12   1   19.50    2.90
  14 -12   1   20.30    1.70
 -14  12  -1   25.10    1.90
 -14  12  -1   20.90    2.30
 -14  12  -1   22.80    2.10
  14  12   1   21.50    2.20
  16 -12   1    0.50    2.10
 -16 -12  -1    3.80    1.90
 -16 -12  -1    1.00    1.50
  16 -12   1    1.20    2.30
  16 -12   1    0.40    1.70
 -16 -12  -1    2.80    1.60
  16 -12   1    0.80    2.00
 -16 -12  -1   -1.30    1.50
  16  12   1   -0.30    1.60
 -16  12  -1    3.40    1.80
  18 -12   1   15.10    3.00
  18 -12   1    9.60    1.90
  18 -12   1    8.10    2.40
 -18 -12  -1   13.90    2.20
  18 -12   1   16.40    2.50
  18 -12   1    9.00    2.10
  18 -12   1   15.40    3.10
 -18 -12  -1   16.10    2.00
 -18 -12  -1   11.00    1.90
  18 -12   1   14.10    2.70
 -18 -12  -1   16.80    2.50
 -18 -12  -1   15.20    2.10
 -18  12  -1   16.80    2.40
  18  12   1   10.80    1.20
 -18  12  -1   15.80    2.50
 -18  12  -1   13.20    2.00
  18  12   1   10.50    1.10
  20 -12   1   61.49    3.50
 -20 -12  -1   50.29    3.40
 -20 -12  -1   53.49    3.90
  20 -12   1   49.30    3.50
  20 -12   1   53.79    4.10
 -20  12  -1   58.19    3.60
  22 -12   1    5.70    3.10
  22 -12   1    3.70    2.00
 -22 -12  -1    2.90    2.20
 -22 -12  -1    1.90    1.90
 -22 -12  -1    0.90    2.70
  22 -12   1   -1.60    2.60
 -22 -12  -1    1.90    1.90
  22 -12   1    0.20    2.60
 -22  12  -1   -2.10    2.90
 -22  12  -1    2.40    2.40
  22  12   1   -0.70    1.40
 -22  12  -1    1.60    2.40
  21 -13  -1   38.10    3.10
 -21 -13   1   45.70    3.10
  21 -13  -1   46.30    3.80
  21  13  -1   40.00    2.30
 -21  13   1   37.10    3.90
 -21  13   1   38.40    3.20
 -21  13   1   46.60    3.30
 -21  13   1   44.90    4.00
 -19 -13   1   23.70    2.40
  19 -13  -1   28.60    2.90
  19 -13  -1   25.60    2.20
 -19 -13   1   25.20    2.60
 -19  13   1   23.70    2.30
 -19  13   1   21.80    2.60
 -19  13   1   26.80    2.90
  17 -13  -1   28.80    2.70
 -17 -13   1   34.10    2.20
  17 -13  -1   34.40    2.20
 -17 -13   1   29.70    2.30
 -17 -13   1   30.40    2.20
 -17  13   1   30.20    2.40
  15 -13  -1   19.60    2.30
  15 -13  -1   19.80    3.30
  15 -13  -1   28.00    2.50
  15 -13  -1   26.40    1.90
 -15 -13   1   23.60    2.00
 -15 -13   1   19.60    2.60
 -15 -13   1   25.10    2.30
 -15  13   1   26.20    2.90
 -15  13   1   21.20    1.90
 -15  13   1   20.60    2.30
  15  13  -1   24.90    1.40
 -15  13   1   26.10    2.30
  13 -13  -1   10.30    1.90
  13 -13  -1   12.90    2.80
 -13 -13   1   13.20    2.80
 -13 -13   1   13.30    1.50
  13 -13  -1   10.20    2.00
  13 -13  -1   11.40    1.40
 -13 -13   1   12.10    1.90
  13  13  -1    9.00    1.40
 -13  13   1    8.90    1.90
 -13  13   1   12.60    1.80
 -13  13   1    7.30    2.80
 -13  13   1   11.70    1.80
  11 -13  -1   10.60    1.80
  11 -13  -1   12.70    1.60
  11 -13  -1   14.00    2.60
 -11 -13   1   14.80    1.50
 -11 -13   1   12.70    3.10
 -11  13   1   11.50    2.10
 -11  13   1   13.60    1.80
  11  13  -1   12.90    1.30
 -11  13   1   12.00    1.40
  -9 -13   1   30.00    2.40
   9 -13  -1   30.40    2.00
   9 -13  -1   32.10    1.80
  -9 -13   1   29.40    1.90
  -9 -13   1   29.80    2.20
  -9  13   1   28.80    2.00
  -9  13   1   31.40    2.00
  -9  13   1   31.70    1.90
  -9  13   1   30.60    2.40
  -9  13   1   28.60    2.00
  -7 -13   1   14.40    1.10
  -7 -13   1   16.20    1.40
   7 -13  -1   14.70    1.50
  -7 -13   1   14.90    1.30
   7 -13  -1   13.00    2.00
  -7 -13   1   13.30    1.60
   7 -13  -1   12.80    1.50
   7 -13  -1   13.70    1.10
   7 -13  -1   12.40    1.50
  -7 -13   1   13.20    1.70
  -7  13   1   14.80    1.40
   7  13  -1   13.80    1.10
  -7  13   1   13.80    1.40
  -7  13   1   16.00    1.40
  -7  13   1   16.90    2.10
  -5 -13   1    3.40    1.30
   5 -13  -1    6.60    1.90
  -5 -13   1    5.00    1.40
  -5 -13   1    4.10    1.20
   5 -13  -1    2.90    1.00
  -5  13   1    5.50    1.20
  -5  13   1    3.90    1.60
   5  13  -1    4.40    1.00
  -5  13   1    5.40    1.30
  -5  13   1    4.80    1.10
  -5  13   1    2.00    1.20
   5  13  -1    2.50    1.40
  -3 -13   1  409.36   10.00
   3 -13  -1  384.66    9.90
  -3 -13   1  408.86    9.80
   3 -13  -1  410.26    9.70
   3 -13  -1  402.16   10.20
   3 -13  -1  385.96    9.70
   3 -13  -1  404.46    9.70
   3 -13  -1  389.36    9.80
  -3  13   1  410.46   10.00
  -3  13   1  405.86    9.80
  -3  13   1  399.76   10.20
   1 -13  -1  264.27    6.70
  -1 -13   1  280.47    7.10
  -1 -13   1  268.07    7.10
   1 -13  -1  262.77    6.70
  -1 -13   1  277.77    6.80
   1 -13  -1  263.17    6.60
   1 -13  -1  271.97    7.10
  -1 -13   1  275.97    7.10
   1 -13  -1  261.07    6.90
   1 -13  -1  265.47    6.70
  -1  13   1  277.27    7.10
   1  13  -1  266.97    7.00
  -1 -13  -1  489.75   11.10
   1 -13   1  456.05   11.40
   1 -13   1  481.65   11.40
   1 -13   1  470.25   11.50
  -1 -13  -1  483.65   11.20
  -1  13  -1  466.25   11.60
   3 -13   1  294.77    7.70
   3 -13   1  305.27    7.50
   3 -13   1  290.87    7.60
   3 -13   1  299.97    7.50
  -3 -13  -1  288.47    7.70
  -3 -13  -1  296.97    7.10
  -3 -13  -1  297.77    7.70
   3 -13   1  300.27    7.50
   3 -13   1  291.97    7.90
  -3 -13  -1  293.77    7.60
  -3 -13  -1  306.37    7.10
   3 -13   1  298.37    7.60
  -3  13  -1  298.67    7.80
  -3  13  -1  300.07    7.70
   5 -13   1    1.30    1.50
   5 -13   1    0.80    1.00
  -5 -13  -1   -0.60    1.40
   5 -13   1    3.90    2.00
  -5 -13  -1    0.40    1.40
   5 -13   1   -0.40    1.00
   5 -13   1    1.90    1.20
   5 -13   1   -1.00    1.20
   5 -13   1   -0.10    1.10
  -5 -13  -1   -1.90    1.10
  -5  13  -1   -2.50    1.60
  -5  13  -1   -0.40    1.10
  -5  13  -1    2.00    1.10
  -5  13  -1    1.20    1.20
  -7 -13  -1   -0.70    1.30
  -7 -13  -1    0.90    0.80
  -7 -13  -1    2.10    1.30
   7 -13   1   -0.90    1.50
   7 -13   1    1.40    1.20
   7 -13   1    0.40    1.30
   7 -13   1    2.60    1.40
  -7 -13  -1    2.70    1.30
   7 -13   1    2.20    1.20
  -7 -13  -1    3.10    1.80
   7 -13   1    1.60    1.00
  -7  13  -1    0.30    1.20
  -7  13  -1    1.20    1.20
  -7  13  -1    0.80    1.70
  -9 -13  -1  289.97    7.00
  -9 -13  -1  277.97    7.80
   9 -13   1  290.87    7.70
   9 -13   1  289.17    7.80
   9 -13   1  285.37    7.70
   9 -13   1  281.07    8.20
  -9 -13  -1  294.97    6.90
   9 -13   1  290.57    7.30
  -9 -13  -1  298.97    7.60
   9 -13   1  291.47    7.60
  -9 -13  -1  285.97    7.90
  -9  13  -1  292.37    7.70
  -9  13  -1  292.87    8.10
  -9  13  -1  284.87    7.60
  11 -13   1    5.40    1.80
 -11 -13  -1    7.00    1.70
 -11 -13  -1    5.60    1.20
  11 -13   1    7.70    2.00
 -11 -13  -1    6.90    1.10
  11 -13   1    6.70    1.50
  11 -13   1    4.10    1.70
 -11 -13  -1    6.90    1.70
 -11  13  -1    3.90    1.50
 -11  13  -1    4.20    2.10
 -11  13  -1    5.10    1.60
 -11  13  -1    8.70    1.60
 -11  13  -1    7.50    1.50
 -13 -13  -1    3.10    1.60
 -13 -13  -1   -1.20    1.90
  13 -13   1   -1.10    1.90
  13 -13   1   -0.50    1.20
  13 -13   1   -2.60    1.70
  13 -13   1    1.30    1.40
 -13 -13  -1    2.00    1.80
  13 -13   1    1.30    2.10
  13 -13   1   -2.60    2.50
 -13 -13  -1    0.60    1.20
  13 -13   1    2.00    1.80
 -13 -13  -1    0.20    1.20
 -13  13  -1   -3.00    2.20
 -13  13  -1    0.00    1.40
 -13  13  -1    1.10    1.40
 -13  13  -1    1.80    1.60
 -13  13  -1    0.50    1.70
  15 -13   1   40.80    2.90
 -15 -13  -1   41.80    3.20
  15 -13   1   36.30    2.40
 -15 -13  -1   41.70    2.80
 -15 -13  -1   37.80    2.20
 -15 -13  -1   34.40    2.10
 -15  13  -1   33.60    2.50
 -15  13  -1   41.80    2.60
 -15  13  -1   41.10    2.60
 -15  13  -1   42.00    3.30
 -17 -13  -1   15.10    1.90
  17 -13   1   14.70    2.50
  17 -13   1   18.30    2.10
  17 -13   1   18.70    3.00
  17 -13   1   16.80    2.00
  17 -13   1   15.70    2.60
  17 -13   1   12.00    3.00
  17  13   1   15.70    1.70
 -17  13  -1   14.60    1.90
 -17  13  -1   14.20    2.30
 -17  13  -1   16.80    2.10
 -17  13  -1   18.80    2.60
 -19 -13  -1   74.39    4.10
  19 -13   1   85.89    6.20
 -19 -13  -1   77.89    3.60
 -19 -13  -1   75.69    3.50
  19 -13   1   84.39    4.60
 -19  13  -1   76.79    3.60
 -21 -13  -1   53.69    3.40
 -21 -13  -1   49.40    3.60
  21 -13   1   48.90    4.20
 -21 -13  -1   50.09    2.90
  21 -13   1   52.29    3.60
 -21 -13  -1   53.99    3.20
  21 -13   1   52.79    4.60
 -21  13  -1   52.49    3.70
  20 -14  -1   -0.30    2.50
  20 -14  -1    0.30    2.20
 -20 -14   1   -0.90    1.90
  20 -14  -1   -0.60    1.60
 -20  14   1    1.50    1.40
 -18 -14   1    9.30    2.00
 -18 -14   1    5.10    1.80
  18 -14  -1    5.00    2.50
 -18 -14   1    7.90    2.10
  18 -14  -1   10.40    3.50
  18  14  -1    5.00    1.10
 -18  14   1    7.50    2.40
  18  14  -1    6.40    1.80
  16 -14  -1   -3.40    2.10
  16 -14  -1    2.80    1.50
 -16 -14   1    0.80    1.90
 -16 -14   1   -1.10    1.50
  16 -14  -1    3.40    2.10
 -16 -14   1    2.00    1.60
 -16 -14   1   -0.30    1.60
  16 -14  -1   -4.40    2.90
 -16  14   1    0.00    1.30
  16  14  -1   -2.60    1.50
 -16  14   1    0.80    1.90
 -16  14   1    0.10    0.50
 -14 -14   1  114.39    3.60
 -14 -14   1  109.89    3.90
  14 -14  -1  117.19    4.50
  14 -14  -1  118.69    3.60
  14 -14  -1  110.39    4.70
  14 -14  -1  115.59    4.70
 -14 -14   1  118.59    4.80
 -14 -14   1  107.39    3.70
  14 -14  -1  115.19    4.30
  14  14  -1  114.29    3.70
 -14  14   1  107.59    4.10
 -14  14   1  105.89    4.90
 -14  14   1  114.79    4.40
 -14  14   1  113.19    3.80
 -12 -14   1   35.20    3.50
  12 -14  -1   32.10    2.30
 -12 -14   1   28.60    1.90
  12 -14  -1   28.50    2.30
  12 -14  -1   25.80    2.10
 -12 -14   1   32.50    2.40
 -12 -14   1   27.30    1.90
 -12 -14   1   29.60    1.80
 -12  14   1   31.00    3.00
 -12  14   1   33.00    2.20
  12  14  -1   26.20    2.10
 -12  14   1   26.00    2.00
 -12  14   1   31.10    2.30
  10 -14  -1   10.60    2.50
 -10 -14   1   15.00    1.50
 -10 -14   1   13.50    1.90
  10 -14  -1   15.50    1.90
 -10 -14   1   12.20    1.80
  10 -14  -1   15.80    1.60
  10 -14  -1   10.50    1.80
  10 -14  -1   12.10    1.70
  10 -14  -1   13.70    1.30
 -10 -14   1   13.40    1.40
 -10  14   1   12.20    1.60
 -10  14   1    9.70    2.10
 -10  14   1   15.00    1.60
  -8 -14   1   81.89    2.80
   8 -14  -1   79.99    3.20
   8 -14  -1   78.59    3.20
   8 -14  -1   74.69    3.40
   8 -14  -1   77.09    2.70
  -8 -14   1   81.59    2.80
   8 -14  -1   83.49    3.30
  -8  14   1   81.99    3.10
  -8  14   1   82.39    3.10
   8  14  -1   80.39    2.60
  -8  14   1   82.99    3.60
  -8  14   1   82.59    3.40
   6 -14  -1    0.50    1.30
   6 -14  -1    2.60    1.50
   6 -14  -1    0.50    1.20
   6 -14  -1    2.00    1.30
  -6 -14   1    1.60    0.90
  -6 -14   1    1.30    1.20
  -6  14   1    2.00    1.40
  -6  14   1   -0.30    1.00
   6  14  -1    2.00    0.90
  -4 -14   1    4.60    1.30
   4 -14  -1    1.50    1.00
  -4 -14   1    3.10    1.00
  -4 -14   1    1.20    1.20
   4 -14  -1    4.50    1.20
  -4 -14   1    3.70    1.30
  -4  14   1    2.60    1.60
   4  14  -1    2.60    1.50
  -4  14   1    4.90    1.20
  -4  14   1    2.10    1.20
   2 -14  -1    5.40    1.20
  -2 -14   1    8.40    1.60
  -2 -14   1    3.80    1.30
   2 -14  -1    7.50    1.70
  -2 -14   1    5.10    1.40
   2 -14  -1    5.40    1.40
  -2 -14   1    6.20    1.10
   2 -14  -1    4.40    1.20
  -2  14   1    5.80    1.60
  -2  14   1    7.10    1.40
   0 -14   1   46.30    3.00
   2 -14   1   19.60    1.60
  -2 -14  -1   18.80    1.60
   2 -14   1   18.30    1.50
  -2 -14  -1   19.10    1.30
  -2 -14  -1   20.10    1.40
   2 -14   1   17.10    1.40
   2 -14   1   21.00    2.20
  -2 -14  -1   15.10    1.70
  -2 -14  -1   17.60    1.20
   2 -14   1   18.10    1.50
  -2  14  -1   21.80    1.90
  -2  14  -1   17.70    2.10
  -4 -14  -1  130.69    3.40
   4 -14   1  125.89    4.00
   4 -14   1  126.09    3.90
  -4 -14  -1  131.19    3.50
   4 -14   1  121.99    3.80
  -4 -14  -1  122.19    4.10
  -4 -14  -1  129.99    4.20
  -4 -14  -1  131.29    4.30
   4 -14   1  123.99    4.60
  -4  14  -1  125.99    4.20
   6 -14   1   -0.30    1.20
  -6 -14  -1    1.40    1.50
  -6 -14  -1    2.00    1.40
   6 -14   1    0.30    1.20
   6 -14   1    0.10    1.30
   6 -14   1   -1.60    2.00
   6 -14   1    0.00    1.40
  -6  14  -1    2.60    1.30
  -6  14  -1   -0.60    1.70
  -8 -14  -1   12.10    2.00
   8 -14   1   12.60    1.30
   8 -14   1    9.50    1.70
  -8 -14  -1   10.00    1.00
   8 -14   1   10.70    1.90
  -8 -14  -1   12.30    1.60
   8 -14   1    8.10    2.30
  -8 -14  -1    9.90    1.70
   8 -14   1    9.10    1.50
   8 -14   1    9.10    1.50
  -8  14  -1   11.80    1.60
  -8  14  -1   13.80    2.30
  -8  14  -1    9.60    1.50
  10 -14   1    5.90    1.40
  10 -14   1    4.20    1.80
  10 -14   1    5.10    1.30
 -10 -14  -1    4.60    1.60
 -10 -14  -1    5.30    1.10
  10 -14   1    2.70    2.60
  10 -14   1    5.80    1.70
 -10 -14  -1    6.00    1.00
 -10  14  -1    6.20    2.10
 -10  14  -1    2.90    1.50
 -10  14  -1    5.30    1.40
 -10  14  -1    4.30    1.50
  12 -14   1   71.39    3.60
  12 -14   1   63.99    3.60
  12 -14   1   65.19    3.70
 -12 -14  -1   73.89    2.70
 -12 -14  -1   66.89    3.90
  12 -14   1   66.49    3.50
  12 -14   1   70.19    2.90
 -12 -14  -1   66.59    3.50
 -12  14  -1   72.39    3.50
 -12  14  -1   63.89    3.40
 -12  14  -1   65.49    3.90
 -12  14  -1   72.09    3.00
  14 -14   1   43.40    2.90
  14 -14   1   40.60    3.20
 -14 -14  -1   41.20    2.70
  14 -14   1   46.50    3.90
 -14 -14  -1   38.50    2.30
  14 -14   1   38.30    3.00
 -14 -14  -1   37.70    3.10
  14 -14   1   38.40    2.80
 -14  14  -1   41.30    2.70
 -14  14  -1   45.70    3.60
 -14  14  -1   39.60    2.60
  16 -14   1   -3.10    2.50
 -16 -14  -1   -0.70    1.50
  16 -14   1   -0.40    2.00
  16 -14   1    1.10    1.70
 -16 -14  -1    1.40    1.80
 -16 -14  -1    1.20    1.90
  16 -14   1   -2.00    1.60
 -16 -14  -1    1.30    1.50
 -16  14  -1   -2.30    1.60
 -16  14  -1    0.70    1.50
  18 -14   1    5.80    2.60
 -18 -14  -1    7.30    2.20
  18 -14   1    7.30    3.00
 -18 -14  -1    8.70    2.60
  18 -14   1    5.50    2.40
 -18 -14  -1    8.40    1.70
  18 -14   1    1.80    2.70
 -18  14  -1    6.40    1.70
  18  14   1    4.20    1.30
 -18  14  -1    6.30    2.00
 -18  14  -1   11.00    2.40
  20 -14   1   -0.60    2.70
 -20 -14  -1    0.90    1.80
 -20 -14  -1    2.70    2.50
  20 -14   1   -4.00    5.40
 -20 -14  -1    4.40    2.10
  20 -14   1   -2.30    3.00
  20 -14   1    1.90    1.80
  20 -14   1   -1.50    2.40
 -20  14  -1    5.80    2.40
 -20  14  -1    4.60    1.70
 -20  14  -1    4.80    2.90
 -20  14  -1    1.60    2.30
 -21 -15   1   -2.30    2.00
 -21 -15   1    3.00    1.90
 -21 -15   1   -2.90    2.10
  21 -15  -1   -4.30    2.60
  21 -15  -1   -2.70    1.60
  21 -15  -1    3.70    2.50
 -21  15   1   -1.10    2.20
 -21  15   1    1.10    2.60
 -21  15   1   -2.90    2.30
 -21  15   1    2.30    1.80
  19 -15  -1    0.60    1.60
 -19 -15   1    3.60    2.20
 -19 -15   1    5.20    1.90
  19 -15  -1    5.40    2.30
 -19 -15   1    3.50    2.10
 -19  15   1    2.80    2.40
 -19  15   1    3.20    1.50
  19  15  -1    2.40    1.60
 -19  15   1    7.70    2.30
 -17 -15   1   14.00    1.90
 -17 -15   1   18.70    2.00
  17 -15  -1   14.30    2.50
  17 -15  -1   14.90    2.60
  17 -15  -1   14.50    1.80
  17  15  -1   17.20    1.80
 -17  15   1   18.50    2.40
 -17  15   1   20.40    1.90
 -17  15   1   13.70    2.40
 -15 -15   1   11.40    1.70
 -15 -15   1   13.10    1.70
  15 -15  -1   15.00    1.60
  15 -15  -1   14.60    2.40
  15 -15  -1   16.00    2.40
  15 -15  -1   18.80    2.40
 -15 -15   1   14.80    2.20
 -15  15   1   15.00    1.70
 -15  15   1   11.60    2.20
 -15  15   1   16.80    2.20
  15  15  -1   16.00    1.60
 -15  15   1   12.00    2.00
  13 -15  -1   -0.60    1.90
  13 -15  -1    0.30    1.20
  13 -15  -1    1.20    1.40
  13 -15  -1    0.70    2.80
  13 -15  -1   -3.60    2.90
 -13 -15   1    1.10    1.90
 -13 -15   1    1.80    1.30
 -13 -15   1    0.30    1.50
  13 -15  -1    2.20    1.90
 -13  15   1    2.40    1.40
 -13  15   1    0.90    1.80
 -13  15   1    3.50    1.60
 -11 -15   1   32.10    1.90
  11 -15  -1   33.90    2.50
  11 -15  -1   30.50    2.00
 -11 -15   1   28.90    1.80
  11 -15  -1   25.30    3.20
  11 -15  -1   28.20    2.30
 -11 -15   1   34.40    2.50
 -11 -15   1   32.20    2.10
  11 -15  -1   29.80    2.40
  11 -15  -1   28.20    2.20
 -11  15   1   32.40    2.40
 -11  15   1   31.20    3.00
 -11  15   1   32.80    2.20
 -11  15   1   32.30    2.00
 -11  15   1   35.30    2.40
   9 -15  -1    4.00    1.70
  -9 -15   1    1.00    1.30
   9 -15  -1    1.30    1.00
   9 -15  -1   -1.10    1.80
   9 -15  -1   -1.30    1.40
  -9 -15   1    0.10    1.60
   9 -15  -1   -1.80    2.30
   9 -15  -1    0.50    1.50
  -9 -15   1   -0.30    1.10
  -9  15   1    2.00    1.40
  -9  15   1    2.60    1.40
   9  15  -1    1.60    0.90
  -9  15   1    3.00    2.00
  -7 -15   1   -0.50    1.30
   7 -15  -1   -0.70    1.30
   7 -15  -1   -1.70    2.20
  -7 -15   1   -0.80    1.20
  -7 -15   1   -0.30    1.30
   7 -15  -1   -0.80    1.20
  -7 -15   1    1.30    1.00
   7 -15  -1   -1.60    1.30
  -7 -15   1    2.80    1.80
   7 -15  -1    1.30    1.00
  -7  15   1   -1.30    1.70
  -7  15   1   -0.60    1.20
  -7  15   1   -1.90    1.30
  -7  15   1   -1.60    1.20
  -7  15   1   -0.60    1.30
   5 -15  -1   54.99    2.70
   5 -15  -1   52.69    3.50
  -5 -15   1   56.79    2.90
  -5 -15   1   53.69    2.90
  -5 -15   1   53.29    2.60
   5 -15  -1   51.59    2.80
   5 -15  -1   52.39    2.50
  -5  15   1   57.59    2.60
  -5  15   1   55.89    3.10
  -3 -15   1   39.00    2.60
   3 -15  -1   38.70    2.20
   3 -15  -1   36.10    2.20
   3 -15  -1   35.80    2.30
  -3 -15   1   39.60    2.60
  -3 -15   1   39.10    2.30
   3 -15  -1   39.70    2.20
   3 -15  -1   35.50    2.30
  -3 -15   1   39.50    2.30
  -3 -15   1   36.40    2.10
   3 -15  -1   39.40    2.60
  -3  15   1   40.00    2.30
  -3  15   1   40.00    2.50
   3  15  -1   34.90    2.60
  -3  15   1   42.70    2.70
  -1 -15   1    8.40    2.10
   1 -15  -1    8.30    1.80
  -1 -15   1    7.60    1.50
   1 -15  -1   12.10    1.60
   1 -15  -1    9.30    1.20
  -1 -15   1    8.60    1.20
   1 -15  -1   10.20    1.40
   1 -15  -1    7.70    1.40
   1 -15  -1    9.50    1.30
   1 -15  -1   10.40    1.20
  -1 -15   1    9.50    1.30
  -1 -15   1    7.60    1.30
   1  15  -1   11.80    1.80
  -1  15   1   11.80    2.60
   1 -15   1   67.29    3.00
  -1 -15  -1   73.59    2.60
   1 -15   1   75.79    2.90
  -1 -15  -1   72.59    2.60
   1 -15   1   70.89    3.00
  -1 -15  -1   71.69    2.40
   1 -15   1   73.49    2.70
  -1 -15  -1   67.09    3.00
   1 -15   1   71.99    2.90
  -1 -15  -1   73.09    3.30
   1 -15   1   71.89    3.50
   1 -15   1   68.99    2.70
  -1 -15  -1   68.49    2.40
  -1  15  -1   65.59    3.20
  -1  15  -1   65.49    3.20
   1  15   1   70.09    3.30
   3 -15   1    7.50    2.00
  -3 -15  -1    4.90    0.90
   3 -15   1    2.80    1.20
  -3 -15  -1    7.30    2.10
   3 -15   1    4.30    1.30
   3 -15   1    3.30    1.20
  -3 -15  -1    4.30    1.30
  -3 -15  -1    6.50    1.50
   3 -15   1    5.90    1.40
  -3 -15  -1    4.20    1.10
  -3 -15  -1    3.80    1.00
   3 -15   1    3.60    1.10
   3 -15   1    4.80    1.60
  -3  15  -1    6.90    1.70
   5 -15   1   35.40    2.10
   5 -15   1   30.30    2.30
   5 -15   1   28.70    2.70
   5 -15   1   29.20    2.00
   5 -15   1   32.30    2.20
   5 -15   1   34.90    2.00
  -5 -15  -1   30.80    2.00
   5 -15   1   31.30    2.00
  -5 -15  -1   34.30    2.40
  -5  15  -1   34.40    2.50
  -7 -15  -1    4.30    1.60
  -7 -15  -1    2.60    0.90
  -7 -15  -1    5.10    2.00
   7 -15   1    2.50    1.50
   7 -15   1    6.30    2.50
  -7 -15  -1    5.80    1.00
  -7 -15  -1    7.10    1.70
   7 -15   1    4.90    1.40
   7 -15   1    3.80    1.20
  -7  15  -1    2.20    1.40
  -7  15  -1    5.30    1.40
  -7  15  -1    5.80    2.00
  -9 -15  -1    8.80    1.10
   9 -15   1    8.70    2.00
  -9 -15  -1    6.90    1.10
   9 -15   1    6.50    2.00
  -9 -15  -1    7.60    1.60
  -9 -15  -1    9.00    2.20
   9 -15   1    9.40    1.80
  -9  15  -1    8.50    1.60
  -9  15  -1    8.00    2.10
  -9  15  -1    5.40    1.60
  -9  15  -1    7.50    1.60
 -11 -15  -1    1.10    1.10
  11 -15   1    4.30    1.90
  11 -15   1    0.30    1.50
  11 -15   1    0.30    2.10
 -11 -15  -1    1.00    1.90
  11 -15   1   -0.10    2.80
  11 -15   1   -0.40    1.70
 -11 -15  -1    1.30    1.70
  11 -15   1    1.10    1.30
  11 -15   1    3.70    1.70
 -11  15  -1    1.10    1.50
 -11  15  -1    1.40    2.30
  13 -15   1   16.80    1.90
  13 -15   1   16.20    2.40
 -13 -15  -1   16.50    1.50
 -13 -15  -1   13.10    2.30
  13 -15   1   12.30    2.60
 -13 -15  -1   12.60    2.20
 -13 -15  -1   17.40    1.60
  13 -15   1   17.90    1.70
  13 -15   1   16.80    2.30
 -13  15  -1   15.40    2.10
 -13  15  -1   16.80    2.00
 -13  15  -1   19.50    2.30
  15 -15   1   22.60    2.50
 -15 -15  -1   18.10    2.30
 -15 -15  -1   23.90    1.80
  15 -15   1   17.70    3.40
  15 -15   1   23.80    3.00
  15 -15   1   23.00    2.60
 -15  15  -1   22.40    2.40
 -15  15  -1   19.20    2.90
 -15  15  -1   19.90    2.30
 -15  15  -1   21.80    2.10
 -17 -15  -1    2.30    1.40
 -17 -15  -1    3.20    1.60
  17 -15   1    1.90    2.50
  17 -15   1   -0.70    2.10
 -17 -15  -1    5.40    1.60
  17 -15   1   -1.10    2.30
  17 -15   1    2.40    2.90
  17 -15   1   -2.60    3.20
 -17 -15  -1    5.30    2.10
 -17  15  -1    3.90    2.10
 -17  15  -1    2.30    2.20
 -19 -15  -1   -1.80    1.90
  19 -15   1   -3.90    2.20
 -19 -15  -1   -0.70    2.30
 -19  15  -1    0.40    2.00
  19  15   1    1.40    1.30
 -19  15  -1    2.80    3.20
 -19  15  -1   -1.90    2.10
  20 -16  -1    9.00    3.20
  20 -16  -1    8.10    2.20
 -20 -16   1   14.20    2.10
  20 -16  -1    4.90    3.80
  20 -16  -1    6.60    2.90
 -20  16   1   11.50    2.60
 -20  16   1   12.30    2.40
  18 -16  -1   -7.60    6.80
  18 -16  -1    4.10    2.30
  18 -16  -1    5.00    1.70
 -18 -16   1    7.70    2.60
 -18  16   1    0.80    2.10
  18  16  -1    5.00    1.50
 -18  16   1    2.90    2.30
  16 -16  -1    8.30    2.40
  16 -16  -1    6.80    1.60
 -16 -16   1   10.20    2.20
  16 -16  -1   10.60    2.40
  16 -16  -1    4.00    2.40
 -16 -16   1    7.30    1.70
  16 -16  -1    5.90    2.70
 -16  16   1    4.80    2.00
 -16  16   1    7.10    2.10
  16  16  -1    6.80    1.40
 -16  16   1    5.60    1.60
  14 -16  -1    8.70    2.70
  14 -16  -1   12.20    2.50
 -14 -16   1   12.30    1.70
 -14 -16   1    8.20    2.00
 -14 -16   1   14.70    1.70
  14 -16  -1    6.40    3.00
  14 -16  -1    9.30    2.20
  14 -16  -1   10.30    1.50
  14 -16  -1    8.00    2.40
 -14 -16   1   11.70    2.10
  14  16  -1   12.30    1.30
 -14  16   1    8.30    2.60
 -14  16   1   12.50    2.20
 -14  16   1   14.10    2.00
  12 -16  -1    2.30    1.20
 -12 -16   1    3.30    2.00
  12 -16  -1    2.10    1.80
 -12 -16   1    0.60    1.40
  12 -16  -1   -1.20    2.00
 -12 -16   1    3.40    1.90
  12 -16  -1    1.50    2.90
 -12 -16   1    1.50    1.40
 -12 -16   1    1.50    1.40
  12 -16  -1    2.20    0.70
 -12  16   1    0.40    1.50
 -12  16   1    4.10    1.70
 -12  16   1   -0.60    2.20
 -10 -16   1   19.40    1.60
  10 -16  -1   19.10    1.50
 -10 -16   1   15.20    2.20
  10 -16  -1   15.00    3.10
  10 -16  -1   16.90    1.90
 -10 -16   1   19.90    1.60
  10 -16  -1   20.50    2.20
  10 -16  -1   17.90    2.20
 -10  16   1   14.80    2.40
  10  16  -1   19.80    1.10
 -10  16   1   19.10    1.90
 -10  16   1   18.20    1.90
   8 -16  -1   20.70    1.90
   8 -16  -1   24.80    1.70
   8 -16  -1   24.00    2.60
   8 -16  -1   25.60    3.10
  -8 -16   1   20.40    1.70
   8 -16  -1   22.10    2.10
  -8 -16   1   22.30    2.30
   8 -16  -1   21.90    1.90
  -8 -16   1   22.60    1.90
  -8  16   1   25.00    2.20
  -8  16   1   24.20    2.00
  -8  16   1   24.50    1.90
  -8  16   1   19.90    2.40
  -6 -16   1    8.30    1.20
   6 -16  -1    5.90    1.70
   6 -16  -1    6.40    1.60
  -6 -16   1    9.10    1.60
   6 -16  -1    8.70    1.50
  -6 -16   1    5.10    1.80
   6 -16  -1   10.20    1.50
   6 -16  -1    6.10    1.60
  -6 -16   1    6.60    1.40
  -6  16   1    9.50    2.00
  -6  16   1    7.30    1.50
  -6  16   1    9.70    1.70
   4 -16  -1    1.50    1.20
   4 -16  -1    0.40    1.30
   4 -16  -1   -0.50    1.20
  -4 -16   1    2.70    1.40
  -4 -16   1    0.90    1.10
   4 -16  -1    2.90    2.10
   4 -16  -1   -0.50    1.10
  -4 -16   1    2.20    1.50
   4 -16  -1    0.30    1.30
   4 -16  -1    0.00    1.50
  -4 -16   1    0.70    1.60
  -4 -16   1    2.20    1.40
   4  16  -1    1.20    1.70
  -4  16   1    0.40    1.70
  -4  16   1    0.00    1.20
  -2 -16   1  391.66   10.00
  -2 -16   1  424.16   10.40
   2 -16  -1  415.76   10.00
   2 -16  -1  411.56   10.50
   2 -16  -1  411.56    9.90
   2 -16  -1  411.06   10.00
   2 -16  -1  412.06   10.30
  -2 -16   1  407.16    9.90
  -2 -16   1  395.36    9.90
   2 -16  -1  405.56    9.90
   2 -16  -1  402.46   10.10
  -2 -16   1  406.86    9.90
  -2 -16   1  410.06   10.80
  -2  16   1  401.56   10.50
   2  16  -1  394.46   10.50
   0 -16  -1   19.80    1.40
   0 -16   1   21.90    1.80
   0 -16   1   23.80    2.30
   0 -16   1   21.20    1.90
   0 -16  -1   21.10    1.40
   0 -16   1   20.50    1.60
   0 -16  -1   23.60    1.50
   0 -16   1   19.00    1.60
  -2 -16  -1  151.48    4.20
   2 -16   1  156.08    5.20
  -2 -16  -1  154.08    4.90
   2 -16   1  154.28    4.60
  -2 -16  -1  145.29    4.70
  -2 -16  -1  152.68    4.10
  -2 -16  -1  150.98    4.10
  -2  16  -1  156.28    4.90
  -2  16  -1  152.48    5.00
  -4 -16  -1   49.50    2.80
   4 -16   1   43.80    2.70
   4 -16   1   43.60    2.80
  -4 -16  -1   48.10    2.10
  -4 -16  -1   45.00    1.90
  -4 -16  -1   46.00    2.80
  -4 -16  -1   46.50    2.90
   4 -16   1   44.80    2.60
   4 -16   1   48.90    2.60
  -4 -16  -1   47.60    2.00
   4 -16   1   51.59    3.20
  -4  16  -1   44.40    2.90
  -4  16  -1   46.70    2.70
   6 -16   1    0.70    1.30
  -6 -16  -1    0.40    1.80
  -6 -16  -1    0.60    1.60
  -6 -16  -1    2.30    1.00
   6 -16   1    0.30    2.40
   6 -16   1    3.10    1.70
   6 -16   1    4.10    1.20
  -6 -16  -1    2.00    0.90
   6 -16   1    1.60    1.40
   6 -16   1    2.70    1.40
  -6 -16  -1    2.80    1.40
  -6  16  -1    3.80    2.00
  -6  16  -1    4.20    1.50
   8 -16   1    9.80    1.50
   8 -16   1   12.10    1.80
  -8 -16  -1   16.70    2.40
   8 -16   1   13.90    2.00
   8 -16   1   11.80    2.10
  -8 -16  -1   10.60    1.90
   8 -16   1    9.20    1.90
  -8 -16  -1   11.50    2.10
  -8  16  -1   15.20    1.80
  -8  16  -1   10.90    1.60
  10 -16   1   35.20    3.60
  10 -16   1   41.60    2.40
 -10 -16  -1   37.40    1.80
 -10 -16  -1   40.00    2.60
 -10 -16  -1   38.60    2.00
 -10 -16  -1   37.20    2.90
  10 -16   1   35.50    2.70
  10 -16   1   35.90    2.50
  10 -16   1   39.60    2.60
  10 -16   1   42.50    3.00
 -10  16  -1   39.10    2.50
 -10  16  -1   35.00    2.50
 -10  16  -1   36.90    2.60
 -12 -16  -1    8.30    2.00
  12 -16   1   10.70    2.20
  12 -16   1    6.50    2.40
  12 -16   1    9.40    1.50
 -12 -16  -1    9.60    1.30
  12 -16   1    3.00    3.10
 -12 -16  -1    9.90    2.00
 -12 -16  -1    5.90    2.10
  12 -16   1    8.50    2.10
 -12 -16  -1    9.20    1.20
  12 -16   1    6.50    1.70
 -12  16  -1    7.10    1.70
 -12  16  -1    7.90    1.80
 -12  16  -1    5.40    1.90
  14 -16   1   41.20    3.00
 -14 -16  -1   46.00    3.00
 -14 -16  -1   42.10    3.20
  14 -16   1   50.19    3.30
  14 -16   1   40.90    2.80
  14 -16   1   41.70    2.70
 -14  16  -1   47.20    3.00
 -14  16  -1   43.20    2.90
 -14  16  -1   40.80    2.70
 -16 -16  -1   46.10    3.00
  16 -16   1   48.50    2.70
  16 -16   1   44.90    3.30
  16 -16   1   48.30    5.90
 -16 -16  -1   49.60    2.60
  16 -16   1   46.10    3.20
 -16  16  -1   46.70    3.00
 -16  16  -1   40.30    2.70
 -16  16  -1   41.20    3.10
 -18 -16  -1    1.60    2.00
  18 -16   1    0.10    3.60
  18 -16   1   -2.60    2.40
 -18 -16  -1    0.20    1.60
  18 -16   1   -3.50    2.80
 -18 -16  -1    1.30    2.30
 -18  16  -1   -0.70    2.20
 -18  16  -1    0.20    2.10
 -19 -17   1   -1.90    2.10
  19 -17  -1    0.70    2.60
  19 -17  -1    1.40    2.40
  19 -17  -1   -0.50    1.90
  19 -17  -1   -0.40    1.50
 -19  17   1   -1.40    2.00
 -19  17   1   -0.80    2.20
  17 -17  -1    5.60    2.80
  17 -17  -1    4.70    2.30
 -17 -17   1    8.60    2.30
  17 -17  -1    5.00    1.60
  17 -17  -1    6.10    2.60
 -17  17   1    3.30    2.00
 -17  17   1    7.00    2.10
  17  17  -1    6.70    1.30
  15 -17  -1   20.40    2.70
  15 -17  -1   21.00    2.60
 -15 -17   1   26.00    1.80
 -15 -17   1   24.80    2.90
  15 -17  -1   21.00    1.90
  15 -17  -1   25.70    2.70
 -15 -17   1   21.80    1.90
  15  17  -1   24.20    1.60
 -15  17   1   22.40    2.50
 -15  17   1   26.70    2.60
 -13 -17   1    4.10    1.50
 -13 -17   1    5.50    1.50
 -13 -17   1    7.60    2.00
  13 -17  -1    4.40    2.20
  13 -17  -1    3.50    1.40
 -13 -17   1    3.60    1.50
 -13  17   1    5.90    1.80
 -13  17   1    3.00    1.50
 -13  17   1    6.70    1.80
 -13  17   1    6.70    1.90
  11 -17  -1   -1.30    2.20
  11 -17  -1    0.10    1.20
  11 -17  -1    1.50    2.00
  11 -17  -1    1.50    1.90
 -11 -17   1    1.10    2.00
 -11 -17   1    3.70    1.40
  11 -17  -1   -1.30    1.80
 -11 -17   1    1.00    1.50
  11 -17  -1   -1.80    2.80
 -11  17   1    2.60    1.60
 -11  17   1    3.80    1.70
 -11  17   1    4.30    1.80
 -11  17   1    2.80    2.40
  -9 -17   1    5.30    1.30
   9 -17  -1    3.90    1.80
   9 -17  -1    4.50    1.80
  -9 -17   1    2.60    1.90
   9 -17  -1    3.20    2.90
   9 -17  -1    3.60    1.50
  -9 -17   1    6.90    1.50
   9 -17  -1    5.10    1.30
  -9 -17   1    3.90    1.70
  -9  17   1    2.30    1.50
  -9  17   1    5.90    1.60
  -9  17   1    2.40    1.70
  -7 -17   1    0.70    1.10
  -7 -17   1    1.40    1.60
   7 -17  -1    2.10    1.80
   7 -17  -1    2.30    1.10
   7 -17  -1    2.60    1.40
   7 -17  -1    2.20    1.70
  -7 -17   1    4.50    1.70
  -7 -17   1    2.70    1.60
  -7 -17   1    3.30    1.40
   7 -17  -1    2.70    1.50
  -7  17   1    4.70    2.00
  -7  17   1    4.00    1.50
  -7  17   1    1.40    1.40
  -5 -17   1    2.70    1.20
   5 -17  -1    3.70    2.40
  -5 -17   1    2.80    1.60
   5 -17  -1    4.30    1.50
   5 -17  -1    2.30    1.20
  -5 -17   1    3.70    1.50
   5 -17  -1    3.40    1.50
   5 -17  -1    0.70    1.70
  -5 -17   1    5.10    1.70
   5 -17  -1    1.90    1.50
  -5  17   1    5.50    1.90
  -5  17   1    1.00    1.50
  -5  17   1    5.90    1.50
  -3 -17   1   15.30    1.80
  -3 -17   1   16.40    1.60
   3 -17  -1   18.20    1.60
   3 -17  -1   20.00    2.70
   3 -17  -1   19.20    2.10
  -3 -17   1   19.90    1.90
   3 -17  -1   20.90    1.70
   3 -17  -1   19.50    1.90
  -3  17   1   19.50    2.20
   3  17  -1   20.00    2.40
  -3  17   1   20.30    2.00
   1 -17  -1   13.80    1.50
  -1 -17   1   11.60    1.50
   1 -17  -1   14.20    1.50
  -1 -17   1   12.50    1.80
  -1 -17   1   13.70    1.70
   1 -17  -1   14.90    1.50
   1 -17  -1   12.90    2.30
   1 -17  -1   10.70    1.70
  -1 -17   1   14.00    2.20
   1 -17  -1   10.50    1.50
  -1 -17   1   12.20    1.70
  -1 -17   1   14.40    1.80
   1  17  -1   13.10    2.20
   1 -17   1   71.69    3.10
  -1 -17  -1   72.99    2.60
   1 -17   1   70.69    3.10
  -1 -17  -1   69.99    3.60
   1 -17   1   68.39    4.00
  -1 -17  -1   69.79    3.20
   1 -17   1   79.09    3.20
   1 -17   1   74.49    3.50
  -1 -17  -1   72.39    2.80
   1 -17   1   69.19    3.50
  -1 -17  -1   76.09    2.80
  -1  17  -1   73.79    3.50
  -1  17  -1   80.59    3.70
  -3 -17  -1    7.60    1.10
  -3 -17  -1    8.70    1.40
  -3 -17  -1    8.90    1.60
  -3 -17  -1    7.80    1.10
  -3 -17  -1    8.60    1.10
   3 -17   1   10.80    1.60
  -3 -17  -1    7.40    1.70
   3 -17   1    7.10    1.50
   3 -17   1    8.00    2.30
  -3  17  -1    6.40    2.00
   5 -17   1   14.20    1.60
   5 -17   1    9.60    1.60
  -5 -17  -1   12.80    1.10
  -5 -17  -1   12.30    1.20
  -5 -17  -1   12.60    1.30
  -5 -17  -1    9.30    1.90
   5 -17   1   15.60    1.90
   5 -17   1   11.30    2.10
   5 -17   1   10.50    1.80
   5 -17   1    8.90    1.80
  -5  17  -1   13.80    2.30
  -5  17  -1   14.20    1.70
   7 -17   1   10.30    1.60
  -7 -17  -1    6.30    1.60
   7 -17   1    8.40    2.70
  -7 -17  -1   10.50    2.00
  -7 -17  -1    8.10    2.00
   7 -17   1    5.10    1.80
  -7 -17  -1    7.60    1.10
  -7 -17  -1    9.40    1.80
   7 -17   1   10.60    2.10
   7 -17   1    8.20    1.80
   7 -17   1    5.60    1.70
   7 -17   1   10.40    1.50
  -7  17  -1    8.60    2.20
  -7  17  -1    6.80    1.60
  -7  17  -1    8.10    1.60
   9 -17   1    9.50    2.00
   9 -17   1    7.10    1.90
   9 -17   1    6.60    1.60
  -9 -17  -1   12.30    2.10
  -9 -17  -1    7.80    1.80
   9 -17   1    4.70    1.90
   9 -17   1   11.10    1.60
  -9 -17  -1    9.70    1.20
   9 -17   1    3.50    2.80
  -9 -17  -1    8.10    2.10
  -9  17  -1    9.70    1.80
  -9  17  -1    9.80    1.80
  -9  17  -1    8.60    1.70
  -9  17  -1    7.20    2.40
  11 -17   1    1.20    1.50
  11 -17   1   -4.20    2.20
 -11 -17  -1    2.90    1.70
  11 -17   1   -2.70    1.80
  11 -17   1   -1.30    1.30
 -11 -17  -1   -1.50    2.00
  11 -17   1   -3.00    1.70
 -11 -17  -1   -0.40    1.10
 -11 -17  -1    1.70    1.20
 -11 -17  -1    3.20    1.80
 -11  17  -1    0.60    1.60
 -11  17  -1   -0.10    1.70
 -11  17  -1    1.90    1.60
 -11  17  -1   -1.60    1.60
 -11  17  -1   -2.70    2.20
  13 -17   1   16.50    3.70
  13 -17   1   23.50    3.00
 -13 -17  -1   19.60    1.50
 -13 -17  -1   22.70    2.80
 -13 -17  -1   17.90    2.40
  13 -17   1   19.80    2.50
  13 -17   1   18.40    2.70
  13 -17   1   22.70    1.90
 -13  17  -1   21.00    2.30
 -15 -17  -1    9.10    1.50
 -15 -17  -1    9.10    2.10
 -15  17  -1    6.90    1.80
 -15  17  -1   11.30    2.20
 -15  17  -1    6.20    2.00
  17 -17   1   11.50    2.80
 -17 -17  -1   14.20    1.80
  17 -17   1   14.00    2.00
  17 -17   1   11.20    2.10
  17 -17   1   18.80    2.80
 -17  17  -1   10.60    2.30
 -17  17  -1   16.20    3.10
 -17  17  -1   12.30    2.40
  16 -18  -1   -4.00    2.70
  16 -18  -1    1.90    2.20
 -16 -18   1    1.20    1.50
 -16 -18   1    1.60    2.30
  16 -18  -1   -1.60    2.40
 -16  18   1   -2.20    2.50
 -16  18   1    1.50    1.50
 -14 -18   1   10.80    2.40
 -14 -18   1    7.10    1.60
 -14 -18   1    8.30    1.60
 -14 -18   1    7.80    1.70
  14 -18  -1    6.90    2.30
  14 -18  -1    8.00    1.50
 -14  18   1    6.30    2.00
 -14  18   1    6.70    1.60
 -14  18   1    8.80    2.00
 -14  18   1   10.80    2.10
  12 -18  -1   -2.20    2.20
 -12 -18   1    0.90    1.40
 -12 -18   1   -0.90    1.30
 -12 -18   1   -1.40    1.90
  12 -18  -1    1.50    1.20
 -12 -18   1   -1.30    1.90
 -12  18   1   -3.40    2.10
 -12  18   1    0.50    1.70
 -12  18   1    0.40    1.70
 -12  18   1    2.30    1.70
 -12  18   1   -0.20    1.40
  10 -18  -1   -2.50    2.90
 -10 -18   1    1.00    1.30
  10 -18  -1    1.50    1.70
 -10 -18   1   -0.40    1.80
  10 -18  -1   -1.90    1.90
  10 -18  -1    0.50    2.10
  10 -18  -1    1.20    1.20
 -10 -18   1    2.90    1.60
 -10  18   1    0.90    1.60
 -10  18   1   -0.80    1.40
 -10  18   1    2.30    2.30
 -10  18   1    0.90    1.60
   8 -18  -1    9.50    1.80
  -8 -18   1   12.40    1.70
   8 -18  -1    8.90    2.10
  -8 -18   1   11.60    2.00
   8 -18  -1    8.60    2.10
   8 -18  -1   14.00    1.50
   8 -18  -1   11.30    2.00
   8 -18  -1   12.80    1.60
  -8 -18   1   13.50    1.50
  -8  18   1   11.10    1.80
  -8  18   1   11.40    1.70
  -8  18   1    8.80    2.30
   6 -18  -1   -2.80    2.60
   6 -18  -1    1.00    1.60
   6 -18  -1   -1.40    1.40
   6 -18  -1   -0.20    1.90
  -6 -18   1    0.00    1.20
  -6 -18   1    0.50    2.10
   6 -18  -1   -0.80    1.10
   6 -18  -1   -0.40    1.50
  -6  18   1    1.90    1.50
  -6  18   1   -1.60    1.50
   4 -18  -1   51.59    2.60
   4 -18  -1   44.60    2.50
   4 -18  -1   49.00    2.90
  -4 -18   1   48.90    2.70
   4 -18  -1   44.30    3.00
  -4 -18   1   44.50    2.50
  -4 -18   1   46.30    2.50
  -4 -18   1   47.20    3.20
   4 -18  -1   49.10    2.90
   4 -18  -1   49.70    3.40
   4  18  -1   53.19    3.40
  -4  18   1   51.19    3.20
  -4  18   1   46.50    3.00
  -2 -18   1  141.79    4.20
   2 -18  -1  140.49    4.20
   2 -18  -1  144.09    4.50
   2 -18  -1  134.79    5.20
   2 -18  -1  143.89    4.40
   2 -18  -1  138.39    4.30
   2 -18  -1  137.39    4.20
  -2 -18   1  131.09    4.70
  -2 -18   1  133.89    4.10
   2  18  -1  140.79    5.20
  -2  18   1  133.09    4.80
   0 -18   1   68.89    2.90
   0 -18  -1   67.49    2.70
   0 -18  -1   66.99    2.60
   0 -18  -1   60.69    3.10
   0 -18   1   65.49    2.80
   0 -18   1   62.89    3.20
   0 -18   1   60.89    3.90
   0 -18   1   69.59    3.00
   0 -18   1   67.29    3.20
   0 -18  -1   63.69    2.90
   0  18  -1   65.79    3.70
   0  18   1   64.69    3.60
   2 -18   1   16.50    1.80
   2 -18   1   15.50    1.70
   2 -18   1   18.60    1.80
   2 -18   1   16.50    2.70
  -2 -18  -1   15.50    1.90
  -2 -18  -1   17.20    2.20
   2 -18   1   15.40    1.70
  -2 -18  -1   18.80    1.70
  -2 -18  -1   17.30    1.40
  -2  18  -1   18.80    2.30
  -2  18  -1   14.60    2.20
  -4 -18  -1    8.60    1.40
  -4 -18  -1   10.60    1.20
  -4 -18  -1    7.30    2.00
   4 -18   1    7.90    1.60
  -4 -18  -1    9.70    1.50
   4 -18   1   10.50    1.50
   4 -18   1   11.40    2.80
   4 -18   1    7.40    1.80
   4 -18   1   11.60    1.70
  -4  18  -1    7.30    1.80
  -4  18  -1   10.50    2.20
   6 -18   1    9.00    1.50
  -6 -18  -1    9.70    1.20
  -6 -18  -1    9.40    1.70
  -6 -18  -1   11.10    1.30
   6 -18   1    9.00    1.90
  -6 -18  -1   12.00    2.00
  -6 -18  -1   12.40    1.10
   6 -18   1   11.00    1.80
   6 -18   1    9.90    1.50
   6 -18   1   12.90    2.20
  -6  18  -1   12.40    1.90
  -6  18  -1   10.40    1.80
   8 -18   1    2.80    2.20
   8 -18   1    6.10    1.00
   8 -18   1    3.80    1.40
  -8 -18  -1    4.00    1.70
  -8 -18  -1    5.90    2.00
   8 -18   1    2.20    1.90
   8 -18   1    7.40    1.90
   8 -18   1    3.40    1.80
  -8 -18  -1    5.90    1.10
  -8 -18  -1    2.90    2.00
  -8  18  -1    4.60    2.20
  -8  18  -1    3.30    1.70
  -8  18  -1    6.70    1.70
 -10 -18  -1   -1.30    1.10
 -10 -18  -1    0.20    1.00
 -10 -18  -1   -1.90    1.90
 -10 -18  -1    1.30    1.90
 -10 -18  -1   -1.80    1.70
  10 -18   1   -1.60    2.00
  10 -18   1   -1.60    2.30
  10 -18   1   -1.10    1.80
 -10  18  -1   -2.60    2.20
 -10  18  -1   -2.70    1.70
 -10  18  -1    2.60    1.60
  12 -18   1   19.10    2.40
  12 -18   1   22.20    1.90
  12 -18   1   13.40    2.80
 -12 -18  -1   19.30    1.40
  12 -18   1   15.30    2.40
  12 -18   1   15.70    3.70
 -12  18  -1   19.00    2.10
 -12  18  -1   20.80    2.90
 -12  18  -1   16.60    2.20
 -12  18  -1   15.50    2.20
 -14 -18  -1   10.10    1.40
  14 -18   1   13.20    1.90
  14 -18   1    9.40    2.60
  14 -18   1    8.10    2.80
 -14 -18  -1   14.70    2.30
 -14 -18  -1   15.60    2.70
  14 -18   1   17.20    2.60
  14 -18   1    7.60    3.60
 -14  18  -1   15.20    2.20
 -14  18  -1   14.30    2.30
 -14  18  -1   12.70    1.90
 -16 -18  -1    2.30    2.30
  16 -18   1   -3.50    2.40
  16 -18   1   -1.20    1.60
  16 -18   1   -2.60    1.70
 -16 -18  -1   -2.10    1.40
  16 -18   1   -1.40    2.70
 -16  18  -1   -2.00    2.40
 -16  18  -1    4.30    2.10
 -16  18  -1    0.90    2.10
 -16  18  -1   -2.30    1.60
 -16  18  -1   -1.50    1.50
 -15 -19   1    0.50    1.70
 -15 -19   1    1.80    1.60
 -15 -19   1    0.70    1.90
  15 -19  -1    3.10    1.50
 -15 -19   1   -1.50    2.20
 -15  19   1    1.80    1.90
 -15  19   1    1.90    2.40
 -15  19   1    3.80    1.50
 -15  19   1    5.10    2.00
  13 -19  -1   18.30    1.70
 -13 -19   1   14.60    2.00
  13 -19  -1   17.80    2.90
 -13 -19   1   16.90    1.80
  13 -19  -1   12.50    2.40
 -13 -19   1   16.80    1.70
 -13  19   1   15.80    1.90
 -13  19   1   17.60    2.30
 -13  19   1   15.40    2.30
 -13  19   1   16.20    2.20
  11 -19  -1   14.30    2.60
  11 -19  -1   13.00    1.60
 -11 -19   1   13.70    1.60
 -11 -19   1   16.10    1.60
 -11 -19   1   13.20    2.50
 -11 -19   1   12.50    1.90
  11 -19  -1   12.80    2.30
 -11  19   1   10.40    1.90
 -11  19   1   14.10    2.10
 -11  19   1   14.00    1.90
 -11  19   1   12.30    2.10
   9 -19  -1    6.30    1.90
  -9 -19   1    6.50    2.20
  -9 -19   1    4.40    1.90
   9 -19  -1    2.60    1.90
  -9 -19   1    6.50    1.90
  -9 -19   1    6.70    1.90
   9 -19  -1    5.60    1.40
  -9 -19   1    2.10    1.30
   9 -19  -1   -0.10    2.30
  -9  19   1    3.00    1.70
  -9  19   1    0.70    2.20
  -9  19   1    3.60    1.60
  -9  19   1    1.50    1.60
  -7 -19   1   14.30    2.00
   7 -19  -1   16.80    2.10
   7 -19  -1   17.10    1.60
   7 -19  -1   19.50    2.20
   7 -19  -1   11.70    3.50
   7 -19  -1   15.60    3.30
   7 -19  -1   14.00    2.00
  -7 -19   1   18.10    2.30
  -7  19   1   17.00    2.00
  -7  19   1   14.20    1.90
   5 -19  -1    4.90    1.80
  -5 -19   1    7.70    1.40
  -5 -19   1    8.40    2.10
  -5 -19   1    9.60    1.40
  -5 -19   1    8.70    1.80
   5 -19  -1    6.80    2.80
  -5 -19   1    7.20    1.60
  -5 -19   1   11.80    1.90
   5 -19  -1    9.00    1.70
   5 -19  -1    7.70    2.10
  -5  19   1    8.50    1.70
  -3 -19   1   -1.80    2.20
  -3 -19   1    3.10    1.80
   3 -19  -1    0.10    1.50
  -3 -19   1    2.30    1.40
   3 -19  -1    1.00    1.50
   3 -19  -1   -0.10    1.90
   3 -19  -1    0.80    1.30
   3 -19  -1    2.20    1.60
  -3 -19   1    2.80    1.80
   3 -19  -1   -2.20    2.40
  -3 -19   1    3.10    1.30
  -3 -19   1   -0.20    1.60
  -3  19   1    4.10    1.90
   1 -19  -1  107.09    4.10
   1 -19  -1  103.99    3.70
   1 -19  -1  102.29    3.90
  -1 -19   1   99.59    3.80
  -1 -19   1  107.59    3.70
   1 -19  -1  107.69    3.90
  -1 -19   1  111.29    4.10
  -1 -19   1  107.69    4.10
   1 -19  -1  101.29    4.80
   1 -19  -1   99.69    3.60
  -1 -19  -1   53.09    2.40
   1 -19   1   53.39    2.80
  -1 -19  -1   51.39    3.30
  -1 -19  -1   51.09    3.00
   1 -19   1   47.20    3.10
   1 -19   1   52.29    3.20
  -1 -19  -1   51.79    2.50
  -1 -19  -1   45.90    2.60
   1 -19   1   46.50    2.90
  -1 -19  -1   46.90    3.20
  -1  19  -1   51.79    3.30
  -1  19  -1   43.70    3.00
  -3 -19  -1   22.20    1.50
  -3 -19  -1   23.20    1.80
  -3 -19  -1   21.50    2.20
  -3 -19  -1   20.70    1.60
   3 -19   1   20.70    1.90
   3 -19   1   24.10    2.00
  -3 -19  -1   20.40    2.50
  -3 -19  -1   20.90    2.30
  -3 -19  -1   20.70    1.90
   3 -19   1   20.00    2.10
   3 -19   1   19.90    2.30
  -3  19  -1   23.60    2.30
  -3  19  -1   16.80    2.50
   5 -19   1    2.90    1.70
  -5 -19  -1    1.40    1.00
   5 -19   1    1.40    1.70
  -5 -19  -1    2.70    1.70
   5 -19   1    2.20    1.70
   5 -19   1    3.40    1.40
  -5 -19  -1    1.60    2.00
   5 -19   1    6.20    2.30
  -5 -19  -1    4.80    2.70
  -5  19  -1    5.20    1.60
  -5  19  -1    1.40    1.70
   7 -19   1    5.70    3.10
  -7 -19  -1   10.70    1.10
   7 -19   1    8.00    2.00
  -7 -19  -1   12.70    1.30
   7 -19   1   11.40    1.50
   7 -19   1   12.40    2.40
  -7 -19  -1   12.00    2.00
  -7 -19  -1    9.80    1.80
   7 -19   1   10.80    1.90
   7 -19   1    9.00    2.00
  -7  19  -1    9.70    1.80
  -7  19  -1   12.40    2.50
   9 -19   1   26.50    2.50
  -9 -19  -1   24.90    2.40
   9 -19   1   28.10    2.90
   9 -19   1   25.30    3.80
  -9 -19  -1   30.60    2.00
  -9 -19  -1   30.10    2.50
  -9  19  -1   27.30    3.00
  -9  19  -1   29.90    2.50
  11 -19   1    1.10    2.10
 -11 -19  -1    0.90    1.10
  11 -19   1   -1.70    1.40
 -11 -19  -1   -0.30    2.00
 -11 -19  -1    2.00    1.80
  11 -19   1   -1.10    2.50
 -11 -19  -1    1.80    1.20
 -11 -19  -1    0.80    1.90
 -11  19  -1   -0.60    1.60
 -11  19  -1    3.90    1.90
 -13 -19  -1    2.00    2.20
 -13 -19  -1    3.50    2.00
  13 -19   1    4.40    1.60
  13 -19   1    4.00    2.70
 -13 -19  -1    4.50    1.80
 -13 -19  -1    2.00    1.20
  13 -19   1    1.30    2.30
 -13  19  -1    4.70    1.90
 -13  19  -1    2.10    1.70
 -13  19  -1    5.90    2.00
  15 -19   1   -0.40    1.50
  15 -19   1    2.90    1.90
 -15 -19  -1    1.10    2.20
 -15 -19  -1    2.40    2.20
 -15 -19  -1    5.10    1.80
  15 -19   1    1.10    2.80
 -15 -19  -1    3.70    1.70
 -15  19  -1    1.00    2.80
 -15  19  -1    2.00    1.60
 -15  19  -1   -1.70    2.10
 -15  19  -1    1.10    1.90
 -14 -20   1   -0.90    1.50
  14 -20  -1   -3.10    2.50
  14 -20  -1    1.80    1.40
 -14 -20   1    1.60    1.80
 -14  20   1    0.30    1.80
 -14  20   1   -0.90    1.70
 -14  20   1    0.30    3.20
 -14  20   1    1.70    1.50
 -12 -20   1    5.60    2.20
 -12 -20   1    5.20    1.50
 -12  20   1    3.60    2.50
 -10 -20   1    0.10    2.00
  10 -20  -1    0.30    1.90
  10 -20  -1   -0.90    2.30
 -10 -20   1   -0.20    1.70
 -10 -20   1    0.40    1.30
 -10 -20   1    0.80    1.70
 -10  20   1    0.80    1.60
  -8 -20   1    7.30    1.50
  -8 -20   1   11.20    1.70
  -8 -20   1    8.90    1.90
   8 -20  -1    5.80    3.90
   8 -20  -1    9.60    1.50
  -8 -20   1   12.10    2.40
  -8 -20   1   11.50    2.20
  -8  20   1    6.80    2.40
  -8  20   1    8.00    1.80
  -8  20   1    6.70    1.80
   6 -20  -1    3.90    1.00
  -6 -20   1    3.80    1.50
   6 -20  -1    5.90    1.40
  -6 -20   1    1.30    2.20
  -6 -20   1    4.20    1.40
   6 -20  -1    1.50    1.70
  -6 -20   1    0.90    1.80
  -6  20   1    4.10    1.90
  -6  20   1    1.10    1.80
  -4 -20   1  110.99    4.50
  -4 -20   1  121.59    4.10
   4 -20  -1  119.09    4.00
  -4 -20   1  108.59    4.60
  -4 -20   1  120.39    3.80
   4 -20  -1  112.49    4.30
   4 -20  -1  120.29    4.50
  -4 -20   1  122.19    4.00
   4 -20  -1  113.29    4.40
  -4 -20   1  118.29    4.00
  -4  20   1  118.59    4.60
  -4  20   1  117.39    4.80
  -2 -20   1   -0.50    0.40
   2 -20  -1   -3.90    2.60
  -2 -20   1    0.00    2.00
  -2 -20   1   -1.00    1.90
   2 -20  -1    1.30    1.40
  -2 -20   1    1.00    0.70
  -2 -20   1   -0.40    1.50
   2 -20  -1   -2.20    1.50
   2  20  -1    2.80    2.30
   0 -20  -1   30.20    2.20
   0 -20   1   32.00    2.50
   0 -20   1   31.10    3.20
   0 -20  -1   25.70    2.10
   0 -20   1   27.90    2.30
  -2 -20  -1   76.79    3.80
   2 -20   1   81.99    4.00
  -2 -20  -1   86.29    3.00
   2 -20   1   86.99    3.50
  -2 -20  -1   84.59    3.30
  -2 -20  -1   84.99    3.70
  -2 -20  -1   86.69    3.20
   2 -20   1   80.69    3.70
   2 -20   1   79.99    3.50
  -2  20  -1   83.59    4.10
   4 -20   1   75.29    4.00
  -4 -20  -1   74.89    2.80
  -4 -20  -1   71.79    3.90
   4 -20   1   68.09    4.40
   4 -20   1   74.79    3.40
  -4 -20  -1   78.79    2.70
  -4 -20  -1   70.39    3.90
   4 -20   1   79.39    3.60
  -6 -20  -1    2.20    1.60
  -6 -20  -1    2.00    1.00
  -6 -20  -1   -1.60    2.00
   6 -20   1    2.60    2.30
   6 -20   1    1.90    1.80
  -6 -20  -1    0.00    1.70
   6 -20   1    0.90    1.30
   6 -20   1    0.00    1.80
   6 -20   1    1.50    1.50
  -6  20  -1    0.20    1.80
  -6  20  -1    3.10    1.60
  -8 -20  -1   15.90    2.10
  -8 -20  -1    8.90    2.10
  -8 -20  -1   13.00    1.20
   8 -20   1   14.50    2.20
   8 -20   1   10.30    3.40
   8 -20   1    9.80    2.20
   8 -20   1   12.90    2.50
  -8 -20  -1   15.10    1.40
  -8  20  -1   11.90    2.50
  -8  20  -1    9.20    1.80
 -10 -20  -1    3.00    1.70
 -10 -20  -1    2.10    1.90
  10 -20   1    0.50    2.00
 -10 -20  -1    0.80    2.10
  10 -20   1    1.20    2.00
  10 -20   1    1.40    1.50
  10 -20   1    1.90    2.40
 -10  20  -1    2.30    1.80
 -12 -20  -1    3.90    1.30
 -12 -20  -1    1.30    1.90
  12 -20   1    1.80    2.20
 -12 -20  -1    7.40    2.30
  12 -20   1    3.50    1.60
 -12  20  -1   -1.80    3.60
 -12  20  -1    4.00    1.80
 -14 -20  -1    6.90    1.40
 -14 -20  -1    2.80    3.30
 -14 -20  -1    2.20    1.90
 -14  20  -1    6.60    1.90
 -14  20  -1    3.90    2.00
  13 -21  -1    3.40    2.20
  13 -21  -1    1.80    2.70
 -13 -21   1    4.90    2.20
  13 -21  -1    1.70    2.50
  13 -21  -1    4.30    1.50
 -13 -21   1    7.00    2.20
  13 -21  -1    2.00    2.20
 -13  21   1    7.20    2.60
 -13  21   1    5.90    1.80
 -13  21   1    5.30    2.00
  11 -21  -1   -3.30    2.50
  11 -21  -1   -3.10    1.90
  11 -21  -1    0.40    1.30
 -11 -21   1    0.30    1.60
  11 -21  -1   -4.40    2.50
 -11 -21   1   -1.30    1.90
 -11  21   1   -0.40    1.70
 -11  21   1    1.10    1.60
   9 -21  -1    5.20    2.00
   9 -21  -1    6.40    1.50
  -9 -21   1    6.20    1.60
  -9 -21   1    2.10    1.90
  -9 -21   1    5.20    1.80
  -9  21   1    6.00    1.80
  -7 -21   1    2.50    1.30
   7 -21  -1    5.70    1.90
   7 -21  -1    3.60    1.30
  -7 -21   1    0.90    1.60
  -7 -21   1    3.30    1.40
   7 -21  -1    2.00    1.90
  -7 -21   1    5.00    2.00
  -7  21   1    1.80    1.80
  -7  21   1    0.80    1.60
   5 -21  -1    3.70    1.70
  -5 -21   1    1.10    1.70
   5 -21  -1    4.80    1.40
  -5 -21   1    3.00    1.40
   5 -21  -1    3.30    2.10
   5 -21  -1    3.70    1.80
  -5  21   1    7.20    1.90
   3 -21  -1    5.50    1.70
  -3 -21   1    8.00    1.00
   3 -21  -1    6.60    1.50
   3 -21  -1    7.50    1.80
  -3 -21   1    5.80    1.10
   3 -21  -1    9.80    2.20
   3 -21  -1    3.50    3.00
  -3  21   1    6.70    2.10
  -1 -21   1    1.90    1.50
   1 -21  -1    4.80    1.70
   1 -21  -1    0.20    1.90
   1 -21  -1    4.10    1.50
  -1 -21   1    3.00    1.60
   1 -21  -1    2.30    1.50
  -1 -21   1    0.90    1.50
   1  21  -1    6.50    2.30
  -1 -21  -1    8.00    1.90
  -1 -21  -1    8.40    1.70
  -1 -21  -1   10.30    1.90
   1 -21   1    6.90    1.60
  -1 -21  -1    6.20    1.50
   1 -21   1   10.40    2.00
  -1 -21  -1    5.60    2.70
   1 -21   1   10.10    2.30
   1 -21   1    4.00    2.90
  -1  21  -1   11.50    2.40
   3 -21   1   24.70    2.60
  -3 -21  -1   28.50    2.30
  -3 -21  -1   27.10    2.00
   3 -21   1   27.50    2.20
  -3 -21  -1   22.10    2.80
   3 -21   1   23.30    2.30
  -3 -21  -1   26.40    1.70
  -3 -21  -1   24.80    2.40
   3 -21   1   24.30    2.20
  -3  21  -1   28.00    2.70
  -3  21  -1   26.60    2.50
   5 -21   1    4.00    1.90
   5 -21   1    1.30    1.70
   5 -21   1    4.90    1.50
   5 -21   1    0.30    2.30
  -5 -21  -1    4.10    1.90
  -5 -21  -1    2.70    1.10
  -5 -21  -1    2.30    1.20
  -5 -21  -1    2.00    1.30
  -5 -21  -1   -1.40    2.10
  -5  21  -1   -0.40    2.00
   7 -21   1    4.40    1.50
   7 -21   1    1.00    1.90
  -7 -21  -1    2.00    1.00
  -7 -21  -1    2.20    1.80
  -7 -21  -1    0.90    1.10
  -7 -21  -1    1.70    2.10
   7 -21   1   -0.90    1.90
  -7  21  -1    1.90    1.60
  -7  21  -1    4.20    2.40
   9 -21   1   -1.40    1.80
  -9 -21  -1   -1.20    2.00
  -9 -21  -1    1.10    1.10
  -9 -21  -1    2.80    1.20
   9 -21   1   -0.60    2.50
  -9 -21  -1    2.90    1.00
  -9 -21  -1    1.70    1.70
  -9  21  -1    2.80    2.30
  -9  21  -1   -0.20    1.80
 -11  21  -1    6.90    1.90
 -10 -22   1    7.40    2.10
 -10 -22   1    4.10    1.70
  10 -22  -1    2.10    1.70
  10 -22  -1    5.10    1.50
 -10  22   1    4.40    1.80
 -10  22   1    3.10    1.70
  -8 -22   1   22.80    1.60
   8 -22  -1   24.60    2.90
  -8 -22   1   21.30    2.60
  -8 -22   1   25.20    4.30
  -8 -22   1   19.80    1.80
  -8 -22   1   24.30    2.00
   8 -22  -1   25.60    1.90
  -8 -22   1   26.60    2.40
   8 -22  -1   19.70    2.30
  -8  22   1   20.40    2.30
  -6 -22   1    3.60    1.50
  -6 -22   1    5.40    1.30
  -6 -22   1    8.40    1.70
   6 -22  -1    3.90    1.80
   6 -22  -1    7.40    1.50
  -6 -22   1    5.50    1.50
   6 -22  -1    3.20    1.80
  -6  22   1    6.00    2.00
  -4 -22   1    0.60    1.60
  -4 -22   1    3.30    2.50
   4 -22  -1    2.40    1.70
  -4 -22   1    3.50    1.40
   4 -22  -1    2.80    1.70
   4 -22  -1    6.60    2.20
  -4 -22   1    3.80    1.80
  -4 -22   1    1.50    1.30
   4 -22  -1    2.10    1.50
  -4  22   1    2.60    1.90
  -2 -22   1   37.20    2.50
  -2 -22   1   40.60    2.40
   2 -22  -1   39.90    2.40
   2 -22  -1   35.70    2.40
  -2 -22   1   40.20    2.70
   2 -22  -1   39.80    2.50
  -2 -22   1   39.30    2.40
   0 -22   1    4.40    2.20
   0 -22  -1    7.10    1.60
   0 -22   1    6.50    1.70
   0 -22  -1    9.10    1.80
   0 -22  -1    7.20    2.00
   0 -22  -1   10.10    1.80
   0  22  -1    3.80    2.30
  -2 -22  -1   22.20    1.70
  -2 -22  -1   21.00    1.70
  -2 -22  -1   20.20    2.10
   2 -22   1   22.90    2.10
   2 -22   1   18.00    2.60
  -2 -22  -1   17.00    1.70
  -2  22  -1   20.30    2.40
  -2  22  -1   24.60    2.60
   4 -22   1    0.70    1.70
  -4 -22  -1    3.80    1.30
   4 -22   1    1.60    2.30
   4 -22   1    4.00    1.90
  -4 -22  -1    1.30    2.60
  -4 -22  -1    1.90    1.30
  -4  22  -1    3.80    2.10
   6 -22   1   -2.20    2.20
  -6 -22  -1    0.10    1.60
   6 -22   1   -0.60    1.80
  -6 -22  -1   -1.50    1.70
  -6 -22  -1    1.80    1.20
  -6 -22  -1   -0.70    1.10
  -6  22  -1    1.30    2.20
  -6  22  -1    2.00    2.00
  -8 -22  -1    3.00    1.20
  -8 -22  -1    1.90    1.30
  -8 -22  -1    3.40    1.00
   8 -22   1    2.40    2.40
  -8 -22  -1    2.70    1.60
  -8 -22  -1    0.60    1.90
 -10 -22  -1    2.90    1.90
 -10 -22  -1    3.20    0.90
  10 -22   1    0.50    1.70
 -10 -22  -1    6.40    2.40
 -10 -22  -1    2.70    1.70
  10 -22   1   -0.20    2.60
 -10 -22  -1    5.10    1.30
 -10  22  -1    0.10    1.80
 -10  22  -1    2.30    1.70
  -7 -23   1    0.00    1.20
  -7 -23   1    0.70    1.70
   7 -23  -1   -3.20    2.30
   7 -23  -1   -1.80    1.90
   7 -23  -1    0.80    1.70
  -7 -23   1    2.60    2.20
  -7 -23   1    1.70    1.70
   7 -23  -1   -0.70    1.30
   5 -23  -1    0.40    1.40
  -5 -23   1    0.00    1.50
   5 -23  -1   -0.30    1.80
  -5 -23   1    1.50    1.70
   5 -23  -1   -0.40    2.20
  -5  23   1    0.50    2.00
   3 -23  -1   50.19    3.20
   3 -23  -1   55.39    3.50
   3 -23  -1   53.39    3.40
  -3 -23   1   54.89    3.50
  -3 -23   1   54.99    2.80
  -3  23   1   50.09    3.40
  -1 -23   1   -0.40    1.50
  -1 -23   1    4.90    1.70
   1 -23  -1   -0.50    2.00
  -1 -23   1   -0.40    2.00
  -1 -23   1    2.50    2.00
   1 -23  -1    4.40    2.10
  -1 -23   1    2.10    1.60
   1 -23  -1    2.40    1.50
   1  23  -1    4.00    2.30
   1 -23   1    7.30    2.30
  -1 -23  -1   11.20    1.80
  -1 -23  -1    8.00    1.80
   1 -23   1   10.00    1.90
  -1 -23  -1    8.00    2.00
  -1  23  -1    8.00    2.40
   3 -23   1   45.30    2.80
   3 -23   1   44.80    2.90
  -3 -23  -1   48.80    2.60
   3 -23   1   53.09    3.00
  -3  23  -1   50.39    3.30
  -5 -23  -1    4.10    1.80
  -5 -23  -1    1.90    1.60
  -5 -23  -1   -0.30    1.20
   5 -23   1    0.40    1.90
   5 -23   1    3.50    1.50
  -5 -23  -1   -0.40    1.70
   5 -23   1   -2.20    1.70
   5 -23   1   -2.00    1.80
  -5  23  -1    0.90    2.00
  -2 -24   1   -1.90    1.50
   0 -24   1    0.10    1.60
   0 -24   1    2.40    1.60
   0 -24  -1    2.30    2.00
   0 -24  -1    3.00    1.60
   0 -24  -1    3.60    1.60
   0  24  -1   -0.70    2.20
 -26   0   2   -2.80    2.10
  26   0  -2   -2.10    2.10
  26   0  -2   -3.00    1.90
 -26   0   2   -3.20    2.30
  24   0  -2    7.80    2.20
 -24   0   2    7.00    2.00
 -24   0   2    8.70    2.50
 -24   0   2    8.50    2.40
  22   0  -2    9.20    2.40
  22   0  -2    7.20    2.10
 -22   0   2    9.10    2.60
  22   0  -2    8.10    2.10
  22   0  -2    5.50    1.90
 -22   0   2   11.10    2.00
 -20   0   2   98.19    4.40
 -20   0   2  106.79    4.20
  20   0  -2  105.19    4.30
  20   0  -2  107.89    4.20
  20   0  -2  103.49    4.40
 -20   0   2  102.39    4.30
 -20   0   2  110.09    4.40
 -20   0   2  103.89    4.00
  20   0  -2  113.29    4.20
  18   0  -2   57.39    3.00
  18   0  -2   52.09    2.80
  18   0  -2   50.79    3.20
 -18   0   2   48.90    3.20
 -18   0   2   56.49    3.10
 -18   0   2   47.70    3.30
 -18   0   2   53.29    2.90
 -18   0   2   55.59    3.00
  16   0  -2   79.49    3.50
  16   0  -2   89.99    4.70
  16   0  -2   80.79    3.20
 -16   0   2   84.59    3.40
  16   0  -2   81.69    3.40
 -14   0   2    1.70    1.20
  14   0  -2    3.10    1.50
 -14   0   2    4.20    1.60
 -14   0   2    4.30    1.40
  14   0  -2    1.00    1.50
  14   0  -2    5.60    1.80
 -14   0   2    1.10    1.60
 -14   0   2    4.20    1.40
  12   0  -2  144.99    4.40
  12   0  -2  142.89    4.50
 -12   0   2  144.09    4.20
 -12   0   2  146.69    4.50
 -12   0   2  143.89    4.40
 -10   0   2  170.18    4.50
 -10   0   2  169.38    4.60
  10   0  -2  160.38    4.60
  10   0  -2  163.38    4.50
  10   0  -2  165.18    4.50
 -10   0   2  166.68    4.40
  10   0  -2  171.78    4.40
 -10   0   2  161.58    4.40
   8   0  -2 1285.67   28.90
  -8   0   2 1226.58   28.70
  -8   0   2 1268.77   28.80
  -8   0   2 1279.07   28.90
   8   0  -2 1304.57   28.80
   8   0  -2 1268.57   28.80
  -8   0   2 1261.57   28.80
   8   0  -2 1216.98   28.70
   6   0  -2  958.80   21.90
   6   0  -2  956.80   21.80
  -6   0   2  979.10   21.80
  -6   0   2  946.51   21.80
  -6   0   2  961.40   21.90
  -6   0   2  933.21   21.70
   4   0  -2   83.99    2.40
   4   0  -2   85.49    2.40
  -4   0   2   91.49    2.40
  -2   0   2  650.93   14.70
   0   0  -2 2281.47   52.69
  -2   0  -2  889.21   19.90
  -2   0  -2  868.31   19.90
  -2   0  -2  864.31   19.90
  -2   0  -2  902.21   20.00
  -2   0  -2  888.01   19.90
   2   0   2  878.81   19.90
   2   0   2  875.21   19.90
   2   0   2  884.41   20.00
  -2   0  -2  868.41   19.90
   2   0   2  869.01   19.90
  -6   0  -2   28.80    1.40
  -6   0  -2   25.50    1.30
  -6   0  -2   25.30    1.20
   6   0   2   26.20    1.20
  -6   0  -2   26.30    1.40
   6   0   2   24.10    1.50
   8   0   2   62.69    2.10
   8   0   2   65.59    2.70
  -8   0  -2   62.19    2.30
  -8   0  -2   65.69    2.10
  10   0   2   12.70    2.00
 -10   0  -2   15.50    1.50
 -10   0  -2   17.00    2.10
  10   0   2   13.70    1.10
 -10   0  -2   12.00    1.40
  10   0   2   15.30    1.40
 -10   0  -2   15.00    1.40
  10   0   2   10.80    1.40
 -10   0  -2   13.30    1.10
  12   0   2  602.54   14.20
  12   0   2  604.94   14.20
  12   0   2  592.74   14.00
 -12   0  -2  586.44   14.10
  12   0   2  572.54   14.30
  12   0   2  603.64   14.50
 -12   0  -2  598.64   14.00
 -12   0  -2  589.14   14.40
 -12   0  -2  603.34   14.20
  14   0   2   50.49    2.60
 -14   0  -2   50.99    2.60
  14   0   2   50.89    2.90
  14   0   2   49.00    2.60
  14   0   2   45.70    3.30
 -16   0  -2   80.79    3.20
 -16   0  -2   83.59    3.40
  16   0   2   81.89    3.50
 -16   0  -2   84.39    4.00
  16   0   2   83.09    3.60
  16   0   2   88.49    3.20
 -18   0  -2  397.26   10.10
 -18   0  -2  385.86    9.90
  18   0   2  389.46   10.40
  18   0   2  394.06   10.10
 -18   0  -2  378.06   10.30
  18   0   2  396.56   10.10
  18   0   2  369.16    9.90
 -18   0  -2  393.66   10.10
 -18   0  -2  397.76   10.10
  20   0   2   11.80    2.10
  20   0   2   14.00    2.10
 -20   0  -2   11.20    2.90
 -20   0  -2   15.80    2.20
  20   0   2    8.90    2.60
  20   0   2   11.70    2.50
 -20   0  -2   14.80    2.10
  22   0   2    9.40    2.30
  22   0   2    8.30    2.00
 -22   0  -2    6.40    1.90
 -22   0  -2   10.00    2.20
 -24   0  -2   19.50    2.70
 -24   0  -2   14.10    2.50
 -24   0  -2   16.30    2.20
  24   0   2   14.60    2.60
 -26   0  -2    3.10    2.40
  26   0   2    3.30    2.20
 -26   0  -2    1.00    2.30
 -27  -1   2    3.70    2.60
 -27  -1   2   -1.80    2.10
 -27  -1   2    2.00    2.40
  27  -1  -2    4.60    2.30
  27  -1  -2    4.50    2.20
  27  -1  -2   -0.50    1.90
 -27   1   2    3.00    2.60
  27   1  -2    0.40    1.90
 -27   1   2    0.40    2.10
  25  -1  -2    1.00    2.40
  25  -1  -2    0.90    2.00
 -25  -1   2   -3.30    2.00
  25  -1  -2   -1.80    2.20
 -25  -1   2   -1.20    2.40
 -25  -1   2   -0.20    2.20
 -25   1   2   -2.30    1.90
  25   1  -2    2.70    2.30
  25   1  -2    0.40    2.00
 -25   1   2    0.00    2.20
 -23  -1   2    6.70    2.40
  23  -1  -2    2.20    2.00
 -23  -1   2    2.10    2.20
  23  -1  -2    4.90    2.10
 -23  -1   2    0.60    2.00
 -23   1   2    2.20    1.90
 -23   1   2    3.90    2.30
  23   1  -2    1.80    3.60
  23   1  -2    5.50    2.40
  23   1  -2    6.00    2.00
 -23   1   2    3.90    2.20
  21  -1  -2    8.60    2.10
 -21  -1   2    3.80    1.70
 -21  -1   2    8.00    2.20
 -21  -1   2    6.60    2.10
 -21  -1   2    8.50    1.90
  21  -1  -2    5.40    1.90
 -21  -1   2    9.30    2.50
  21  -1  -2    5.10    2.30
  21  -1  -2    5.00    1.60
  21   1  -2    9.30    2.20
 -21   1   2    6.90    2.30
  21   1  -2    4.40    1.80
 -21   1   2    9.80    1.90
 -21   1   2    9.80    2.50
 -21   1   2    5.00    1.70
 -19  -1   2   20.90    2.40
  19  -1  -2   18.50    2.00
  19  -1  -2   25.60    2.60
  19  -1  -2   18.60    2.20
 -19  -1   2   21.70    2.00
  19   1  -2   20.00    2.30
 -19   1   2   20.10    2.30
 -19   1   2   24.20    2.40
  19   1  -2   21.70    1.90
 -17  -1   2  218.58    6.30
 -17  -1   2  224.98    6.40
  17  -1  -2  232.18    6.60
 -17  -1   2  226.48    6.60
 -17  -1   2  223.88    6.30
 -17  -1   2  232.58    6.40
 -17   1   2  220.68    6.30
  17   1  -2  220.68    6.30
  17   1  -2  221.48    6.30
  17   1  -2  235.98    6.60
 -17   1   2  233.78    6.30
 -17   1   2  227.78    6.50
 -17   1   2  237.08    6.50
 -15  -1   2   30.00    1.90
 -15  -1   2   29.70    2.10
 -15  -1   2   34.00    2.10
 -15  -1   2   28.50    2.60
  15   1  -2   30.70    1.90
 -15   1   2   28.30    2.10
 -15   1   2   30.20    1.90
 -15   1   2   31.50    1.90
  15   1  -2   28.10    2.20
 -15   1   2   30.30    2.20
 -13  -1   2  503.15   11.80
 -13  -1   2  484.25   11.70
  13  -1  -2  476.95   11.80
  13  -1  -2  493.05   11.90
  13  -1  -2  488.05   11.70
 -13  -1   2  475.05   11.80
 -13  -1   2  479.55   11.70
  13  -1  -2  501.55   11.80
 -13  -1   2  473.75   11.80
 -13   1   2  482.35   11.80
  13   1  -2  496.15   11.70
 -13   1   2  476.95   11.70
 -13   1   2  486.85   11.90
  13   1  -2  479.55   11.70
 -13   1   2  494.55   11.60
  13   1  -2  465.95   11.80
 -13   1   2  485.35   11.80
  13   1  -2  471.15   11.70
 -11  -1   2    3.90    1.40
  11  -1  -2    7.80    1.80
 -11  -1   2    6.10    1.30
  11  -1  -2    3.80    1.30
  11   1  -2    5.40    1.50
  11   1  -2    6.30    1.30
  11   1  -2    6.00    1.10
  -9  -1   2  216.18    5.40
  -9  -1   2  220.48    5.40
   9  -1  -2  219.58    5.30
   9  -1  -2  209.88    5.50
   9  -1  -2  210.38    5.40
   9  -1  -2  213.58    5.50
  -9  -1   2  208.88    5.30
  -9   1   2  208.78    5.40
  -9   1   2  208.58    5.50
  -9   1   2  208.98    5.40
   9   1  -2  214.18    5.40
  -9   1   2  206.08    5.30
  -9   1   2  220.58    5.40
   9   1  -2  205.18    5.40
   7  -1  -2  867.21   19.90
  -7  -1   2  881.21   19.90
   7  -1  -2  880.61   19.90
  -7  -1   2  858.51   20.00
  -7  -1   2  832.92   19.80
  -7   1   2  885.41   19.90
   7   1  -2  869.71   19.90
  -7   1   2  866.11   19.90
  -7   1   2  846.22   19.90
  -7   1   2  853.41   20.00
   7   1  -2  894.41   19.90
   7   1  -2  892.21   20.00
   3  -1  -2   80.09    1.90
   3  -1  -2   78.89    2.10
   3  -1  -2   80.89    2.10
   3  -1  -2   80.59    2.20
  -3  -1   2   80.29    2.20
   3   1  -2   78.49    2.20
   3   1  -2   81.39    2.10
   3   1  -2   82.49    2.10
  -3   1   2   77.99    1.90
   3   1  -2   78.19    2.10
  -3   1   2   81.09    2.20
  -3   1   2   76.59    2.10
   3   1  -2   78.79    2.00
   1  -1  -2  377.16    8.50
  -1  -1   2  380.56    8.50
  -1  -1   2  369.66    8.60
  -1  -1   2  372.56    8.50
   1   1  -2  371.36    8.60
  -1   1   2  376.46    8.50
  -1   1   2  366.26    8.50
   1   1  -2  382.16    8.60
  -1   1   2  367.76    8.50
  -1  -1  -2   65.49    1.70
  -1  -1  -2   65.29    1.50
   1  -1   2   64.89    1.50
  -1  -1  -2   62.59    1.70
   1  -1   2   60.69    1.70
  -1  -1  -2   62.19    1.60
  -1  -1  -2   65.29    1.80
   1  -1   2   65.19    1.70
   1  -1   2   60.89    1.80
  -1   1  -2   65.79    1.80
  -1   1  -2   60.69    1.80
  -1   1  -2   64.29    1.70
  -1   1  -2   64.29    1.70
  -1   1  -2   61.99    1.50
   1   1   2   66.19    1.60
  -1   1  -2   64.49    1.70
   1   1   2   64.89    1.70
   1   1   2   62.09    1.70
  -3  -1  -2   62.09    1.70
  -3  -1  -2   61.99    1.70
   3  -1   2   57.49    1.90
   3  -1   2   57.79    2.00
   3  -1   2   61.09    1.80
   3  -1   2   60.29    1.80
  -3  -1  -2   57.49    1.70
   3  -1   2   62.39    1.90
   3   1   2   57.29    1.80
  -3   1  -2   59.79    1.90
  -3   1  -2   61.49    1.60
  -3   1  -2   58.49    1.80
  -3   1  -2   62.69    1.90
  -3   1  -2   59.79    2.40
   3   1   2   58.89    1.70
  -3   1  -2   60.69    1.80
  -5  -1  -2 1439.46   32.20
   5  -1   2 1450.15   32.40
  -5  -1  -2 1394.96   32.20
   5  -1   2 1425.76   32.30
   5  -1   2 1389.96   32.30
  -5  -1  -2 1481.55   32.40
   5  -1   2 1416.16   32.30
  -5  -1  -2 1459.15   32.20
   5  -1   2 1403.76   32.30
  -5  -1  -2 1425.56   32.30
  -5   1  -2 1414.06   32.20
  -5   1  -2 1426.66   32.30
   5   1   2 1426.16   32.30
  -5   1  -2 1375.96   32.20
   5   1   2 1445.26   32.20
  -5   1  -2 1430.96   32.30
   5   1   2 1401.16   32.20
  -5   1  -2 1399.56   32.40
  -7  -1  -2   34.80    1.40
   7  -1   2   33.50    1.80
   7  -1   2   35.20    1.70
  -7  -1  -2   34.60    1.50
  -7  -1  -2   35.90    1.70
   7  -1   2   34.60    1.80
   7  -1   2   32.50    1.40
   7  -1   2   37.80    2.10
  -7   1  -2   35.30    1.60
   7   1   2   37.50    1.70
  -7   1  -2   34.30    1.50
   7   1   2   34.70    1.60
  -9  -1  -2   12.00    1.10
  -9  -1  -2   12.90    1.30
   9  -1   2    9.80    1.20
  -9  -1  -2   10.00    1.50
  -9  -1  -2   13.60    1.10
   9  -1   2   10.40    1.20
   9  -1   2   12.80    1.30
   9  -1   2   10.30    1.20
  -9  -1  -2   13.50    1.20
   9  -1   2   11.70    1.80
   9  -1   2   11.40    1.00
  -9   1  -2   13.10    1.70
  -9   1  -2   10.70    1.00
   9   1   2   11.30    1.60
  11  -1   2  190.78    5.20
  11  -1   2  189.98    5.00
 -11  -1  -2  182.98    5.00
 -11  -1  -2  193.38    5.40
  11  -1   2  185.98    5.30
  11  -1   2  185.88    5.30
  11  -1   2  195.98    5.30
 -11  -1  -2  191.78    5.20
 -11   1  -2  190.58    5.00
  11   1   2  178.88    5.10
 -11   1  -2  192.28    5.70
  11   1   2  179.98    5.00
 -11   1  -2  192.98    5.20
 -11   1  -2  188.58    5.30
  13  -1   2    6.20    1.50
 -13  -1  -2    6.40    1.50
 -13  -1  -2    5.20    1.90
  13  -1   2    6.80    1.20
 -13  -1  -2    6.30    1.40
 -13  -1  -2    3.80    1.40
 -13  -1  -2    8.60    2.00
 -13   1  -2    9.20    2.00
 -13   1  -2    6.60    1.40
 -13   1  -2    6.40    1.60
 -13   1  -2    3.90    1.40
 -13   1  -2    7.50    1.50
  13   1   2    5.00    1.40
  15  -1   2   27.40    2.10
 -15  -1  -2   29.30    2.50
  15  -1   2   26.10    2.00
 -15  -1  -2   24.90    1.90
  15  -1   2   27.80    2.10
  15   1   2   27.70    2.00
 -15   1  -2   24.50    1.80
 -15   1  -2   24.90    1.90
  15   1   2   24.10    1.80
  15   1   2   25.40    1.60
 -17  -1  -2   25.40    2.10
 -17  -1  -2   21.30    2.00
 -17  -1  -2   21.90    2.50
  17  -1   2   22.60    2.10
 -17  -1  -2   25.40    2.00
 -17  -1  -2   21.90    1.80
  17  -1   2   21.00    1.90
  17  -1   2   26.30    2.70
 -17   1  -2   19.50    2.60
  17   1   2   23.50    2.00
 -17   1  -2   23.20    2.10
  19  -1   2    8.30    2.10
  19  -1   2    5.40    1.80
 -19  -1  -2    6.80    1.80
 -19  -1  -2    3.80    1.70
 -19  -1  -2    2.90    2.60
  19  -1   2    3.50    1.70
 -19  -1  -2    2.90    1.90
 -19   1  -2    5.20    2.80
 -19   1  -2    4.60    1.80
 -19   1  -2    8.20    1.90
  19   1   2    8.90    2.40
 -19   1  -2    6.40    1.90
  21  -1   2    3.80    2.60
 -21  -1  -2    0.00    2.10
 -21  -1  -2    0.50    2.00
 -21  -1  -2    1.40    1.80
 -21  -1  -2   -1.90    2.90
  21  -1   2    1.00    2.20
  21  -1   2   -2.50    1.50
 -21   1  -2   -1.70    3.00
 -21   1  -2   -1.40    1.90
 -21   1  -2    0.10    1.90
  21   1   2    2.50    2.50
 -21   1  -2    0.20    1.70
  21   1   2    1.40    1.80
 -21   1  -2   -0.20    1.90
  21   1   2   -0.20    0.60
 -23  -1  -2   -2.30    1.80
 -23  -1  -2   -1.30    2.00
  23  -1   2   -1.20    2.10
  23  -1   2    0.30    1.90
  23  -1   2   -0.10    3.90
 -23  -1  -2   -1.20    2.00
 -23  -1  -2   -0.80    2.10
 -23   1  -2    0.20    1.90
  23   1   2   -2.70    1.90
 -23   1  -2    0.50    2.10
  23   1   2   -0.70    0.50
 -23   1  -2   -3.50    1.90
 -23   1  -2    3.60    2.10
  23   1   2    1.80    1.90
 -25  -1  -2   -1.00    2.00
  25  -1   2    1.20    2.30
 -25  -1  -2   -1.00    2.20
  25  -1   2   -0.90    2.70
 -25  -1  -2   -2.10    2.30
 -25   1  -2   -1.90    2.20
 -25   1  -2   -3.60    1.90
 -25   1  -2   -1.90    2.20
 -25   1  -2   -0.80    2.30
  25   1   2   -2.80    2.00
 -26  -2   2   11.60    2.80
  26  -2  -2   12.20    2.40
  26  -2  -2   15.00    2.90
  26   2  -2   12.40    2.30
 -26   2   2    9.30    2.70
  26   2  -2    8.10    2.20
 -26   2   2   11.50    2.30
 -24  -2   2   20.50    2.60
 -24  -2   2   17.50    2.50
  24  -2  -2   19.90    2.70
 -24  -2   2   19.20    2.50
  24  -2  -2   14.60    2.50
 -24  -2   2   21.40    2.70
 -24   2   2   13.60    2.60
 -24   2   2   19.20    2.40
  24   2  -2   17.60    2.40
  24   2  -2   14.30    2.30
 -24   2   2   18.10    2.60
 -24   2   2   15.20    2.30
  22  -2  -2   14.90    2.70
 -22  -2   2    7.60    2.50
 -22  -2   2   11.40    2.30
 -22  -2   2    9.50    2.10
  22  -2  -2   12.50    2.20
  22  -2  -2   10.30    1.90
 -22   2   2    9.90    1.90
  22   2  -2   13.30    2.10
 -22   2   2    9.80    2.00
 -22   2   2   11.70    2.40
  22   2  -2   13.60    2.20
 -20  -2   2    0.00    2.10
 -20  -2   2   -0.50    1.60
 -20  -2   2   -3.00    1.80
  20  -2  -2   -1.50    1.80
  20  -2  -2   -1.90    1.40
 -20  -2   2   -1.30    1.90
 -20   2   2   -1.90    1.50
  20   2  -2   -2.00    1.60
  20   2  -2   -1.20    1.90
 -20   2   2   -0.50    2.00
 -20   2   2   -0.90    1.50
  20   2  -2   -0.60    1.50
 -20   2   2    1.60    2.10
 -18  -2   2   13.20    2.00
  18  -2  -2   15.10    2.00
  18  -2  -2   11.70    1.60
 -18  -2   2   15.70    1.90
 -18  -2   2   15.50    2.10
 -18  -2   2   15.90    1.80
 -18  -2   2   15.90    2.10
  18   2  -2   16.20    1.90
 -18   2   2   11.80    1.80
 -18   2   2   14.00    1.70
 -18   2   2   13.10    2.10
  18   2  -2   11.10    1.80
 -18   2   2   13.10    2.00
 -18   2   2   16.00    1.80
 -16  -2   2    1.00    1.60
 -16  -2   2   -1.70    1.50
 -16  -2   2    2.70    1.30
  16  -2  -2    0.50    1.40
  16  -2  -2    0.70    1.50
  16  -2  -2    0.30    1.10
  16   2  -2    1.00    1.30
 -16   2   2   -0.10    1.30
  16   2  -2    0.60    1.40
  16   2  -2    2.90    1.60
 -16   2   2    2.00    1.60
 -16   2   2    2.90    1.50
 -16   2   2   -0.20    1.30
 -16   2   2    3.00    1.80
  16   2  -2    3.30    1.30
 -14  -2   2   91.49    3.30
  14  -2  -2   84.79    3.70
  14  -2  -2   89.59    3.20
  14  -2  -2   95.29    3.80
 -14  -2   2   86.39    3.30
 -14  -2   2   92.49    5.00
 -14   2   2   95.69    3.70
  14   2  -2   84.29    3.30
  14   2  -2   91.79    3.30
 -14   2   2   88.49    3.60
 -14   2   2   89.09    3.20
 -14   2   2   95.49    3.50
 -14   2   2   84.39    3.20
  12  -2  -2  410.26   10.00
  12  -2  -2  411.76   10.20
 -12  -2   2  407.46   10.10
 -12  -2   2  401.16   10.00
  12  -2  -2  404.36   10.00
 -12  -2   2  419.76   10.00
 -12  -2   2  417.26    9.90
  12   2  -2  400.56   10.00
  12   2  -2  406.46   10.00
 -12   2   2  410.16    9.80
 -12   2   2  413.46   10.10
  12   2  -2  408.16   10.10
  12   2  -2  407.06    9.90
  10  -2  -2  282.67    7.10
 -10  -2   2  283.47    7.00
  10  -2  -2  277.27    7.10
 -10  -2   2  280.57    7.00
  10  -2  -2  281.67    7.20
 -10  -2   2  281.67    7.10
 -10  -2   2  282.97    6.80
  10   2  -2  282.27    6.90
 -10   2   2  285.47    7.00
 -10   2   2  276.57    7.00
 -10   2   2  275.97    6.80
  10   2  -2  289.17    7.10
 -10   2   2  274.47    7.10
 -10   2   2  283.17    7.10
  10   2  -2  279.67    7.00
  10   2  -2  277.07    7.00
  -8  -2   2   12.30    1.00
  -8  -2   2   13.10    1.10
   8  -2  -2   13.20    1.20
   8  -2  -2   14.00    1.00
  -8   2   2   12.40    1.20
   8   2  -2   13.50    1.10
  -8   2   2   11.40    0.90
   8   2  -2   12.30    1.10
   8   2  -2   12.60    1.10
  -8   2   2   10.70    0.90
   6  -2  -2   51.69    1.80
  -6  -2   2   53.09    1.80
   6  -2  -2   53.39    1.90
   6   2  -2   49.90    1.90
   6   2  -2   53.49    1.80
  -6   2   2   56.09    1.90
  -6   2   2   54.39    1.90
  -4  -2   2  292.77    6.80
   4  -2  -2  282.77    6.90
  -4  -2   2  280.27    6.60
   4  -2  -2  284.07    6.80
  -4  -2   2  283.47    6.80
  -4   2   2  296.57    6.80
  -4   2   2  286.77    6.80
   4   2  -2  285.67    6.90
   4   2  -2  294.17    6.60
   4   2  -2  293.97    6.80
   2  -2  -2  202.38    4.70
  -2  -2   2  209.08    4.70
   2   2  -2  199.98    4.80
   2   2  -2  199.18    4.80
   2   2  -2  199.58    4.80
   0  -2   2  101.99    2.60
   0  -2  -2  102.09    2.40
   0  -2   2   98.29    2.60
   0  -2  -2  105.09    2.40
   0  -2  -2  101.09    2.50
   0   2   2   99.19    2.40
   0   2  -2  102.59    2.60
   0   2   2   99.29    2.50
   0   2  -2  104.59    2.60
   0   2   2  102.19    2.40
   0   2  -2   99.49    2.50
   2  -2   2  401.26    9.30
   2  -2   2  391.76    9.40
  -2  -2  -2  394.96    9.40
   2  -2   2  400.56    9.30
   2  -2   2  402.76    9.30
  -2  -2  -2  404.66    9.30
  -2  -2  -2  412.06    9.20
  -2  -2  -2  383.36    9.20
  -2  -2  -2  405.16    9.20
   2  -2   2  414.56    9.20
   2   2   2  409.66    9.10
   2   2   2  410.06    9.40
   2   2   2  393.46    9.30
  -2   2  -2  413.46    9.30
  -2   2  -2  392.36    9.30
  -2   2  -2  404.06    9.20
   2   2   2  409.56    9.20
  -2   2  -2  409.66    9.30
   2   2   2  389.36    9.10
  -2   2  -2  399.96    9.30
  -4  -2  -2  246.98    5.70
   4  -2   2  246.68    5.80
   4  -2   2  253.27    5.70
   4  -2   2  239.18    5.80
   4  -2   2  237.58    5.90
  -4  -2  -2  243.08    5.70
  -4  -2  -2  237.68    5.70
   4  -2   2  240.08    5.90
   4  -2   2  233.98    6.00
  -4   2  -2  252.77    5.70
  -4   2  -2  239.18    5.90
  -4   2  -2  239.38    5.90
  -4   2  -2  238.98    6.00
   4   2   2  235.68    5.70
   4   2   2  236.28    5.70
   4   2   2  246.98    5.90
   4   2   2  235.38    5.70
   4   2   2  248.28    5.70
   4   2   2  241.48    5.70
   6  -2   2    2.90    0.70
   6  -2   2    2.10    1.80
  -6  -2  -2    2.50    1.00
  -6  -2  -2    4.10    0.90
   6  -2   2    3.50    0.90
   6  -2   2    1.90    0.90
   6  -2   2    1.70    0.80
  -6  -2  -2    3.30    0.70
  -6  -2  -2    2.50    0.70
   6  -2   2    4.50    1.00
   6   2   2    2.80    0.70
   6   2   2    1.80    0.70
   6   2   2    3.70    0.80
   6   2   2    4.20    1.20
   6   2   2    4.70    0.90
  -6   2  -2    4.00    0.90
   6   2   2    3.10    0.60
  -8  -2  -2   33.70    1.50
   8  -2   2   27.80    1.80
  -8  -2  -2   31.40    1.60
  -8  -2  -2   29.10    1.90
  -8  -2  -2   31.60    2.00
   8  -2   2   32.40    1.80
   8  -2   2   28.60    1.70
   8  -2   2   32.00    1.70
  -8   2  -2   31.20    1.50
   8   2   2   31.50    1.50
   8   2   2   32.50    1.50
   8   2   2   32.20    1.90
  -8   2  -2   29.00    1.70
   8   2   2   30.30    1.70
 -10  -2  -2  607.54   14.10
  10  -2   2  588.44   14.20
 -10  -2  -2  586.64   14.30
  10  -2   2  603.64   14.30
  10  -2   2  620.94   14.40
 -10  -2  -2  620.54   14.20
 -10  -2  -2  594.64   14.10
  10  -2   2  595.54   14.10
  10  -2   2  591.94   14.20
 -10  -2  -2  595.04   14.30
 -10   2  -2  618.04   14.20
 -10   2  -2  627.24   14.20
  10   2   2  584.64   14.10
 -10   2  -2  608.64   14.10
  10   2   2  590.34   14.20
  10   2   2  597.54   14.10
 -12  -2  -2  129.29    4.50
  12  -2   2  131.49    4.10
  12  -2   2  135.19    4.20
 -12  -2  -2  132.29    3.80
 -12  -2  -2  122.79    4.20
  12   2   2  121.99    4.00
 -12   2  -2  124.49    4.00
 -12   2  -2  129.29    3.80
 -14  -2  -2  204.68    5.90
 -14  -2  -2  189.98    5.70
 -14  -2  -2  196.18    5.40
  14  -2   2  197.48    5.60
 -14  -2  -2  203.88    5.30
 -14  -2  -2  190.68    5.40
  14  -2   2  191.18    5.60
  14   2   2  195.78    5.40
  14   2   2  191.28    5.50
 -14   2  -2  193.58    5.60
 -14   2  -2  192.58    5.50
  14   2   2  187.88    6.10
 -14   2  -2  191.88    5.30
 -14   2  -2  195.28    6.00
  14   2   2  206.28    6.40
 -14   2  -2  186.28    5.90
  16  -2   2   13.00    2.20
 -16  -2  -2   14.70    2.10
  16  -2   2   10.10    1.40
 -16  -2  -2   12.90    1.70
 -16  -2  -2   12.30    1.50
 -16  -2  -2   15.60    1.70
  16   2   2   10.80    1.60
  16   2   2   12.80    1.50
 -16   2  -2   13.00    2.50
 -16   2  -2   10.20    1.80
 -16   2  -2   15.60    1.70
  18  -2   2   18.30    2.20
  18  -2   2   16.70    2.00
  18  -2   2   18.70    2.10
 -18  -2  -2   18.90    2.10
 -18  -2  -2   19.20    1.90
  18  -2   2   17.80    1.90
 -18  -2  -2   17.80    1.80
  18  -2   2   14.10    2.00
  18  -2   2   20.70    2.50
 -18  -2  -2   21.60    2.30
 -18   2  -2   17.30    2.00
 -18   2  -2   18.40    2.90
  18   2   2   14.90    1.70
  18   2   2   17.00    2.00
 -18   2  -2   19.20    2.10
 -18   2  -2   14.80    1.70
 -20  -2  -2   11.50    1.90
  20  -2   2   12.80    2.40
 -20  -2  -2    8.60    2.90
 -20  -2  -2   13.50    2.10
 -20  -2  -2   15.40    2.10
  20  -2   2   11.30    2.70
  20  -2   2   16.80    2.30
  20   2   2    8.70    2.80
  20   2   2   13.80    2.00
 -20   2  -2    9.30    1.90
 -20   2  -2   12.60    2.10
  22  -2   2    5.90    2.50
 -22  -2  -2    2.60    1.90
  22   2   2    3.50    2.50
  22   2   2    0.00    2.70
 -22   2  -2    1.20    2.10
  22   2   2    2.20    1.80
 -24  -2  -2   -1.60    1.90
 -24   2  -2    1.20    1.80
 -24   2  -2    0.20    1.90
 -24   2  -2   -3.40    2.10
  24   2   2    1.80    2.80
  24   2   2    0.00    1.80
  24   2   2    0.60    3.40
  25  -3  -2    0.10    2.50
  25  -3  -2    4.80    2.30
 -25  -3   2   -0.20    2.20
 -25  -3   2    3.50    2.40
 -25  -3   2   -1.60    2.10
  25  -3  -2    4.10    2.30
 -25  -3   2    0.40    2.30
 -25   3   2    3.00    2.40
 -25   3   2   -0.50    1.90
 -25   3   2    3.70    2.40
  25   3  -2    0.70    2.10
  23  -3  -2    3.50    2.60
  23  -3  -2   -1.70    2.50
  23  -3  -2   -0.80    2.20
 -23  -3   2    2.00    1.90
 -23  -3   2    0.40    2.10
 -23  -3   2   -2.60    2.40
  23   3  -2   -0.80    1.90
  23   3  -2    1.40    1.90
 -23   3   2   -3.10    2.30
 -23   3   2    1.40    1.80
 -23   3   2   -0.10    1.80
  21  -3  -2   14.10    2.60
 -21  -3   2    9.10    2.10
 -21  -3   2    7.20    2.10
 -21  -3   2    6.10    1.80
 -21  -3   2   11.10    2.30
 -21   3   2    8.80    2.30
 -21   3   2    9.60    1.80
  21   3  -2   11.90    2.20
 -21   3   2   10.50    2.20
 -21   3   2    8.30    2.50
  21   3  -2   10.90    2.00
 -21   3   2    7.10    1.70
  21   3  -2   11.80    1.90
  19  -3  -2    8.50    1.90
 -19  -3   2    2.60    1.90
  19  -3  -2    4.20    1.60
 -19  -3   2    5.50    1.50
 -19  -3   2    7.20    1.90
  19  -3  -2    5.10    1.90
 -19  -3   2    8.40    2.10
 -19   3   2    8.70    2.10
  19   3  -2    4.90    1.70
 -19   3   2    6.00    2.20
 -19   3   2    4.20    1.60
  19   3  -2    6.70    1.70
  19   3  -2    6.40    1.50
  19   3  -2    6.00    1.90
 -17  -3   2   63.19    3.00
  17  -3  -2   65.49    3.20
 -17  -3   2   68.99    3.40
  17  -3  -2   66.29    2.90
 -17  -3   2   61.19    3.10
  17  -3  -2   67.29    3.30
  17   3  -2   59.79    3.00
  17   3  -2   63.39    3.10
  17   3  -2   64.29    3.00
 -17   3   2   70.59    3.30
 -17   3   2   66.49    2.90
  17   3  -2   64.39    3.00
 -15  -3   2  171.18    5.30
 -15  -3   2  170.58    5.20
  15  -3  -2  180.38    5.20
  15  -3  -2  179.08    5.10
 -15  -3   2  172.78    5.10
  15  -3  -2  170.78    5.30
 -15  -3   2  174.58    5.10
 -15  -3   2  173.18    5.00
  15   3  -2  174.88    5.20
 -15   3   2  175.58    5.30
 -15   3   2  171.28    5.30
 -15   3   2  180.08    4.90
  15   3  -2  164.88    5.00
 -15   3   2  174.68    5.00
 -15   3   2  175.78    5.40
 -13  -3   2    5.90    1.40
 -13  -3   2    4.50    1.60
  13  -3  -2    3.30    1.50
  13  -3  -2    2.40    1.20
  13   3  -2    3.30    1.20
  13   3  -2    1.30    1.50
 -13   3   2    5.40    1.30
 -13   3   2    5.80    1.60
  13   3  -2    2.90    1.40
 -11  -3   2  191.18    5.20
 -11  -3   2  195.68    5.40
  11  -3  -2  194.28    5.40
  11  -3  -2  197.28    5.20
  11  -3  -2  195.48    5.50
  11   3  -2  188.58    5.30
 -11   3   2  201.98    5.40
  11   3  -2  191.98    5.30
 -11   3   2  199.68    5.30
 -11   3   2  192.48    5.50
 -11   3   2  189.38    5.20
 -11   3   2  189.78    5.00
  -9  -3   2   61.19    2.20
   9  -3  -2   54.19    2.30
   9   3  -2   59.49    2.00
  -9   3   2   61.49    2.40
  -9   3   2   55.19    1.90
  -9   3   2   56.09    2.10
   9   3  -2   58.29    2.20
   7  -3  -2  479.45   11.60
   7  -3  -2  505.15   11.50
  -7  -3   2  493.95   11.50
  -7  -3   2  495.65   11.50
  -7  -3   2  503.55   11.60
   7   3  -2  495.65   11.60
  -7   3   2  504.75   11.50
  -7   3   2  469.75   11.50
   7   3  -2  500.75   11.20
  -7   3   2  475.55   11.60
   7   3  -2  472.85   11.50
  -7   3   2  496.45   11.60
  -5  -3   2 2467.55   53.99
  -5   3   2 2323.97   53.99
   5   3  -2 2386.26   53.99
  -3  -3   2    3.50    0.90
   3  -3  -2    1.30    0.60
  -3  -3   2    1.50    0.70
  -3  -3   2    2.00    0.60
  -3  -3   2    2.40    0.60
  -3   3   2    1.90    1.00
   3   3  -2    2.80    0.70
  -3   3   2    2.00    0.60
  -3   3   2    2.80    0.50
   1  -3   2  623.74   14.50
  -1  -3  -2  635.94   14.40
   1  -3   2  647.24   14.40
   1  -3   2  617.14   14.50
   1  -3   2  642.74   14.50
  -1   3  -2  638.14   14.50
  -1   3  -2  622.84   14.50
  -1   3  -2  632.64   14.50
   1   3   2  648.74   14.30
  -1   3  -2  644.54   14.40
  -1   3  -2  608.14   14.50
   1   3   2  636.94   14.30
   3  -3   2  682.83   16.10
   3  -3   2  683.73   16.10
   3  -3   2  723.93   16.00
   3  -3   2  692.53   16.00
  -3  -3  -2  712.83   15.80
  -3  -3  -2  701.13   16.10
   3  -3   2  681.13   16.00
   3  -3   2  713.83   16.10
  -3  -3  -2  679.33   16.40
  -3  -3  -2  697.93   15.80
   3  -3   2  699.23   16.10
  -3  -3  -2  714.93   15.80
  -3   3  -2  689.23   16.00
  -3   3  -2  699.03   16.00
   3   3   2  685.33   16.10
   3   3   2  681.43   15.80
   3   3   2  715.03   15.80
  -3   3  -2  711.73   16.10
   3   3   2  714.63   15.80
   3   3   2  708.43   15.80
  -3   3  -2  691.93   16.10
  -3   3  -2  709.93   16.10
  -3   3  -2  694.83   16.10
   5  -3   2  121.69    3.50
   5  -3   2  132.29    3.50
   5  -3   2  122.69    3.50
   5  -3   2  131.69    3.40
  -5  -3  -2  125.39    3.20
  -5  -3  -2  127.69    3.20
   5  -3   2  128.79    3.70
   5  -3   2  131.89    3.30
   5   3   2  133.39    3.30
   5   3   2  123.49    3.20
  -5   3  -2  121.69    3.40
  -5   3  -2  121.49    3.50
  -5   3  -2  129.69    3.50
   7  -3   2   38.00    1.60
  -7  -3  -2   37.80    1.60
   7  -3   2   42.60    2.00
  -7  -3  -2   40.50    2.00
   7  -3   2   42.00    2.20
   7  -3   2   38.00    2.00
  -7  -3  -2   37.70    1.60
   7  -3   2   41.20    1.70
   7  -3   2   38.90    1.80
   7   3   2   43.00    1.50
  -7   3  -2   42.20    1.70
  -7   3  -2   39.30    1.90
  -7   3  -2   41.30    2.20
  -9  -3  -2   28.40    1.60
   9  -3   2   29.30    1.90
   9  -3   2   27.60    1.70
  -9  -3  -2   31.70    1.80
  -9  -3  -2   29.40    1.80
   9  -3   2   31.20    2.00
   9   3   2   27.20    1.70
  -9   3  -2   32.50    2.10
  -9   3  -2   26.00    1.50
   9   3   2   29.50    2.20
  -9   3  -2   30.90    1.70
   9   3   2   26.20    1.70
   9   3   2   27.90    1.50
  11  -3   2   69.49    3.10
  11  -3   2   65.09    2.80
 -11  -3  -2   68.79    2.60
  11  -3   2   60.09    3.20
 -11   3  -2   64.09    2.80
  11   3   2   60.99    2.70
 -11   3  -2   65.59    2.60
  11   3   2   66.79    2.70
  11   3   2   68.59    2.60
 -11   3  -2   66.09    2.70
 -11   3  -2   64.79    2.90
  13  -3   2   94.79    3.70
 -13  -3  -2  101.89    3.80
  13  -3   2  101.09    3.80
 -13  -3  -2   95.89    3.70
  13  -3   2  102.39    3.30
  13  -3   2   98.49    3.50
 -13  -3  -2   96.19    3.40
 -13  -3  -2   97.29    3.40
 -13  -3  -2   95.19    3.80
  13   3   2   94.59    3.30
  13   3   2  100.79    3.40
  13   3   2  100.69    3.90
 -13   3  -2   98.29    3.60
  15  -3   2    0.30    1.90
  15  -3   2    1.00    1.50
  15  -3   2    0.10    1.30
  15  -3   2    0.60    1.50
  15  -3   2    1.20    1.20
 -15  -3  -2    3.00    1.20
 -15  -3  -2    3.40    1.50
  15  -3   2    0.90    1.40
 -15  -3  -2    1.50    1.40
 -15  -3  -2   -0.10    1.30
  15   3   2    2.00    1.20
  15   3   2    0.10    1.30
 -15   3  -2   -0.40    2.10
 -15   3  -2    0.30    1.30
  15   3   2    1.30    1.10
 -15   3  -2    2.70    1.70
 -15   3  -2   -0.40    1.40
 -15   3  -2    2.30    1.30
  17  -3   2   63.19    3.30
  17  -3   2   60.69    3.30
  17  -3   2   61.09    3.00
  17  -3   2   59.89    3.90
 -17  -3  -2   64.59    3.00
  17  -3   2   64.99    3.60
 -17  -3  -2   68.69    3.50
  17   3   2   61.59    3.00
 -17   3  -2   58.29    3.00
 -17   3  -2   65.09    3.30
  17   3   2   66.09    3.70
 -17   3  -2   60.29    3.10
 -17   3  -2   67.39    3.20
  17   3   2   64.99    3.10
 -17   3  -2   60.19    4.20
 -19  -3  -2   71.69    3.40
 -19  -3  -2   80.69    3.70
 -19  -3  -2   74.89    3.70
  19  -3   2   79.19    4.00
  19  -3   2   73.89    3.70
 -19  -3  -2   70.09    4.30
 -19  -3  -2   78.69    4.00
  19   3   2   75.99    3.60
  19   3   2   74.19    3.50
 -19   3  -2   73.69    3.60
 -21  -3  -2   10.20    1.90
  21  -3   2   10.20    2.30
 -21  -3  -2   12.80    2.50
  21  -3   2   14.70    2.90
  21  -3   2   11.30    2.30
 -21  -3  -2   11.70    2.10
  21  -3   2   16.20    2.40
  21   3   2    8.20    1.90
 -21   3  -2   16.10    2.30
 -21   3  -2   12.70    2.20
  21   3   2   15.20    2.20
 -21   3  -2   10.80    2.00
 -23  -3  -2    4.40    2.20
  23  -3   2    1.20    2.60
  23  -3   2   -2.20    2.20
 -23  -3  -2    1.00    2.10
 -23  -3  -2    0.10    1.80
 -23  -3  -2    2.50    2.10
  23  -3   2    3.40    2.10
 -23   3  -2    3.30    2.00
  23   3   2    0.70    1.70
 -25  -3  -2    1.70    2.20
  25  -3   2   -0.50    2.80
 -25  -3  -2    0.30    2.40
  25   3   2    0.50    0.70
 -25   3  -2    1.60    2.30
 -25   3  -2    1.00    2.20
 -25   3  -2   -1.90    1.80
 -25   3  -2    0.70    2.50
  26  -4  -2    3.30    2.60
 -26  -4   2    4.30    2.50
  26  -4  -2   -1.30    1.90
  26  -4  -2    3.40    2.50
 -26  -4   2    0.40    2.40
 -26  -4   2    3.10    2.30
  26  -4  -2    3.00    2.40
 -26  -4   2    1.60    2.40
  26   4  -2    5.70    2.10
 -26   4   2    0.50    2.00
 -26   4   2    0.90    1.90
 -24  -4   2   -3.00    2.10
 -24  -4   2   -1.10    2.20
  24  -4  -2    0.30    2.20
 -24  -4   2   -2.80    1.90
  24  -4  -2    3.50    2.70
 -24  -4   2   -1.50    2.20
 -24   4   2   -1.10    1.80
 -24   4   2    0.10    2.30
 -24   4   2   -1.40    2.50
  24   4  -2    0.80    1.70
 -22  -4   2   40.90    3.10
  22  -4  -2   38.90    3.00
 -22  -4   2   46.20    3.10
 -22  -4   2   38.40    2.60
 -22  -4   2   38.50    2.90
  22  -4  -2   37.80    3.10
 -22  -4   2   40.20    3.00
 -22   4   2   42.70    4.30
 -22   4   2   46.90    3.50
  22   4  -2   41.40    2.80
 -22   4   2   43.00    2.50
  22   4  -2   36.50    2.70
  20  -4  -2   -0.20    1.80
 -20  -4   2    4.50    2.10
 -20  -4   2    2.50    1.70
  20  -4  -2    2.80    2.50
  20  -4  -2    1.90    1.50
 -20  -4   2   -1.80    2.00
  20   4  -2    1.90    1.50
 -20   4   2    1.40    1.50
 -20   4   2    3.30    1.70
 -20   4   2    2.70    2.00
 -20   4   2    3.60    2.10
  20   4  -2    1.10    1.80
  20   4  -2    1.40    1.90
  20   4  -2    1.50    1.60
 -18  -4   2   14.90    2.20
 -18  -4   2   10.10    2.00
 -18  -4   2   11.80    1.90
  18  -4  -2    8.70    1.90
  18  -4  -2   15.00    1.80
 -18  -4   2    9.20    2.00
 -18  -4   2   11.50    1.70
  18   4  -2   13.40    2.70
 -18   4   2   14.20    1.70
 -18   4   2    8.20    2.20
  18   4  -2   10.50    1.60
  18   4  -2   11.50    1.80
 -18   4   2   12.80    1.50
 -18   4   2   13.80    2.10
 -16  -4   2  131.79    4.30
 -16  -4   2  125.09    4.10
 -16  -4   2  131.89    4.20
  16  -4  -2  138.99    4.70
 -16  -4   2  123.19    4.20
  16  -4  -2  122.39    4.70
 -16   4   2  126.19    3.90
 -16   4   2  125.89    4.60
  16   4  -2  136.79    4.30
 -16   4   2  127.89    4.10
  16   4  -2  123.89    4.30
 -16   4   2  133.19    4.50
  16   4  -2  132.09    4.10
 -16   4   2  137.09    4.50
  14  -4  -2  337.47    9.10
 -14  -4   2  358.76    8.90
 -14  -4   2  338.47    8.80
  14  -4  -2  360.56    9.10
 -14  -4   2  346.87    8.60
  14  -4  -2  345.27    8.90
  14  -4  -2  360.46    8.80
 -14   4   2  360.36    9.00
 -14   4   2  359.86    9.00
  14   4  -2  347.67    8.90
 -14   4   2  347.77    9.10
 -14   4   2  351.66    8.50
 -14   4   2  351.96    8.80
  14   4  -2  340.77    8.80
 -12  -4   2  105.89    3.80
 -12  -4   2  116.09    3.70
  12  -4  -2  108.79    3.60
 -12  -4   2  108.89    3.50
 -12   4   2  103.99    3.50
  12   4  -2  108.29    3.60
 -12   4   2  112.89    3.90
  10  -4  -2   22.70    1.30
  10  -4  -2   20.60    1.40
 -10  -4   2   25.30    1.90
 -10  -4   2   20.30    1.60
 -10   4   2   24.80    1.70
 -10   4   2   20.00    1.20
  10   4  -2   23.00    1.50
 -10   4   2   23.50    1.50
 -10   4   2   22.80    1.70
  10   4  -2   19.80    1.40
   8  -4  -2  215.18    5.30
   8  -4  -2  200.38    5.50
   8  -4  -2  202.58    5.40
  -8  -4   2  210.28    5.30
  -8  -4   2  206.58    5.30
   8   4  -2  212.98    5.40
  -8   4   2  206.68    5.30
  -8   4   2  201.08    5.30
   8   4  -2  205.38    5.20
   8   4  -2  201.68    4.90
  -8   4   2  217.38    5.30
   6  -4  -2    4.30    0.70
  -6  -4   2    4.80    1.00
   6  -4  -2    5.50    0.90
   6  -4  -2    5.00    0.80
  -6  -4   2    5.70    0.90
  -6   4   2    4.50    0.90
  -6   4   2    6.70    1.10
  -6   4   2    6.50    0.80
  -6   4   2    5.00    0.90
   4  -4  -2 2446.06   55.49
  -4  -4   2 2459.25   55.49
   4   4  -2 2422.06   55.59
  -4   4   2 2514.15   55.49
   2  -4  -2  250.97    6.20
   2  -4  -2  245.98    5.80
  -2  -4   2  259.87    5.90
  -2  -4   2  244.58    6.10
  -2  -4   2  255.77    6.10
  -2   4   2  249.28    5.90
   2   4  -2  256.37    6.10
   2   4  -2  253.27    5.80
   2   4  -2  261.27    6.00
   0  -4   2  208.68    5.10
   0  -4  -2  203.38    5.00
   0  -4  -2  211.08    4.80
   0   4  -2  213.78    5.10
   0   4  -2  205.18    5.50
   2  -4   2  636.14   14.30
  -2  -4  -2  607.54   14.50
   2  -4   2  618.94   14.30
   2  -4   2  610.04   14.30
  -2   4  -2  619.04   14.30
  -2   4  -2  641.84   14.80
   4  -4   2  249.68    6.60
   4  -4   2  244.68    6.10
   4  -4   2  246.78    5.90
  -4  -4  -2  238.68    5.70
   4  -4   2  245.28    6.00
  -4  -4  -2  244.58    5.70
   4  -4   2  240.68    5.90
   4  -4   2  246.38    6.20
   4  -4   2  246.78    6.10
  -4   4  -2  254.47    6.10
  -4   4  -2  246.28    6.00
   4   4   2  236.98    6.10
  -4   4  -2  255.27    5.90
  -4   4  -2  255.07    6.00
   4   4   2  240.78    5.70
  -4   4  -2  245.58    6.10
  -6  -4  -2   20.10    1.40
   6  -4   2   18.20    1.00
  -6  -4  -2   21.20    1.10
  -6  -4  -2   18.50    1.00
   6  -4   2   20.70    1.40
   6  -4   2   18.50    1.40
   6  -4   2   18.50    1.40
  -6  -4  -2   19.10    1.30
   6  -4   2   18.80    1.30
   6   4   2   20.20    1.10
   6   4   2   20.70    1.10
  -6   4  -2   21.80    1.20
  -6   4  -2   21.00    1.40
   6   4   2   17.90    1.10
  -6   4  -2   21.10    1.30
  -8  -4  -2   22.10    2.10
   8  -4   2   17.00    1.10
  -8  -4  -2   17.50    1.10
   8  -4   2   19.60    1.50
   8  -4   2   17.50    1.80
   8  -4   2   15.80    1.40
   8  -4   2   19.70    1.40
  -8  -4  -2   18.10    1.20
   8   4   2   21.30    1.90
  -8   4  -2   20.10    1.50
   8   4   2   18.40    1.10
   8   4   2   17.30    1.10
  -8   4  -2   17.50    1.20
  -8   4  -2   16.10    1.30
  -8   4  -2   17.50    1.20
   8   4   2   16.90    1.10
   8   4   2   18.10    1.10
  10  -4   2    6.90    1.50
 -10  -4  -2    6.20    1.60
  10  -4   2    7.40    1.30
 -10  -4  -2    7.50    1.30
  10  -4   2    5.60    2.10
  10  -4   2    8.40    1.50
 -10  -4  -2    5.80    1.10
  10  -4   2    8.30    1.60
  10  -4   2    8.60    1.10
 -10   4  -2    4.60    1.50
 -10   4  -2    6.40    1.20
 -10   4  -2    5.00    1.30
  10   4   2    6.10    1.20
  10   4   2    8.60    1.10
 -10   4  -2    5.90    1.40
  12  -4   2   21.50    1.80
 -12  -4  -2   20.70    2.10
  12  -4   2   19.10    1.50
  12  -4   2   18.60    2.10
  12  -4   2   18.70    1.70
 -12   4  -2   23.70    1.70
 -12   4  -2   23.40    1.90
  12   4   2   23.00    1.60
  12   4   2   22.40    2.50
 -14  -4  -2   10.70    1.50
 -14  -4  -2   10.50    1.50
  14  -4   2   13.70    1.80
 -14  -4  -2   12.30    1.90
  14  -4   2   12.10    1.80
 -14  -4  -2    9.50    1.30
  14  -4   2   14.00    2.20
 -14  -4  -2   10.40    1.80
  14   4   2   11.20    1.40
 -14   4  -2   13.00    1.50
  14   4   2   11.80    1.40
 -14   4  -2   11.80    2.20
 -14   4  -2   10.10    1.50
  14   4   2   13.20    1.40
  14   4   2   11.60    2.10
 -14   4  -2   12.90    1.80
  14   4   2   11.10    1.30
 -16  -4  -2    3.60    1.40
  16  -4   2   -1.80    1.50
  16  -4   2   -0.60    1.20
 -16  -4  -2    2.20    1.30
 -16  -4  -2    1.20    1.40
  16  -4   2    1.50    1.50
 -16  -4  -2    4.00    1.90
  16  -4   2    1.40    1.70
  16  -4   2    4.50    2.20
 -16  -4  -2   -0.30    1.60
  16   4   2    0.90    1.30
 -16   4  -2   -2.30    2.30
  16   4   2   -0.30    1.30
  16   4   2    0.20    1.30
 -16   4  -2    1.90    1.30
 -16   4  -2    2.80    1.70
 -16   4  -2    1.00    1.40
 -16   4  -2    0.90    1.70
  16   4   2   -0.40    1.30
  18  -4   2   13.40    2.20
 -18  -4  -2   15.30    1.80
 -18  -4  -2    9.20    2.00
 -18  -4  -2   14.40    1.70
  18  -4   2   13.60    2.50
 -18  -4  -2   14.80    1.90
  18  -4   2    9.80    1.60
  18  -4   2   15.30    2.20
 -18  -4  -2   14.00    2.40
 -18   4  -2   10.70    1.70
 -18   4  -2    7.80    2.70
 -18   4  -2   12.90    2.20
  18   4   2   11.10    1.80
 -20  -4  -2   -3.80    2.00
 -20  -4  -2   -2.00    2.50
 -20  -4  -2   -1.10    1.70
  20  -4   2    2.80    2.00
  20  -4   2   -2.50    1.80
  20  -4   2   -0.70    1.80
  20  -4   2    2.80    2.10
  20  -4   2    0.30    2.50
 -20   4  -2    2.60    2.10
  20   4   2   -0.40    1.70
 -20   4  -2   -0.40    1.60
 -20   4  -2   -1.50    1.90
 -20   4  -2   -5.10    3.00
  20   4   2    2.40    1.80
  20   4   2   -2.20    2.00
 -22  -4  -2   -1.40    1.80
  22  -4   2   -0.90    2.20
  22  -4   2   -0.30    1.70
 -22  -4  -2    3.50    2.00
  22  -4   2   -1.20    2.10
 -22  -4  -2    0.70    2.10
  22   4   2    0.30    1.90
 -22   4  -2    2.90    2.20
 -22   4  -2   -0.10    1.70
  22   4   2   -1.40    1.70
  24  -4   2    2.70    2.50
  24  -4   2    5.70    2.10
  24  -4   2    5.00    2.40
 -24  -4  -2    6.60    2.20
 -24  -4  -2    2.90    2.50
 -24  -4  -2    9.70    2.30
  24  -4   2   10.30    3.00
  24   4   2    9.00    1.90
  24   4   2    5.20    2.00
 -24   4  -2    7.00    2.20
 -24   4  -2    6.40    1.90
 -25  -5   2    2.80    2.40
 -25  -5   2    5.00    2.40
  25  -5  -2    0.90    2.40
  25  -5  -2    1.90    2.30
 -25   5   2    6.00    2.70
  25   5  -2    1.40    1.70
 -25   5   2   -0.50    1.80
 -25   5   2    0.60    2.20
 -23  -5   2    4.00    2.30
  23  -5  -2    0.30    2.20
 -23  -5   2    1.50    2.20
  23  -5  -2   -0.90    2.60
 -23   5   2    2.70    2.30
 -23   5   2    1.00    1.70
  23   5  -2   -0.70    1.30
 -23   5   2   -0.20    1.60
  23   5  -2   -1.00    1.70
 -21  -5   2   28.30    2.50
  21  -5  -2   28.10    2.80
  21  -5  -2   25.60    2.20
 -21  -5   2   21.90    2.60
 -21  -5   2   29.10    2.60
  21  -5  -2   27.50    2.80
  21  -5  -2   25.80    3.10
 -21  -5   2   24.50    2.50
  21   5  -2   23.20    2.20
  21   5  -2   24.70    2.30
 -21   5   2   28.00    2.80
 -21   5   2   22.60    3.10
 -21   5   2   21.70    2.70
 -21   5   2   28.10    2.40
 -21   5   2   27.80    2.10
  19  -5  -2    6.40    1.90
  19  -5  -2    3.80    1.60
 -19  -5   2    2.90    1.60
  19  -5  -2    2.40    2.30
 -19  -5   2    2.70    2.00
 -19  -5   2    4.00    1.90
 -19  -5   2    1.70    2.00
 -19  -5   2    4.30    1.90
 -19   5   2    5.20    1.60
 -19   5   2    1.80    2.30
 -17  -5   2   11.70    1.80
  17  -5  -2   16.50    2.50
 -17  -5   2   17.30    2.00
  17  -5  -2   16.80    2.10
 -17  -5   2   14.20    1.80
  17   5  -2   12.40    1.60
 -17   5   2   13.20    2.00
 -17   5   2   15.60    2.00
 -17   5   2   13.20    1.60
 -17   5   2   16.50    1.60
  15  -5  -2  139.89    4.50
 -15  -5   2  143.59    4.50
 -15  -5   2  143.99    4.50
  15  -5  -2  152.18    4.50
  15  -5  -2  150.08    5.10
  15   5  -2  144.59    4.50
  15   5  -2  138.49    4.40
 -15   5   2  143.89    4.90
 -15   5   2  144.09    4.10
 -15   5   2  148.39    4.70
 -15   5   2  151.98    4.70
 -15   5   2  143.89    4.50
  13  -5  -2   28.60    2.10
 -13  -5   2   26.30    1.80
 -13  -5   2   29.30    2.20
 -13  -5   2   29.30    2.00
 -13  -5   2   32.60    2.10
  13  -5  -2   26.10    1.80
  13  -5  -2   28.00    2.10
 -13   5   2   28.60    1.80
 -13   5   2   26.70    2.10
  13   5  -2   28.20    1.90
  13   5  -2   32.30    1.80
 -13   5   2   30.10    2.10
 -13   5   2   31.80    1.90
 -13   5   2   27.30    2.00
 -11  -5   2  106.49    3.70
  11  -5  -2  107.29    3.30
 -11  -5   2  109.99    3.90
 -11  -5   2  114.69    3.60
 -11   5   2  117.29    3.80
 -11   5   2  111.69    4.40
  11   5  -2  110.39    3.70
   9  -5  -2  131.79    3.50
  -9  -5   2  134.89    3.80
  -9  -5   2  129.89    3.40
   9  -5  -2  134.89    4.00
   9  -5  -2  134.69    3.90
  -9  -5   2  137.79    3.90
   9  -5  -2  137.49    3.80
  -9   5   2  134.99    4.10
  -9   5   2  130.89    3.80
   9   5  -2  131.79    3.80
  -9   5   2  127.99    3.40
   9   5  -2  133.69    3.90
  -7  -5   2   83.69    2.50
  -7  -5   2   81.09    2.60
   7  -5  -2   80.49    2.10
  -7  -5   2   77.59    2.80
   7  -5  -2   80.49    2.60
   7  -5  -2   84.19    2.90
  -7  -5   2   78.39    2.40
   7  -5  -2   84.69    2.60
   7   5  -2   76.39    2.40
   7   5  -2   82.19    2.70
  -7   5   2   84.39    2.60
  -7   5   2   78.89    2.10
  -7   5   2   79.39    2.70
   5  -5  -2  408.36    9.30
  -5  -5   2  399.16    9.60
   5  -5  -2  428.36    9.80
  -5  -5   2  401.36    9.80
   5  -5  -2  401.86    9.60
   5  -5  -2  400.36    9.60
  -5  -5   2  419.76    9.60
  -5   5   2  410.76    9.30
  -5   5   2  427.76    9.70
   5   5  -2  411.06    9.60
  -5   5   2  409.26    9.80
  -5   5   2  415.16    9.70
   5   5  -2  399.46    9.60
   3  -5  -2   17.30    1.00
   3  -5  -2   18.50    1.10
  -3  -5   2   17.90    1.10
   3  -5  -2   18.90    1.20
   3  -5  -2   19.00    1.00
  -3   5   2   17.00    0.90
  -3   5   2   17.10    1.20
  -3   5   2   17.30    0.80
  -3   5   2   15.80    1.10
   3   5  -2   16.60    0.80
   3   5  -2   17.70    1.10
   3   5  -2   18.40    1.10
  -3   5   2   17.60    0.90
  -1  -5   2   67.39    2.10
   1  -5  -2   67.69    1.90
  -1   5   2   72.29    2.00
  -1   5   2   71.29    1.70
  -1   5   2   65.89    1.80
   1   5  -2   65.99    2.00
   1   5  -2   70.59    2.30
   1  -5   2   15.60    1.20
   1  -5   2   13.80    0.90
   1  -5   2   16.20    1.00
  -1   5  -2   16.40    1.40
   3  -5   2  791.12   18.10
   3  -5   2  797.92   18.00
   3  -5   2  778.62   18.10
   3  -5   2  787.32   18.00
   3  -5   2  792.92   18.00
  -3   5  -2  784.12   18.00
  -3   5  -2  779.42   18.10
  -3   5  -2  779.22   18.10
  -3   5  -2  797.72   18.00
  -3   5  -2  771.12   18.10
  -5  -5  -2   55.59    2.00
   5  -5   2   60.49    2.20
   5  -5   2   55.19    1.90
  -5  -5  -2   59.09    1.80
   5  -5   2   56.19    2.10
  -5  -5  -2   61.09    2.30
   5  -5   2   60.69    2.20
  -5   5  -2   57.19    2.00
   5   5   2   55.99    1.60
   7  -5   2   30.30    2.00
   7  -5   2   34.50    1.70
  -7  -5  -2   29.50    1.50
   7  -5   2   30.20    1.90
  -7  -5  -2   31.30    1.40
   7  -5   2   33.20    1.70
  -7  -5  -2   30.20    1.90
   7  -5   2   34.20    1.90
  -7   5  -2   33.70    1.80
  -7   5  -2   33.30    1.70
   7   5   2   31.20    1.40
  -7   5  -2   30.40    1.70
   7   5   2   33.70    1.70
   9  -5   2    4.10    1.40
   9  -5   2    7.50    1.60
   9  -5   2    4.60    1.00
  -9  -5  -2    5.60    1.10
   9  -5   2    5.90    1.70
  -9  -5  -2    6.10    1.10
  -9  -5  -2    3.90    1.10
   9  -5   2    3.50    1.30
   9  -5   2    5.50    1.90
   9   5   2    6.50    1.10
  -9   5  -2    5.20    1.40
  -9   5  -2    6.50    1.20
   9   5   2    4.30    1.00
  -9   5  -2    3.70    1.10
  11  -5   2    6.30    3.30
  11  -5   2    2.60    1.20
 -11  -5  -2    7.50    1.70
 -11  -5  -2    4.40    1.10
  11  -5   2    7.30    1.70
 -11  -5  -2    6.10    1.20
  11  -5   2    5.00    1.40
  11  -5   2    3.30    1.10
 -11  -5  -2    3.80    1.20
  11  -5   2    5.80    1.40
 -11   5  -2    4.60    1.50
 -11   5  -2    5.90    1.50
  13  -5   2   17.30    2.10
 -13  -5  -2   15.20    1.90
 -13  -5  -2   17.00    1.90
  13  -5   2   13.70    1.80
 -13  -5  -2   13.60    1.40
  13  -5   2   16.40    1.60
 -13  -5  -2   16.30    1.50
  13  -5   2   12.70    1.70
  13  -5   2   13.80    1.50
 -13  -5  -2   16.10    1.50
  13   5   2   16.10    1.50
 -13   5  -2   15.00    2.40
  13   5   2   15.90    1.40
 -13   5  -2   14.00    1.80
  13   5   2   16.60    2.20
 -13   5  -2   16.10    1.60
 -13   5  -2   15.10    1.50
 -15  -5  -2    1.30    1.60
  15  -5   2    4.00    2.10
 -15  -5  -2    3.00    1.30
  15  -5   2    2.20    1.70
  15  -5   2    1.60    1.40
 -15  -5  -2    3.40    1.30
  15  -5   2    3.40    1.40
 -15  -5  -2    4.80    1.40
  15  -5   2    1.10    1.20
 -15   5  -2    4.30    1.30
 -15   5  -2    1.30    1.30
  15   5   2    3.80    2.00
 -15   5  -2    3.00    1.50
 -15   5  -2    5.40    2.30
  15   5   2    3.30    1.20
  15   5   2    3.70    2.20
  15   5   2    5.20    1.30
  15   5   2    4.70    1.30
 -15   5  -2    2.20    1.60
  17  -5   2    9.20    1.70
  17  -5   2   12.70    2.50
 -17  -5  -2   10.60    2.10
 -17  -5  -2   10.20    2.20
  17  -5   2    6.40    2.00
 -17  -5  -2    8.30    1.70
  17  -5   2   12.80    1.90
  17  -5   2    9.90    1.90
 -17   5  -2    7.60    1.60
  17   5   2   11.70    1.70
 -17   5  -2   10.20    1.70
 -17   5  -2    6.20    1.80
  17   5   2   11.00    1.70
  19  -5   2   31.70    2.60
  19  -5   2   31.40    3.30
 -19  -5  -2   30.80    2.20
  19  -5   2   28.20    2.60
  19  -5   2   26.70    3.30
  19  -5   2   27.30    2.50
  19   5   2   31.40    2.20
 -19   5  -2   33.60    2.40
 -19   5  -2   27.40    2.30
  19   5   2   31.10    2.20
 -19   5  -2   31.80    2.60
  21  -5   2   13.40    3.50
 -21  -5  -2   12.00    2.90
 -21  -5  -2   13.00    2.10
 -21  -5  -2   10.60    2.10
  21  -5   2    7.70    2.00
 -21  -5  -2    7.70    2.00
  21  -5   2    7.40    2.20
  21  -5   2    9.20    2.50
 -21  -5  -2   12.10    2.50
 -21   5  -2   11.70    2.40
  21   5   2   10.10    2.00
 -21   5  -2   14.80    2.40
  21   5   2    9.80    1.90
 -21   5  -2    7.40    2.00
 -21   5  -2   13.00    2.10
  23  -5   2   -2.80    2.20
  23  -5   2    3.00    2.60
 -23  -5  -2    0.90    1.80
 -23  -5  -2    0.60    2.00
  23  -5   2    0.30    2.50
 -23  -5  -2   -0.90    2.10
 -23  -5  -2    2.60    2.00
  23   5   2    0.20    1.90
 -23   5  -2    2.20    1.80
 -23   5  -2   -1.20    2.20
  23   5   2   -2.20    2.20
 -23   5  -2    3.40    1.90
  23   5   2   -0.20    1.70
 -25  -5  -2   10.40    4.20
  25  -5   2    7.20    2.90
  25  -5   2    5.00    2.20
  25  -5   2    1.50    2.40
  25   5   2    5.90    2.00
 -25   5  -2    4.30    2.60
  26  -6  -2    5.60    2.50
  26  -6  -2    2.30    2.10
 -26  -6   2    9.10    2.80
 -26  -6   2    3.80    2.20
 -26   6   2    0.50    2.60
  26   6  -2    4.30    2.10
 -26   6   2    1.70    2.80
 -26   6   2    5.80    2.00
  26   6  -2    5.60    2.00
 -26   6   2    4.50    1.90
  24  -6  -2    5.30    2.40
 -24  -6   2    8.20    2.60
 -24  -6   2    6.50    2.40
  24  -6  -2    5.50    2.80
 -24  -6   2    2.30    2.30
  24   6  -2    7.50    2.00
 -24   6   2    7.70    1.90
 -22  -6   2    6.00    2.00
  22  -6  -2    6.10    2.40
 -22  -6   2    4.90    2.10
 -22  -6   2   12.10    2.50
 -22  -6   2   10.40    2.30
  22  -6  -2   10.70    3.00
  22   6  -2    5.70    1.90
 -22   6   2    7.60    1.80
 -22   6   2    7.60    2.40
  22   6  -2    7.90    1.80
 -22   6   2    9.90    1.70
  22   6  -2    9.00    1.80
 -22   6   2    3.20    2.40
 -22   6   2    4.30    2.60
  20  -6  -2    9.40    1.80
 -20  -6   2   10.50    1.90
  20  -6  -2    8.40    2.50
 -20  -6   2   10.50    2.20
  20  -6  -2    8.20    2.20
 -20  -6   2    8.60    2.20
  20  -6  -2   13.40    2.30
  20   6  -2   10.90    1.80
 -20   6   2    7.80    4.00
  20   6  -2    9.60    1.90
 -20   6   2   11.60    1.70
 -20   6   2   11.20    2.30
 -20   6   2   10.00    2.30
 -20   6   2    8.00    1.70
 -18  -6   2   34.20    2.40
  18  -6  -2   35.10    2.40
 -18  -6   2   31.50    2.20
 -18  -6   2   29.00    2.20
 -18  -6   2   30.50    2.30
  18  -6  -2   29.90    2.90
 -18  -6   2   33.80    2.70
  18   6  -2   30.10    2.20
 -18   6   2   31.50    2.70
  18   6  -2   33.10    2.20
 -16  -6   2    3.00    1.50
 -16  -6   2    2.90    1.60
  16  -6  -2    3.30    2.10
  16  -6  -2    2.70    1.60
 -16  -6   2    2.20    1.40
 -16  -6   2    2.00    1.40
  16  -6  -2    4.40    1.60
 -16   6   2    2.00    1.60
 -16   6   2    3.50    1.20
  16   6  -2    5.30    1.60
 -16   6   2    4.10    1.70
  16   6  -2    1.30    1.30
 -16   6   2    3.70    1.80
  16   6  -2    3.50    1.50
  14  -6  -2    8.90    1.30
 -14  -6   2   12.10    1.50
 -14  -6   2    8.40    1.60
 -14  -6   2    8.50    1.40
 -14  -6   2    8.60    1.50
 -14  -6   2   10.90    1.60
  14  -6  -2   10.80    1.60
  14  -6  -2   13.10    2.00
  14  -6  -2   10.90    1.70
  14   6  -2    8.80    1.60
 -14   6   2   11.00    1.20
 -14   6   2   10.80    1.70
 -14   6   2   12.60    1.80
  14   6  -2    8.00    1.30
 -14   6   2   10.80    1.60
 -14   6   2   12.40    1.90
 -12  -6   2   14.10    1.90
  12  -6  -2   14.00    1.40
 -12  -6   2   14.90    1.60
 -12  -6   2   13.70    1.60
  12  -6  -2   12.80    1.60
  12  -6  -2   14.10    1.30
 -12   6   2   13.20    1.20
  12   6  -2   13.50    1.60
 -12   6   2   12.30    1.40
  12   6  -2   16.20    1.50
  10  -6  -2   30.80    2.00
 -10  -6   2   28.00    1.80
 -10  -6   2   32.30    2.10
  10  -6  -2   27.20    1.70
  10   6  -2   28.30    1.60
 -10   6   2   33.10    2.10
  10   6  -2   27.60    1.60
 -10   6   2   32.10    1.40
  -8  -6   2    3.10    1.30
   8  -6  -2    2.80    1.10
  -8  -6   2    3.60    1.00
   8  -6  -2    3.30    0.70
  -8   6   2    4.30    1.10
   6  -6  -2    0.40    0.80
   6  -6  -2    1.20    0.70
  -6  -6   2    0.30    0.70
  -6  -6   2    0.80    0.90
   6  -6  -2    1.00    0.40
   6  -6  -2    0.50    0.80
  -6  -6   2   -0.10    0.90
   6  -6  -2    2.20    1.00
   6   6  -2    1.30    0.70
   6   6  -2   -0.60    1.10
  -6   6   2   -0.10    0.80
  -6   6   2    0.20    0.50
   6   6  -2    0.50    0.90
  -6   6   2    0.20    0.90
  -6   6   2    1.50    1.00
  -4  -6   2  287.67    7.20
  -4  -6   2  300.47    7.20
   4  -6  -2  292.47    7.00
   4  -6  -2  286.87    7.00
  -4   6   2  286.67    6.80
  -4   6   2  292.87    7.10
  -4   6   2  286.57    7.20
  -4   6   2  306.37    7.00
   2  -6  -2  338.47    8.30
  -2  -6   2  330.87    8.20
   2   6  -2  347.27    8.00
  -2   6   2  335.07    7.90
   2   6  -2  340.77    8.20
  -2   6   2  350.26    8.10
  -2   6   2  344.67    7.90
  -2   6   2  341.47    8.30
   0  -6   2 1483.65   34.10
   0  -6   2 1522.55   34.10
   0  -6  -2 1491.05   33.80
   0  -6   2 1510.45   34.10
   0  -6  -2 1489.65   34.20
   0  -6  -2 1526.95   33.80
   0   6  -2 1492.75   34.10
   0   6  -2 1470.15   34.20
   0   6  -2 1546.85   34.20
   2  -6   2  112.89    3.20
   2  -6   2  121.89    3.30
   2  -6   2  119.89    3.20
   2  -6   2  121.59    3.30
   2  -6   2  115.59    3.30
  -2   6  -2  120.79    3.50
  -2   6  -2  123.79    3.30
  -2   6  -2  121.59    3.30
  -4  -6  -2   16.90    0.70
   4  -6   2   18.20    1.10
  -4  -6  -2   17.60    1.20
   4  -6   2   19.10    1.50
  -4   6  -2   19.40    1.20
  -4   6  -2   17.40    1.10
  -4   6  -2   18.70    1.20
  -6  -6  -2   19.30    1.20
  -6  -6  -2   18.80    1.10
  -6   6  -2   19.70    1.20
  -6   6  -2   19.50    1.30
   6   6   2   20.40    1.00
   6   6   2   21.60    0.90
   8  -6   2    1.50    1.00
  -8  -6  -2    1.10    0.90
   8  -6   2    0.40    1.20
   8  -6   2    2.10    1.20
   8  -6   2    3.90    1.60
  -8  -6  -2    0.80    1.00
   8  -6   2    0.20    1.30
  -8   6  -2    0.80    1.10
   8   6   2   -0.40    1.00
  -8   6  -2    1.20    1.20
   8   6   2    0.90    0.60
  10  -6   2   26.50    1.70
  10  -6   2   29.30    1.70
 -10  -6  -2   31.60    2.00
  10  -6   2   25.80    1.80
 -10  -6  -2   26.20    1.60
  10  -6   2   27.30    1.90
  10  -6   2   30.80    2.20
 -10  -6  -2   28.10    1.80
  10   6   2   29.70    1.40
  10   6   2   31.00    1.60
  10   6   2   29.00    1.50
  10   6   2   30.60    2.60
 -12  -6  -2    7.80    1.70
  12  -6   2    8.60    1.60
  12  -6   2    6.90    1.90
 -12  -6  -2    7.10    1.30
  12  -6   2    5.60    1.20
  12  -6   2    4.40    1.50
  12  -6   2    7.50    1.60
 -12  -6  -2    4.50    1.60
  12  -6   2    8.80    1.30
  12   6   2   10.30    2.10
 -12   6  -2    6.00    1.40
 -12   6  -2    9.30    1.60
  12   6   2    8.00    1.10
  12   6   2    6.40    1.10
 -12   6  -2    5.30    1.20
  12   6   2    7.40    1.40
 -14  -6  -2    0.20    1.20
  14  -6   2    0.70    1.60
 -14  -6  -2   -0.30    1.60
  14  -6   2    2.50    1.30
 -14  -6  -2    3.20    1.80
 -14  -6  -2   -1.00    1.20
 -14  -6  -2   -0.50    1.20
  14  -6   2    3.60    3.10
  14  -6   2    0.10    1.50
  14   6   2    1.20    1.00
  14   6   2   -1.30    1.10
 -14   6  -2    1.10    1.50
 -14   6  -2   -0.60    1.20
 -14   6  -2    1.90    1.20
 -14   6  -2   -1.60    1.50
  14   6   2   -2.60    1.90
  14   6   2    0.20    1.20
  14   6   2    0.00    1.10
 -16  -6  -2   -3.00    1.70
 -16  -6  -2    2.50    1.40
  16  -6   2    2.00    1.30
 -16  -6  -2    2.10    1.40
  16  -6   2   -0.10    1.60
 -16  -6  -2   -0.30    1.80
  16  -6   2   -1.10    1.80
  16  -6   2   -0.70    2.00
  16   6   2    0.00    1.20
  16   6   2    1.90    1.40
 -16   6  -2    0.00    1.30
  16   6   2    0.10    2.10
 -16   6  -2   -0.70    2.40
  16   6   2    0.80    1.20
 -16   6  -2    0.40    1.70
 -18  -6  -2   67.69    3.20
  18  -6   2   57.89    3.60
  18  -6   2   65.39    3.70
 -18  -6  -2   62.99    3.10
 -18  -6  -2   62.89    3.80
  18  -6   2   68.39    3.90
  18  -6   2   59.09    3.30
 -18  -6  -2   64.69    4.00
  18  -6   2   58.29    3.60
  18   6   2   57.29    3.30
 -18   6  -2   62.79    3.60
  18   6   2   59.89    3.10
  18   6   2   65.59    3.00
 -18   6  -2   59.29    3.30
 -18   6  -2   63.79    3.30
 -18   6  -2   60.29    3.40
  18   6   2   63.29    2.90
 -20  -6  -2   27.60    2.90
 -20  -6  -2   25.00    2.30
  20  -6   2   24.50    2.20
  20  -6   2   24.50    2.60
 -20  -6  -2   25.10    2.30
  20  -6   2   27.00    3.30
  20  -6   2   27.90    2.70
  20  -6   2   28.50    2.90
  20  -6   2   24.70    2.80
 -20   6  -2   26.10    2.30
  20   6   2   27.30    2.40
  20   6   2   30.20    2.30
 -22  -6  -2    5.20    2.50
  22  -6   2    0.10    2.30
 -22  -6  -2   -0.50    1.90
 -22  -6  -2    0.80    1.90
  22  -6   2    1.70    2.10
  22  -6   2   -2.40    2.60
 -22  -6  -2    1.50    2.00
 -22   6  -2    3.00    2.30
 -22   6  -2    2.90    1.80
  22   6   2    1.40    1.80
  22   6   2    0.00    1.80
 -22   6  -2   -1.50    2.30
 -24  -6  -2   -0.50    2.00
 -24  -6  -2    4.60    2.20
 -24  -6  -2    7.00    3.00
  24   6   2    2.60    0.70
 -24   6  -2    2.80    1.90
 -24   6  -2    1.20    2.30
 -24   6  -2   -1.00    1.90
 -24   6  -2   -1.30    2.40
  24   6   2    1.40    1.90
 -25  -7   2    5.00    2.60
 -25  -7   2    5.60    2.50
  25  -7  -2    6.10    3.00
  25  -7  -2   11.30    2.50
 -25  -7   2    7.40    2.40
 -25  -7   2    2.80    3.20
  25   7  -2   10.00    2.20
  25   7  -2    7.00    2.20
 -25   7   2    3.50    2.90
 -25   7   2    8.30    2.00
 -25   7   2    6.40    1.90
  23  -7  -2    8.90    2.30
 -23  -7   2    7.80    2.30
 -23  -7   2   14.00    2.30
 -23   7   2   13.50    2.60
 -23   7   2   11.40    2.10
 -23   7   2    6.80    2.80
  23   7  -2   13.10    1.60
 -21  -7   2    5.30    2.10
  21  -7  -2    6.40    2.30
  21  -7  -2    5.00    1.80
 -21  -7   2   11.60    2.10
 -21  -7   2   10.80    2.10
 -21  -7   2    9.20    2.40
 -21  -7   2    7.60    2.10
 -21   7   2    3.50    2.70
  21   7  -2    9.50    1.70
  21   7  -2    8.50    2.00
 -21   7   2    7.40    2.30
  21   7  -2    7.50    1.90
 -21   7   2    8.70    1.60
 -21   7   2    4.90    2.50
 -19  -7   2    1.20    2.00
  19  -7  -2    1.30    2.00
 -19  -7   2    2.40    1.90
  19  -7  -2    5.80    2.60
 -19  -7   2    2.30    1.80
  19   7  -2    5.10    1.70
 -19   7   2    3.50    2.00
 -19   7   2    3.50    1.60
  19   7  -2    5.50    1.60
 -19   7   2    2.40    2.10
  19   7  -2    5.50    1.80
 -17  -7   2    3.10    1.50
  17  -7  -2    1.70    1.70
  17  -7  -2    3.90    2.30
 -17  -7   2    5.70    1.70
 -17  -7   2    7.00    2.00
  17  -7  -2    4.50    1.80
 -17  -7   2    5.30    1.70
  17  -7  -2    1.90    1.40
  17   7  -2    5.90    1.70
 -17   7   2    5.30    1.30
  17   7  -2    4.50    1.30
 -17   7   2    1.30    1.30
 -17   7   2    1.10    1.70
 -17   7   2    1.20    1.80
  17   7  -2    6.30    1.80
 -15  -7   2  116.89    4.30
  15  -7  -2  108.69    4.10
  15  -7  -2  107.19    3.50
  15  -7  -2  116.79    3.90
  15  -7  -2  105.79    4.60
 -15  -7   2  109.89    3.70
  15   7  -2  115.09    4.10
 -15   7   2  107.29    4.30
  15   7  -2  116.99    3.70
  15   7  -2  116.29    3.80
 -13  -7   2   14.80    1.50
  13  -7  -2   15.10    1.30
 -13  -7   2   16.80    1.70
 -13  -7   2   18.60    1.60
  13   7  -2   15.20    1.70
  13   7  -2   17.20    1.60
  13   7  -2   16.00    1.30
 -13   7   2   16.60    1.90
  13   7  -2   14.60    1.50
 -13   7   2   15.70    1.60
 -11  -7   2  260.47    6.80
 -11  -7   2  264.57    7.10
 -11  -7   2  256.77    6.60
  11  -7  -2  253.17    6.80
  11  -7  -2  268.97    6.40
 -11  -7   2  262.77    6.90
 -11   7   2  258.07    6.30
  11   7  -2  264.57    7.00
 -11   7   2  271.77    6.80
  11   7  -2  251.27    6.50
 -11   7   2  259.97    7.10
   9  -7  -2  330.87    8.20
  -9  -7   2  331.57    8.40
  -9  -7   2  325.47    8.00
   9  -7  -2  324.17    8.20
   9  -7  -2  332.07    8.10
   9  -7  -2  328.27    7.70
  -9  -7   2  335.97    8.10
   9   7  -2  317.67    8.00
  -9   7   2  324.27    8.20
  -9   7   2  314.97    8.40
   9   7  -2  318.07    8.30
  -9   7   2  332.47    7.70
  -9   7   2  319.17    8.10
   9   7  -2  322.27    7.90
  -7  -7   2    6.90    1.20
  -7  -7   2    7.30    1.00
   7  -7  -2    9.00    0.70
  -7  -7   2    9.10    0.90
   7  -7  -2    7.60    1.20
   7  -7  -2    9.40    1.20
   7  -7  -2   10.70    1.20
   7   7  -2    7.30    1.20
   7   7  -2    7.30    0.90
   5  -7  -2   66.89    2.30
  -5  -7   2   62.19    2.50
  -5  -7   2   64.69    2.40
   5  -7  -2   65.59    2.30
   5  -7  -2   67.99    2.60
  -5  -7   2   69.69    2.20
   5  -7  -2   65.99    1.80
  -5  -7   2   64.99    2.20
   5   7  -2   69.29    2.10
   5   7  -2   70.19    2.30
  -5   7   2   65.39    2.30
  -5   7   2   65.19    2.10
  -5   7   2   65.19    1.90
   3  -7  -2  138.69    3.70
  -3  -7   2  138.69    3.90
   3  -7  -2  142.19    3.50
   3  -7  -2  134.99    4.00
  -3  -7   2  140.79    3.50
  -3  -7   2  142.99    3.70
   3   7  -2  138.69    3.60
   3   7  -2  145.19    4.00
   3   7  -2  139.99    3.50
  -3   7   2  142.39    3.80
  -3   7   2  135.79    4.00
  -1  -7   2  570.54   13.40
   1  -7  -2  598.94   13.40
   1  -7  -2  592.64   13.60
  -1  -7   2  559.14   13.50
  -1  -7   2  591.44   13.50
  -1   7   2  568.14   13.20
   1   7  -2  583.04   13.40
  -1   7   2  569.14   13.20
   1   7  -2  568.44   13.40
   1   7  -2  585.64   13.60
  -1  -7  -2  525.65   12.20
  -1  -7  -2  533.65   12.10
  -1  -7  -2  513.65   12.10
   1  -7   2  517.85   12.10
   1  -7   2  506.25   12.10
  -1   7  -2  516.75   12.20
  -1   7  -2  514.55   12.10
   3  -7   2    3.70    1.00
   3  -7   2    3.60    1.20
   3  -7   2    3.60    1.00
   3  -7   2    4.80    0.90
  -3   7  -2    3.20    0.90
  -3   7  -2    2.80    1.20
  -3   7  -2    3.00    0.70
  -3   7  -2    2.10    0.70
   5  -7   2  197.38    5.10
   5  -7   2  207.48    5.20
   5  -7   2  200.48    5.30
  -5  -7  -2  201.28    5.30
  -5  -7  -2  206.98    4.70
  -5  -7  -2  203.18    4.70
  -5  -7  -2  201.48    5.40
   5  -7   2  202.58    5.20
   5  -7   2  206.28    5.40
   5  -7   2  197.48    5.50
  -5   7  -2  199.58    5.20
  -5   7  -2  200.88    5.30
  -5   7  -2  200.38    5.50
  -5   7  -2  202.08    5.20
   7  -7   2   35.60    2.00
   7  -7   2   42.30    2.50
  -7  -7  -2   39.70    2.50
   7  -7   2   39.00    2.00
  -7  -7  -2   41.70    2.10
  -7   7  -2   38.60    2.10
  -7   7  -2   35.70    2.00
  -7   7  -2   36.70    2.10
   9  -7   2   25.80    1.80
  -9  -7  -2   28.30    1.60
   9  -7   2   26.40    1.60
   9  -7   2   28.80    1.90
   9  -7   2   31.20    2.00
  -9  -7  -2   27.40    1.70
   9  -7   2   32.10    2.10
   9  -7   2   25.50    2.40
   9   7   2   29.10    2.40
   9   7   2   28.70    1.70
   9   7   2   25.90    1.30
  -9   7  -2   27.70    1.70
  -9   7  -2   31.80    2.10
   9   7   2   27.20    1.30
   9   7   2   29.40    1.40
  -9   7  -2   29.10    2.00
 -11  -7  -2    5.40    1.10
 -11  -7  -2    8.90    1.90
  11  -7   2    6.40    1.60
 -11  -7  -2    7.80    1.70
  11  -7   2    5.80    1.20
  11  -7   2    8.00    2.20
  11  -7   2    5.70    1.40
  11  -7   2    7.70    1.70
 -11  -7  -2    7.30    1.20
  11  -7   2    4.90    1.30
 -11   7  -2    5.60    1.50
 -11   7  -2    8.80    1.40
  11   7   2    4.30    1.90
 -13  -7  -2   10.10    1.70
 -13  -7  -2    8.00    1.70
 -13  -7  -2    9.10    1.30
  13  -7   2    8.20    1.30
 -13  -7  -2    8.10    1.90
  13  -7   2    9.30    2.30
  13  -7   2    9.70    1.70
 -13  -7  -2    8.90    1.30
 -13   7  -2    7.80    2.00
  13   7   2    7.90    1.10
 -13   7  -2   10.00    1.50
 -13   7  -2    9.20    1.60
 -13   7  -2    6.80    1.30
 -13   7  -2    8.70    1.70
  13   7   2   10.90    1.30
  15  -7   2   24.70    2.30
  15  -7   2   26.80    2.30
 -15  -7  -2   26.80    2.20
 -15  -7  -2   26.10    1.90
  15  -7   2   25.90    1.90
  15  -7   2   28.40    2.40
 -15  -7  -2   27.50    1.90
 -15  -7  -2   27.80    2.30
  15  -7   2   25.80    1.90
  15   7   2   28.60    2.10
 -15   7  -2   26.70    2.00
  15   7   2   28.30    1.80
  15   7   2   27.90    1.60
  15   7   2   26.70    1.60
 -15   7  -2   23.40    2.20
 -15   7  -2   24.00    2.10
 -15   7  -2   30.10    2.10
  17  -7   2   22.20    2.30
  17  -7   2   27.20    2.70
 -17  -7  -2   27.80    2.50
  17  -7   2   30.50    3.20
  17  -7   2   22.90    2.20
  17  -7   2   23.60    2.00
 -17  -7  -2   23.30    2.40
  17   7   2   23.10    1.80
 -17   7  -2   27.00    2.20
  17   7   2   24.80    1.90
 -17   7  -2   29.20    3.40
 -17   7  -2   24.30    5.30
 -17   7  -2   25.80    2.80
  17   7   2   28.90    2.20
 -17   7  -2   27.60    2.10
  17   7   2   22.80    1.90
  19  -7   2  157.98    6.10
  19  -7   2  158.68    5.70
  19  -7   2  161.28    5.30
 -19  -7  -2  153.18    5.70
  19  -7   2  158.78    5.40
 -19  -7  -2  163.18    5.30
  19  -7   2  170.68    6.20
 -19  -7  -2  150.18    5.60
  19   7   2  163.88    5.80
 -19   7  -2  164.48    5.20
  19   7   2  153.58    5.00
  19   7   2  161.48    5.10
  19   7   2  155.48    7.10
 -19   7  -2  161.88    5.80
  21  -7   2    5.90    1.90
  21  -7   2    5.80    2.80
 -21  -7  -2    7.80    2.00
  21  -7   2    6.80    1.80
 -21  -7  -2    4.30    2.60
 -21  -7  -2    4.80    2.00
  21  -7   2   10.90    2.40
  21  -7   2    8.50    2.60
  21   7   2    8.80    1.90
 -21   7  -2    5.40    2.50
  21   7   2    9.40    2.00
 -21   7  -2    5.50    2.40
  21   7   2    5.80    1.80
  23  -7   2   17.40    2.70
  23  -7   2   22.60    3.50
  23  -7   2   18.20    3.30
  23  -7   2   19.50    2.40
 -23  -7  -2   21.80    2.90
 -23  -7  -2   22.70    2.40
 -23   7  -2   21.30    2.20
 -23   7  -2   22.20    2.40
 -23   7  -2   25.30    2.90
 -23   7  -2   18.00    2.80
  23   7   2   21.50    2.30
 -24  -8   2    0.80    2.20
 -24  -8   2    3.80    2.30
 -24  -8   2   -1.70    2.10
  24  -8  -2   -3.00    2.10
 -24  -8   2   -3.80    2.20
  24  -8  -2   -0.80    2.60
  24  -8  -2   -1.20    2.90
  24  -8  -2    3.30    2.80
 -24   8   2   -1.80    2.00
 -24   8   2   -4.20    2.50
  22  -8  -2   25.00    3.60
 -22  -8   2   30.40    2.60
 -22  -8   2   33.50    3.20
 -22  -8   2   29.10    2.70
  22  -8  -2   33.30    3.00
 -22  -8   2   33.60    2.80
 -22  -8   2   35.30    3.20
  22   8  -2   32.10    2.70
 -22   8   2   36.90    3.50
 -22   8   2   30.80    3.20
  20  -8  -2    2.70    1.70
 -20  -8   2    3.40    2.40
 -20  -8   2    5.20    2.30
  20  -8  -2    3.00    2.20
 -20  -8   2    6.80    1.90
 -20  -8   2    2.40    1.90
 -20  -8   2    4.40    2.00
  20   8  -2    1.40    1.80
 -20   8   2    4.20    1.50
 -20   8   2    5.30    1.70
  18  -8  -2   37.30    3.30
  18  -8  -2   30.90    2.10
  18  -8  -2   31.00    2.60
 -18  -8   2   30.70    3.00
 -18   8   2   33.60    2.50
  18   8  -2   36.40    2.50
 -18   8   2   35.70    2.40
 -18   8   2   37.50    3.90
 -16  -8   2  113.49    4.40
  16  -8  -2  107.49    4.20
 -16  -8   2  103.29    3.80
  16   8  -2  107.59    4.00
 -16   8   2  114.09    3.40
  16   8  -2  108.49    3.60
 -16   8   2  109.99    4.20
 -16   8   2  102.79    4.40
 -16   8   2  116.19    4.00
 -14  -8   2    2.40    1.60
 -14  -8   2    4.50    1.50
 -14  -8   2    4.80    1.30
  14  -8  -2    5.20    1.10
  14  -8  -2    5.90    1.60
  14  -8  -2    6.90    2.00
  14   8  -2    4.50    1.10
 -14   8   2    4.20    1.60
 -14   8   2    5.60    1.10
  14   8  -2    5.70    1.50
  14   8  -2    3.30    1.40
 -12  -8   2  109.09    3.70
 -12  -8   2  113.69    4.10
  12  -8  -2  110.09    3.80
 -12  -8   2  111.79    3.80
  12  -8  -2  117.79    3.30
 -12   8   2  107.49    4.40
  12   8  -2  109.39    3.40
 -12   8   2  109.49    4.20
 -12   8   2  116.79    3.80
 -12   8   2  114.19    3.20
 -10  -8   2   73.59    2.90
  10  -8  -2   75.59    2.40
 -10  -8   2   81.19    2.80
  10  -8  -2   80.19    3.10
  10  -8  -2   82.09    3.20
  10   8  -2   72.79    3.20
 -10   8   2   78.79    3.40
  10   8  -2   78.89    2.80
 -10   8   2   77.69    3.10
  10   8  -2   78.49    2.60
   8  -8  -2   72.69    2.80
  -8  -8   2   78.29    2.70
   8  -8  -2   79.29    3.00
  -8  -8   2   74.69    3.10
   8  -8  -2   74.49    2.30
  -8   8   2   75.39    3.30
  -8   8   2   77.89    2.30
  -8   8   2   75.49    2.90
   8   8  -2   74.39    2.80
   8   8  -2   78.29    2.50
   6  -8  -2   11.70    1.20
  -6  -8   2   10.00    1.20
  -6   8   2    9.70    1.30
   6   8  -2   11.80    0.90
   6   8  -2   10.60    1.60
   6   8  -2   12.20    1.20
  -6   8   2   10.50    1.70
  -4  -8   2  153.78    4.20
   4  -8  -2  150.48    4.40
   4  -8  -2  151.38    3.70
  -4  -8   2  147.69    3.90
   4  -8  -2  150.58    4.10
   4   8  -2  153.58    4.40
  -4   8   2  151.88    4.10
  -4   8   2  145.39    3.80
   4   8  -2  154.08    3.90
  -4   8   2  152.78    4.00
  -4   8   2  147.89    3.80
   2  -8  -2   43.10    1.70
   2  -8  -2   46.10    2.20
  -2  -8   2   44.80    1.90
  -2  -8   2   46.00    2.00
   2  -8  -2   46.80    1.90
  -2  -8   2   46.30    1.90
  -2   8   2   45.00    1.60
  -2   8   2   49.00    1.90
   0  -8   2    2.40    0.80
   0  -8   2    2.80    0.80
   0  -8  -2    2.90    0.60
   0  -8  -2    2.40    0.90
   0  -8  -2    3.50    0.80
   0  -8   2    4.10    0.90
   0  -8   2    4.90    1.00
   0  -8  -2    3.00    0.50
   0  -8   2    3.50    0.90
   0   8  -2    3.50    0.80
   2  -8   2   35.20    1.90
  -2  -8  -2   31.50    1.60
  -2  -8  -2   34.80    1.70
   2  -8   2   31.60    1.60
   2  -8   2   32.60    1.70
[truncated: 1,989,905 more chars]
