# Supplementary material for: A Copper Cage‐Complex as Mimic of the pMMO CuC Site
Source: Angew Chem Int Ed Engl. 2022 Jul 19;61(35):e202206120. doi: 10.1002/anie.202206120 (PMC9544873; doi:10.1002/anie.202206120)
Supplement: Supplementary file 3 — Supporting Information [file ANIE-61-0-s002.cif]

data_global
_audit_creation_method                  'APEX4 v2022.1-RC9'

_publ_requested_journal                 ?

_publ_contact_author_name               ?
_publ_contact_author_address            
;
;
_publ_contact_author_email              ?
_publ_contact_author_fax                ?
_publ_contact_author_phone              ?

_publ_section_title                     
;
;
_publ_section_abstract                  
;
;
_publ_section_references                
;
;
_publ_section_comment                   
;
;

data_SB_040322_4_MO
_chemical_name_systematic               ?
_chemical_name_common                   'C218 H246 Cu2 F12 N20 O8 P2'
_chemical_formula_moiety                ?
_chemical_formula_sum                   'C218 H246 Cu2 F12 N20 O8 P2'
_chemical_formula_iupac                 ?
_chemical_formula_weight                3691.44

_chemical_melting_point                 ?

_space_group_crystal_system             triclinic
_space_group_IT_number                  2
_space_group_name_H-M_alt               'P -1'
_space_group_name_Hall                  '-P 1'
loop_
    _space_group_symop_operation_xyz
    'x, y, z'
    '-x, -y, -z'

_cell_length_a                          21.8689(18)
_cell_length_b                          23.944(2)
_cell_length_c                          26.510(2)
_cell_angle_alpha                       94.580(4)
_cell_angle_beta                        108.970(4)
_cell_angle_gamma                       99.957(4)
_cell_volume                            12791.1(19)
_cell_formula_units_Z                   2
_cell_measurement_reflns_used           9869
_cell_measurement_theta_min             2.1921
_cell_measurement_theta_max             20.0501
_cell_measurement_temperature           100.(2)

_exptl_crystal_description              block
_exptl_crystal_colour                   ?
_exptl_crystal_size_max                 0.237
_exptl_crystal_size_mid                 0.158
_exptl_crystal_size_min                 0.082
_exptl_crystal_density_diffrn           0.958
_exptl_crystal_density_meas             ?
_exptl_crystal_density_method           'not measured'
_exptl_crystal_F_000                    3908

_exptl_absorpt_coefficient_mu           0.236
_exptl_absorpt_correction_type          Multi-Scan
_exptl_absorpt_process_details          
;
Krause, L., Herbst-Irmer, R., Sheldrick, G. M., Stalke, D. (2015).
"Comparison of silver and molybdenum microfocus X-ray sources for
single-crystal structure determination"
J. Appl. Cryst. 48, 3-10.
doi:10.1107/S1600576714022985
;
_exptl_absorpt_correction_T_min         0.95
_exptl_absorpt_correction_T_max         0.98

_exptl_special_details                  
;
; 

_diffrn_ambient_temperature             100.(2)

_diffrn_source                          'Incoated microfocus sealed-tube '
_diffrn_source_type                     'ImuS 2.0'
_diffrn_source_power                    ?
_diffrn_source_current                  ?
_diffrn_source_voltage                  ?

_diffrn_radiation_probe                 ?
_diffrn_radiation_type                  Mo-Ka
_diffrn_radiation_wavelength            0.71073
_diffrn_radiation_monochromator         'multilayer optics'

_diffrn_measurement_device              'Bruker D8'
_diffrn_measurement_device_type         Quest
_diffrn_measurement_method              'omega- and phi-scans'

_diffrn_detector_area_resol_mean        ?

_diffrn_reflns_number                   149317
_diffrn_reflns_av_R_equivalents         0.0682
_diffrn_reflns_av_unetI/netI            0.0334
_diffrn_reflns_theta_min                1.81
_diffrn_reflns_theta_max                20.57
_diffrn_reflns_theta_full               20.57
_diffrn_measured_fraction_theta_max     0.956
_diffrn_measured_fraction_theta_full    0.956
_diffrn_reflns_limit_h_min              -21
_diffrn_reflns_limit_h_max              21
_diffrn_reflns_limit_k_min              -23
_diffrn_reflns_limit_k_max              23
_diffrn_reflns_limit_l_min              -25
_diffrn_reflns_limit_l_max              25

_refine_special_details                 
;
;

_reflns_number_total                    24753
_reflns_number_gt                       20069
_reflns_threshold_expression            'I > 2\s(I)'
_reflns_Friedel_coverage                0.000
_reflns_Friedel_fraction_max            .
_reflns_Friedel_fraction_full           .

_refine_ls_structure_factor_coef        Fsqd
_refine_ls_matrix_type                  full
_refine_ls_R_factor_all                 0.2377
_refine_ls_R_factor_gt                  0.2061
_refine_ls_wR_factor_gt                 0.5637
_refine_ls_wR_factor_ref                0.5932
_refine_ls_goodness_of_fit_ref          3.037
_refine_ls_restrained_S_all             3.037
_refine_ls_number_reflns                24753
_refine_ls_number_parameters            1916
_refine_ls_number_restraints            100
_refine_ls_number_constraints           ?
_refine_ls_hydrogen_treatment           mixed
_refine_ls_weighting_scheme             calc
_refine_ls_weighting_details            
    'w=1/[\s^2^(Fo^2^)+(0.2000P)^2^] where P=(Fo^2^+2Fc^2^)/3'

_atom_sites_solution_hydrogens          mixed
_atom_sites_solution_primary            ?
_atom_sites_solution_secondary          ?

_refine_ls_shift/su_max                 3.290
_refine_ls_shift/su_mean                0.014
_refine_diff_density_max                3.926
_refine_diff_density_min                -2.722
_refine_ls_extinction_method            none
_refine_ls_extinction_coef              ?

loop_
    _atom_type_symbol
    _atom_type_description
    _atom_type_scat_dispersion_real
    _atom_type_scat_dispersion_imag
    _atom_type_scat_source
    C C 0.0033 0.0016 'International Tables Vol C Tables 4.2.6.8 and 6.1.1.4'
    H H 0.0000 0.0000 'International Tables Vol C Tables 4.2.6.8 and 6.1.1.4'
    Cu Cu 0.3201 1.2651
     'International Tables Vol C Tables 4.2.6.8 and 6.1.1.4'
    F F 0.0171 0.0103 'International Tables Vol C Tables 4.2.6.8 and 6.1.1.4'
    N N 0.0061 0.0033 'International Tables Vol C Tables 4.2.6.8 and 6.1.1.4'
    O O 0.0106 0.0060 'International Tables Vol C Tables 4.2.6.8 and 6.1.1.4'
    P P 0.1023 0.0942 'International Tables Vol C Tables 4.2.6.8 and 6.1.1.4'

_computing_data_collection              ?
_computing_cell_refinement              ?
_computing_data_reduction               ?
_computing_structure_solution           ?
_computing_structure_refinement         'SHELXL-2019/1 (Sheldrick, 2019)'
_computing_molecular_graphics           'shelXle (C.B. Huebschle, rev 1365)'
_computing_publication_material         ?

loop_
    _atom_site_type_symbol
    _atom_site_label
    _atom_site_fract_x
    _atom_site_fract_y
    _atom_site_fract_z
    _atom_site_U_iso_or_equiv
    _atom_site_adp_type
    _atom_site_calc_flag
    _atom_site_refinement_flags_adp
    _atom_site_refinement_flags_occupancy
    _atom_site_refinement_flags_posn
    _atom_site_occupancy
    _atom_site_disorder_assembly
    _atom_site_disorder_group
    Cu Cu1 0.30551(9) 0.54133(8) 0.12008(7) 0.0465(6) Uani d . . . 1.000000 .
     .
    Cu Cu2 0.21697(9) 0.87115(8) 0.46159(7) 0.0478(6) Uani d . . . 1.000000 .
     .
    O O1 0.2917(5) 0.4987(4) 0.0438(4) 0.043(3) Uani d . . . 1.000000 . .
    O O2 0.3860(4) 0.5142(4) 0.1106(4) 0.044(3) Uani d . . . 1.000000 . .
    O O3 0.2251(6) 0.9482(4) 0.5048(4) 0.056(3) Uani d . . . 1.000000 . .
    O O4 0.1442(6) 0.8783(5) 0.4922(5) 0.060(3) Uani d . . . 1.000000 . .
    N N2 0.1271(5) 0.5852(5) 0.1043(4) 0.036(3) Uani d . . . 1.000000 . .
    N N3 0.3500(6) 0.5735(6) 0.1958(5) 0.057(4) Uani d . . . 1.000000 . .
    N N4 0.4296(7) 0.5869(5) 0.2752(5) 0.054(4) Uani d . . . 1.000000 . .
    N N11 0.2947(5) 0.8920(5) 0.4446(5) 0.045(3) Uani d . . . 1.000000 . .
    N N12 0.3811(5) 0.8911(5) 0.4167(5) 0.041(3) Uani d . . . 1.000000 . .
    N N15 0.3568(6) 0.9099(5) 0.7551(5) 0.052(4) Uani d . . D 1.000000 . .
    H H915 0.383(4) 0.930(3) 0.740(5) 2.(4) Uiso d . . D 1.000000 . .
    N N16 -0.0145(6) 1.0365(5) 0.2895(4) 0.043(3) Uani d . . D 1.000000 . .
    H H916 -0.051(4) 1.013(3) 0.290(2) 0.4(3) Uiso d . . D 1.000000 . .
    N N17 0.5227(6) 0.8152(5) 0.6572(5) 0.046(3) Uani d . . D 1.000000 . .
    H H917 0.487(3) 0.793(4) 0.6316(10) 0.02(4) Uiso d . . D 1.000000 . .
    N N18 0.1863(6) 0.9596(5) 0.2042(6) 0.049(3) Uani d . . D 1.000000 . .
    H H918 0.1904(13) 0.986(3) 0.231(2) 0.5(4) Uiso d . . D 1.000000 . .
    N N19 0.2823(8) 0.6593(6) 0.6598(7) 0.078(5) Uani d . . D 1.000000 . .
    H H919 0.275(3) 0.6927(11) 0.649(2) 0.00(3) Uiso d . . D 1.000000 . .
    N N20 -0.0623(7) 0.7961(6) 0.1893(5) 0.058(4) Uani d . . D 1.000000 . .
    H H920 -0.083(4) 0.8042(14) 0.212(2) 0.06(5) Uiso d . . D 1.000000 . .
    C C1 0.3514(8) 0.4950(6) 0.0644(6) 0.0386(12) Uani d . . . 1.000000 . .
    C C2 0.3802(7) 0.4621(6) 0.0309(5) 0.0386(12) Uani d . . . 1.000000 . .
    H H2A 0.379447 0.423048 0.040700 0.046000 Uiso calc U . R 1.000000 . .
    H H2B 0.426858 0.481166 0.038659 0.046000 Uiso calc U . R 1.000000 . .
    C C3 0.3396(7) 0.4577(6) -0.0331(5) 0.0386(12) Uani d . . . 1.000000 . .
    H H3A 0.294042 0.435301 -0.041505 0.046000 Uiso calc U . R 1.000000 . .
    H H3B 0.336498 0.496644 -0.042236 0.046000 Uiso calc U . R 1.000000 . .
    C C4 0.3731(7) 0.4290(6) -0.0675(5) 0.0386(12) Uani d . . . 1.000000 . .
    C C5 0.4115(7) 0.4614(6) -0.0940(5) 0.0386(12) Uani d . . . 1.000000 . .
    C C6 0.4422(7) 0.4333(6) -0.1237(5) 0.0386(12) Uani d . . . 1.000000 . .
    H H6 0.468557 0.454259 -0.140948 0.046000 Uiso calc U . R 1.000000 . .
    C C7 0.4332(7) 0.3716(6) -0.1278(5) 0.0386(12) Uani d . . . 1.000000 . .
    H H7 0.452648 0.351563 -0.148746 0.046000 Uiso calc U . R 1.000000 . .
    C C8 0.3986(7) 0.3438(6) -0.1028(5) 0.0386(12) Uani d . . . 1.000000 . .
    H H8 0.394801 0.303480 -0.104916 0.046000 Uiso calc U . R 1.000000 . .
    C C9 0.3676(7) 0.3692(6) -0.0739(6) 0.0386(12) Uani d . . . 1.000000 . .
    C C10 0.3269(7) 0.3297(6) -0.0482(5) 0.037(4) Uani d . . . 1.000000 . .
    C C11 0.3616(9) 0.2964(7) -0.0105(6) 0.051(4) Uani d . . . 1.000000 . .
    H H11 0.408327 0.301576 0.000018 0.061000 Uiso calc U . R 1.000000 . .
    C C12 0.3265(9) 0.2567(7) 0.0106(7) 0.058(5) Uani d . . . 1.000000 . .
    H H12 0.349336 0.233915 0.034996 0.070000 Uiso calc U . R 1.000000 . .
    C C13 0.2563(7) 0.2495(6) -0.0038(7) 0.044(4) Uani d . . . 1.000000 . .
    C C14 0.2273(8) 0.2827(6) -0.0399(5) 0.041(4) Uani d . . . 1.000000 . .
    H H14 0.180327 0.275683 -0.052679 0.049000 Uiso calc U . R 1.000000 . .
    C C15 0.2586(7) 0.3245(6) -0.0593(6) 0.041(4) Uani d . . . 1.000000 . .
    H H15 0.235232 0.349789 -0.079883 0.049000 Uiso calc U . R 1.000000 . .
    C C16 0.2214(7) 0.2045(6) 0.0187(6) 0.046(4) Uani d . . D 1.000000 . .
    H H16A 0.177688 0.186582 -0.008525 0.055000 Uiso calc U . R 1.000000 . .
    H H16B 0.247366 0.174373 0.027313 0.055000 Uiso calc U . R 1.000000 . .
    C C17 0.4229(6) 0.5244(6) -0.0891(5) 0.033(4) Uani d . . . 1.000000 . .
    C C18 0.4523(6) 0.5603(6) -0.0377(5) 0.034(4) Uani d . . . 1.000000 . .
    H H18 0.464726 0.544889 -0.004773 0.041000 Uiso calc U . R 1.000000 . .
    C C19 0.4613(6) 0.6190(5) -0.0390(7) 0.037(4) Uani d . . . 1.000000 . .
    H H19 0.477022 0.643047 -0.005178 0.044000 Uiso calc U . R 1.000000 . .
    C C20 0.4504(6) 0.6449(6) -0.0824(5) 0.030(3) Uani d . . . 1.000000 . .
    C C21 0.4232(7) 0.6075(6) -0.1331(7) 0.048(4) Uani d . . . 1.000000 . .
    H H21 0.413018 0.623286 -0.165813 0.057000 Uiso calc U . R 1.000000 . .
    C C22 0.4124(7) 0.5521(6) -0.1344(6) 0.040(4) Uani d . . . 1.000000 . .
    H H22 0.396234 0.528989 -0.168687 0.048000 Uiso calc U . R 1.000000 . .
    C C23 0.4695(8) 0.7095(6) -0.0793(7) 0.055(4) Uani d . . D 1.000000 . .
    H H23A 0.515714 0.720364 -0.078237 0.066000 Uiso calc U . R 1.000000 . .
    H H23B 0.440529 0.721575 -0.111950 0.066000 Uiso calc U . R 1.000000 . .
    C C24 0.1844(8) 0.5723(6) 0.1341(5) 0.040(4) Uani d . . . 1.000000 . .
    H H24 0.199356 0.574455 0.172231 0.048000 Uiso calc U . R 1.000000 . .
    N N1 0.2184(6) 0.5559(5) 0.1022(5) 0.0458(11) Uani d . . . 1.000000 . .
    C C25 0.1805(7) 0.5575(6) 0.0508(6) 0.0458(11) Uani d . . . 1.000000 . .
    H H25 0.189815 0.546627 0.019256 0.055000 Uiso calc U . R 1.000000 . .
    C C26 0.1262(7) 0.5778(6) 0.0528(6) 0.0458(11) Uani d . . . 1.000000 . .
    H H26 0.092772 0.585544 0.022431 0.055000 Uiso calc U . R 1.000000 . .
    C C27 0.0838(7) 0.6101(7) 0.1279(6) 0.0458(11) Uani d . . . 1.000000 . .
    H H27A 0.106223 0.649615 0.145930 0.055000 Uiso calc U . R 1.000000 . .
    H H27B 0.075819 0.587273 0.155550 0.055000 Uiso calc U . R 1.000000 . .
    C C28 0.0187(7) 0.6113(6) 0.0861(6) 0.0458(11) Uani d . . . 1.000000 . .
    C C29 -0.0385(7) 0.5677(6) 0.0795(6) 0.0458(11) Uani d . . . 1.000000 . .
    C C30 -0.0987(7) 0.5798(6) 0.0475(6) 0.0458(11) Uani d . . . 1.000000 . .
    H H30 -0.138078 0.552003 0.041196 0.055000 Uiso calc U . R 1.000000 . .
    C C31 -0.1040(7) 0.6278(6) 0.0255(6) 0.0458(11) Uani d . . . 1.000000 . .
    H H31 -0.147048 0.634196 0.008067 0.055000 Uiso calc U . R 1.000000 . .
    C C32 -0.0517(7) 0.6674(7) 0.0268(6) 0.0458(11) Uani d . . . 1.000000 . .
    H H32 -0.056809 0.698785 0.007125 0.055000 Uiso calc U . R 1.000000 . .
    C C33 0.0134(7) 0.6597(6) 0.0600(6) 0.0458(11) Uani d . . . 1.000000 . .
    C C34 -0.0332(7) 0.5123(6) 0.0977(6) 0.0458(11) Uani d . . . 1.000000 . .
    C C35 0.0028(7) 0.4768(6) 0.0816(6) 0.0458(11) Uani d . . . 1.000000 . .
    H H35 0.026626 0.488196 0.058592 0.055000 Uiso calc U . R 1.000000 . .
    C C36 0.0032(7) 0.4226(6) 0.1003(6) 0.0458(11) Uani d . . . 1.000000 . .
    H H36 0.027944 0.398242 0.089451 0.055000 Uiso calc U . R 1.000000 . .
    C C37 -0.0298(7) 0.4046(6) 0.1327(6) 0.0458(11) Uani d . . . 1.000000 . .
    C C38 -0.0651(7) 0.4398(6) 0.1501(7) 0.049(4) Uani d . . . 1.000000 . .
    H H38 -0.088561 0.427575 0.173114 0.059000 Uiso calc U . R 1.000000 . .
    C C39 -0.0657(8) 0.4946(8) 0.1331(7) 0.063(5) Uani d . . . 1.000000 . .
    H H39 -0.088572 0.519479 0.145894 0.075000 Uiso calc U . R 1.000000 . .
    C C40 -0.0306(8) 0.3460(7) 0.1492(8) 0.072(6) Uani d . . D 1.000000 . .
    H H40A -0.029250 0.348105 0.186982 0.087000 Uiso calc U . R 1.000000 A 3
    H H40B -0.072514 0.319803 0.126234 0.087000 Uiso calc U . R 1.000000 A 3
    C C41 0.0682(8) 0.7050(6) 0.0610(7) 0.0520(18) Uani d . . . 1.000000 . .
    C C42 0.1124(7) 0.7378(6) 0.1085(7) 0.0520(18) Uani d . . . 1.000000 . .
    H H42 0.110217 0.732475 0.143066 0.062000 Uiso calc U . R 1.000000 . .
    C C43 0.1620(8) 0.7808(6) 0.1003(7) 0.0520(18) Uani d . . . 1.000000 . .
    H H43 0.193771 0.803939 0.131772 0.062000 Uiso calc U . R 1.000000 . .
    C C44 0.1678(7) 0.7913(6) 0.0543(7) 0.0520(18) Uani d . . . 1.000000 . .
    C C45 0.1230(7) 0.7555(6) 0.0066(7) 0.0520(18) Uani d . . . 1.000000 . .
    H H45 0.125067 0.761716 -0.027780 0.062000 Uiso calc U . R 1.000000 . .
    C C46 0.0788(8) 0.7137(6) 0.0114(7) 0.0520(18) Uani d . . . 1.000000 . .
    H H46 0.052116 0.687455 -0.020069 0.062000 Uiso calc U . R 1.000000 . .
    C C47 0.2170(7) 0.8434(7) 0.0495(8) 0.063(5) Uani d . . D 1.000000 . .
    H H47A 0.198700 0.856101 0.014018 0.075000 Uiso calc U . R 1.000000 . .
    H H47B 0.223066 0.875448 0.077876 0.075000 Uiso calc U . R 1.000000 . .
    C C48 0.4066(8) 0.5614(7) 0.2242(7) 0.056(5) Uani d . . . 1.000000 . .
    H H48 0.428670 0.536990 0.209751 0.068000 Uiso calc U . R 1.000000 . .
    C C49 0.3412(9) 0.6158(8) 0.2306(6) 0.063(5) Uani d . . . 1.000000 . .
    H H49 0.307694 0.637445 0.221189 0.076000 Uiso calc U . R 1.000000 . .
    C C50 0.3876(7) 0.6211(7) 0.2796(6) 0.047(4) Uani d . . . 1.000000 . .
    H H50 0.390474 0.644405 0.311392 0.056000 Uiso calc U . R 1.000000 . .
    C C51 0.4912(7) 0.5785(7) 0.3138(5) 0.044(4) Uani d . . . 1.000000 . .
    H H51A 0.528094 0.594087 0.301588 0.053000 Uiso calc U . R 1.000000 . .
    H H51B 0.489040 0.536842 0.313586 0.053000 Uiso calc U . R 1.000000 . .
    C C52 0.5073(9) 0.6069(7) 0.3727(6) 0.0608(14) Uani d . . . 1.000000 . .
    C C53 0.4901(9) 0.5707(7) 0.4089(6) 0.0608(14) Uani d . . . 1.000000 . .
    C C54 0.5112(9) 0.5924(7) 0.4631(6) 0.0608(14) Uani d . . . 1.000000 . .
    H H54 0.503390 0.568770 0.488531 0.073000 Uiso calc U . R 1.000000 . .
    C C55 0.5440(9) 0.6495(7) 0.4796(6) 0.0608(14) Uani d . . . 1.000000 . .
    H H55 0.561275 0.664271 0.516978 0.073000 Uiso calc U . R 1.000000 . .
    C C56 0.5514(9) 0.6828(7) 0.4454(6) 0.0608(14) Uani d . . . 1.000000 . .
    H H56 0.568375 0.722563 0.457790 0.073000 Uiso calc U . R 1.000000 . .
    C C57 0.5358(9) 0.6631(7) 0.3911(6) 0.0608(14) Uani d . . . 1.000000 . .
    C C58 0.4553(9) 0.5110(7) 0.3919(6) 0.0608(14) Uani d . . . 1.000000 . .
    C C59 0.4875(9) 0.4665(7) 0.4059(6) 0.0608(14) Uani d . . . 1.000000 . .
    H H59 0.534049 0.474117 0.423696 0.073000 Uiso calc U . R 1.000000 . .
    C C60 0.4494(9) 0.4084(7) 0.3933(6) 0.0608(14) Uani d . . . 1.000000 . .
    H H60 0.471351 0.378960 0.406998 0.073000 Uiso calc U . R 1.000000 . .
    C C61 0.3842(9) 0.3932(7) 0.3629(6) 0.0608(14) Uani d . . . 1.000000 . .
    C C62 0.3518(9) 0.4392(7) 0.3435(6) 0.0608(14) Uani d . . . 1.000000 . .
    H H62 0.306276 0.430719 0.321675 0.073000 Uiso calc U . R 1.000000 . .
    C C63 0.3862(9) 0.4942(7) 0.3564(6) 0.0608(14) Uani d . . . 1.000000 . .
    H H63 0.364309 0.523316 0.341734 0.073000 Uiso calc U . R 1.000000 . .
    C C64 0.3529(10) 0.3328(9) 0.3510(8) 0.080(6) Uani d . . D 1.000000 . .
    H H64A 0.335763 0.321937 0.379950 0.096000 Uiso calc U . R 1.000000 . .
    H H64B 0.385963 0.309651 0.349900 0.096000 Uiso calc U . R 1.000000 . .
    C C65 0.5451(8) 0.7038(6) 0.3543(6) 0.051(4) Uani d . . . 1.000000 . .
    C C66 0.5192(9) 0.7543(8) 0.3551(7) 0.062(5) Uani d . . . 1.000000 . .
    H H66 0.492109 0.759795 0.375908 0.074000 Uiso calc U . R 1.000000 . .
    C C67 0.5352(10) 0.7971(8) 0.3233(8) 0.070(6) Uani d . . . 1.000000 . .
    H H67 0.519538 0.831587 0.325229 0.084000 Uiso calc U . R 1.000000 . .
    C C68 0.5690(7) 0.7915(7) 0.2928(7) 0.044(4) Uani d . . . 1.000000 . .
    C C69 0.5964(11) 0.7425(6) 0.2886(8) 0.077(6) Uani d . . . 1.000000 . .
    H H69 0.621373 0.738294 0.265687 0.093000 Uiso calc U . R 1.000000 . .
    C C70 0.5842(9) 0.7001(9) 0.3206(8) 0.074(6) Uani d . . . 1.000000 . .
    H H70 0.603190 0.667383 0.319627 0.089000 Uiso calc U . R 1.000000 . .
    C C71 0.5859(8) 0.8381(6) 0.2610(6) 0.059(5) Uani d . . D 1.000000 . .
    H H71A 0.573707 0.873491 0.272998 0.071000 Uiso calc U . R 1.000000 . .
    H H71B 0.634225 0.846654 0.268582 0.071000 Uiso calc U . R 1.000000 . .
    C C72 0.1637(7) 0.2129(6) 0.1376(6) 0.0447(16) Uani d . . . 1.000000 . .
    C C73 0.2144(7) 0.2225(6) 0.1903(6) 0.0447(16) Uani d . . . 1.000000 . .
    C C74 0.2037(7) 0.2473(6) 0.2347(6) 0.0447(16) Uani d . . . 1.000000 . .
    C C75 0.1418(7) 0.2654(6) 0.2287(6) 0.0447(16) Uani d . . . 1.000000 . .
    C C76 0.0940(7) 0.2537(6) 0.1770(6) 0.0447(16) Uani d . . . 1.000000 . .
    C C77 0.1053(7) 0.2305(6) 0.1321(6) 0.0447(16) Uani d . . . 1.000000 . .
    C C78 0.1784(8) 0.1853(7) 0.0913(6) 0.049(4) Uani d . . D 1.000000 . .
    H H78A 0.206718 0.157595 0.103953 0.059000 Uiso calc U . R 1.000000 . .
    H H78B 0.136613 0.164196 0.063359 0.059000 Uiso calc U . R 1.000000 . .
    C C79 0.2779(7) 0.2012(6) 0.1958(6) 0.041(4) Uani d . . . 1.000000 . .
    H H79A 0.314987 0.226393 0.225454 0.050000 Uiso calc U . R 1.000000 . .
    H H79B 0.287739 0.204237 0.162061 0.050000 Uiso calc U . R 1.000000 . .
    C C80 0.2737(8) 0.1385(7) 0.2072(8) 0.058(5) Uani d . . . 1.000000 . .
    H H80A 0.312471 0.125132 0.204299 0.087000 Uiso calc U . R 1.000000 . .
    H H80B 0.233432 0.114070 0.180842 0.087000 Uiso calc U . R 1.000000 . .
    H H80C 0.272375 0.136508 0.243619 0.087000 Uiso calc U . R 1.000000 . .
    C C81 0.2574(8) 0.2591(6) 0.2888(6) 0.048(4) Uani d . . D 1.000000 . .
    H H81A 0.287046 0.231821 0.290694 0.057000 Uiso calc U . R 1.000000 . .
    H H81B 0.237857 0.254022 0.317396 0.057000 Uiso calc U . R 1.000000 . .
    C C82 0.1349(10) 0.2913(8) 0.2783(8) 0.073(5) Uani d . . . 1.000000 . .
    H H82A 0.179349 0.309291 0.304382 0.087000 Uiso calc U . R 1.000000 . .
    H H82B 0.109569 0.321913 0.269611 0.087000 Uiso calc U . R 1.000000 . .
    C C83 0.1014(17) 0.2498(17) 0.3033(18) 0.22(2) Uani d . . . 1.000000 . .
    H H83A 0.126253 0.219370 0.312074 0.336000 Uiso calc U . R 1.000000 . .
    H H83B 0.056619 0.233062 0.278306 0.336000 Uiso calc U . R 1.000000 . .
    H H83C 0.099016 0.269069 0.336451 0.336000 Uiso calc U . R 1.000000 . .
    C C84 0.0333(8) 0.2719(6) 0.1738(7) 0.055(5) Uani d . . D 1.000000 . .
    H H84A 0.033012 0.282138 0.210612 0.066000 Uiso calc U . R 1.000000 B 3
    H H84B -0.004853 0.239831 0.154945 0.066000 Uiso calc U . R 1.000000 B 3
    C C85 0.0519(9) 0.2190(8) 0.0786(7) 0.070(5) Uani d . . . 1.000000 . .
    H H85A 0.072364 0.218861 0.050318 0.085000 Uiso calc U . R 1.000000 . .
    H H85B 0.028033 0.250836 0.075147 0.085000 Uiso calc U . R 1.000000 . .
    C C86 -0.0007(9) 0.1600(9) 0.0674(6) 0.075(6) Uani d . . . 1.000000 . .
    H H86A -0.034638 0.156433 0.031776 0.112000 Uiso calc U . R 1.000000 . .
    H H86B -0.021544 0.159540 0.095044 0.112000 Uiso calc U . R 1.000000 . .
    H H86C 0.021832 0.127876 0.068623 0.112000 Uiso calc U . R 1.000000 . .
    C C87 0.4662(7) 0.8264(6) 0.0210(5) 0.033(3) Uani d . . . 1.000000 . .
    C C88 0.5196(8) 0.8349(5) 0.0738(6) 0.041(4) Uani d . . . 1.000000 . .
    C C89 0.5051(8) 0.8593(6) 0.1185(6) 0.042(4) Uani d . . . 1.000000 . .
    C C90 0.4477(10) 0.8746(6) 0.1145(6) 0.053(5) Uani d . . . 1.000000 . .
    C C91 0.3946(7) 0.8660(5) 0.0594(7) 0.049(5) Uani d . . . 1.000000 . .
    C C92 0.4072(8) 0.8417(6) 0.0168(5) 0.042(4) Uani d . . . 1.000000 . .
    C C93 0.4776(6) 0.7994(6) -0.0265(6) 0.043(4) Uani d . . D 1.000000 . .
    H H93A 0.449395 0.811159 -0.059696 0.052000 Uiso calc U . R 1.000000 . .
    H H93B 0.524418 0.812642 -0.023257 0.052000 Uiso calc U . R 1.000000 . .
    C C94 0.5842(7) 0.8193(6) 0.0793(6) 0.039(4) Uani d . . . 1.000000 . .
    H H94A 0.602856 0.808189 0.115433 0.047000 Uiso calc U . R 1.000000 . .
    H H94B 0.576652 0.785542 0.052160 0.047000 Uiso calc U . R 1.000000 . .
    C C95 0.6314(8) 0.8651(8) 0.0722(8) 0.071(5) Uani d . . . 1.000000 . .
    H H95A 0.654713 0.849559 0.050234 0.106000 Uiso calc U . R 1.000000 . .
    H H95B 0.663394 0.883387 0.107516 0.106000 Uiso calc U . R 1.000000 . .
    H H95C 0.608325 0.893426 0.054064 0.106000 Uiso calc U . R 1.000000 . .
    C C96 0.5603(7) 0.8709(5) 0.1746(6) 0.038(4) Uani d . . D 1.000000 . .
    H H96A 0.604287 0.876838 0.170468 0.045000 Uiso calc U . R 1.000000 . .
    H H96B 0.557883 0.905801 0.195886 0.045000 Uiso calc U . R 1.000000 . .
    C C97 0.4311(7) 0.8969(6) 0.1624(6) 0.040(4) Uani d . . . 1.000000 . .
    H H97A 0.454774 0.880317 0.194344 0.048000 Uiso calc U . R 1.000000 . .
    H H97B 0.383056 0.884302 0.154908 0.048000 Uiso calc U . R 1.000000 . .
    C C98 0.4505(8) 0.9629(6) 0.1752(6) 0.051(4) Uani d . . . 1.000000 . .
    H H98A 0.444007 0.975407 0.208828 0.076000 Uiso calc U . R 1.000000 . .
    H H98B 0.422751 0.979423 0.145704 0.076000 Uiso calc U . R 1.000000 . .
    H H98C 0.497081 0.975704 0.179100 0.076000 Uiso calc U . R 1.000000 . .
    C C99 0.3269(7) 0.8793(7) 0.0551(6) 0.045(4) Uani d . . D 1.000000 . .
    H H99A 0.332352 0.908301 0.085934 0.055000 Uiso calc U . R 1.000000 . .
    H H99B 0.309059 0.895609 0.021506 0.055000 Uiso calc U . R 1.000000 . .
    C C100 0.3513(8) 0.8306(6) -0.0374(6) 0.047(4) Uani d . . . 1.000000 . .
    H H10A 0.308478 0.820612 -0.031688 0.056000 Uiso calc U . R 1.000000 . .
    H H10B 0.355584 0.797423 -0.059912 0.056000 Uiso calc U . R 1.000000 . .
    C C101 0.3517(10) 0.8853(9) -0.0690(7) 0.082(6) Uani d . . . 1.000000 . .
    H H10C 0.317319 0.875248 -0.104805 0.122000 Uiso calc U . R 1.000000 . .
    H H10D 0.395023 0.896714 -0.072918 0.122000 Uiso calc U . R 1.000000 . .
    H H10E 0.343077 0.917094 -0.048614 0.122000 Uiso calc U . R 1.000000 . .
    C C102 0.1685(9) 0.9309(8) 0.5102(7) 0.060(5) Uani d . . . 1.000000 . .
    C C103 0.1413(9) 0.9636(7) 0.5428(7) 0.057(5) Uani d . . . 1.000000 . .
    H H10F 0.153293 0.952613 0.579392 0.069000 Uiso calc U . R 1.000000 . .
    H H10G 0.092461 0.955232 0.526441 0.069000 Uiso calc U . R 1.000000 . .
    C C104 0.1696(7) 1.0299(6) 0.5465(6) 0.043(4) Uani d . . . 1.000000 . .
    H H10H 0.217990 1.039120 0.565670 0.051000 Uiso calc U . R 1.000000 . .
    H H10I 0.160682 1.040556 0.509826 0.051000 Uiso calc U . R 1.000000 . .
    C C105 0.1352(7) 1.0632(5) 0.5773(5) 0.035(4) Uani d . . . 1.000000 . .
    C C106 0.0877(7) 1.0949(6) 0.5475(6) 0.041(4) Uani d . . . 1.000000 . .
    C C107 0.0610(7) 1.1267(7) 0.5764(6) 0.047(4) Uani d . . . 1.000000 . .
    H H107 0.028844 1.146581 0.557142 0.056000 Uiso calc U . R 1.000000 . .
    C C108 0.0775(8) 1.1319(7) 0.6317(7) 0.051(4) Uani d . . . 1.000000 . .
    H H108 0.058996 1.156300 0.649993 0.061000 Uiso calc U . R 1.000000 . .
    C C109 0.1229(7) 1.0999(7) 0.6606(7) 0.049(4) Uani d . . . 1.000000 . .
    H H109 0.132017 1.100859 0.698237 0.059000 Uiso calc U . R 1.000000 . .
    C C110 0.1536(8) 1.0678(7) 0.6359(6) 0.048(4) Uani d . . . 1.000000 . .
    C C111 0.1981(7) 1.0387(6) 0.6688(6) 0.033(3) Uani d . . . 1.000000 . .
    C C112 0.1789(9) 0.9988(7) 0.7014(7) 0.058(5) Uani d . . . 1.000000 . .
    H H112 0.133491 0.988641 0.697667 0.069000 Uiso calc U . R 1.000000 . .
    C C113 0.2215(8) 0.9757(6) 0.7361(6) 0.045(4) Uani d . . . 1.000000 . .
    H H113 0.206056 0.953744 0.759496 0.054000 Uiso calc U . R 1.000000 . .
    C C114 0.2902(7) 0.9814(6) 0.7414(6) 0.044(4) Uani d . . . 1.000000 . .
    C C115 0.3082(10) 1.0187(7) 0.7079(7) 0.056(5) Uani d . . . 1.000000 . .
    H H115 0.352806 1.025337 0.709082 0.068000 Uiso calc U . R 1.000000 . .
    C C116 0.2687(8) 1.0443(6) 0.6759(6) 0.049(4) Uani d . . . 1.000000 . .
    H H116 0.286095 1.068784 0.655157 0.058000 Uiso calc U . R 1.000000 . .
    C C117 0.3330(7) 0.9542(6) 0.7803(7) 0.046(4) Uani d . . D 1.000000 . .
    H H11A 0.308907 0.936624 0.802786 0.056000 Uiso calc U . R 1.000000 . .
    H H11B 0.371451 0.983501 0.804207 0.056000 Uiso calc U . R 1.000000 . .
    C C118 0.0645(7) 1.0923(7) 0.4900(6) 0.041(4) Uani d . . . 1.000000 . .
    C C119 0.0372(7) 1.0447(6) 0.4548(7) 0.046(4) Uani d . . . 1.000000 . .
    H H119 0.036378 1.009871 0.469648 0.056000 Uiso calc U . R 1.000000 . .
    C C120 0.0106(6) 1.0395(6) 0.4008(5) 0.032(3) Uani d . . . 1.000000 . .
    H H120 -0.010592 1.003256 0.379296 0.038000 Uiso calc U . R 1.000000 . .
    C C121 0.0157(9) 1.0919(7) 0.3766(6) 0.052(4) Uani d . . . 1.000000 . .
    C C122 0.0463(7) 1.1426(9) 0.4121(7) 0.062(5) Uani d . . . 1.000000 . .
    H H122 0.051347 1.177506 0.397633 0.074000 Uiso calc U . R 1.000000 . .
    C C123 0.0698(8) 1.1445(7) 0.4675(6) 0.052(4) Uani d . . . 1.000000 . .
    H H123 0.089171 1.180207 0.490393 0.062000 Uiso calc U . R 1.000000 . .
    C C124 -0.0097(7) 1.0902(6) 0.3176(6) 0.042(4) Uani d . . D 1.000000 . .
    H H12A -0.053951 1.099834 0.306797 0.051000 Uiso calc U . R 1.000000 . .
    H H12B 0.020008 1.119661 0.307363 0.051000 Uiso calc U . R 1.000000 . .
    C C125 0.3325(8) 0.8636(6) 0.4288(6) 0.0415(19) Uani d . . . 1.000000 . .
    H H125 0.324528 0.822968 0.426285 0.050000 Uiso calc U . R 1.000000 . .
    C C126 0.3215(7) 0.9479(6) 0.4423(6) 0.0415(19) Uani d . . . 1.000000 . .
    H H126 0.306227 0.980704 0.451554 0.050000 Uiso calc U . R 1.000000 . .
    C C127 0.3746(7) 0.9482(6) 0.4241(6) 0.0415(19) Uani d . . . 1.000000 . .
    H H127 0.401237 0.980807 0.417972 0.050000 Uiso calc U . R 1.000000 . .
    C C128 0.4241(7) 0.8682(6) 0.3938(6) 0.0415(19) Uani d . . . 1.000000 . .
    H H12C 0.398696 0.852097 0.355637 0.050000 Uiso calc U . R 1.000000 . .
    H H12D 0.438322 0.836274 0.412928 0.050000 Uiso calc U . R 1.000000 . .
    C C129 0.4853(7) 0.9111(6) 0.3962(6) 0.0412(15) Uani d . . . 1.000000 . .
    C C130 0.5472(7) 0.9161(6) 0.4373(6) 0.0412(15) Uani d . . . 1.000000 . .
    C C131 0.6048(7) 0.9472(6) 0.4330(6) 0.0412(15) Uani d . . . 1.000000 . .
    H H131 0.646250 0.948603 0.460145 0.049000 Uiso calc U . R 1.000000 . .
    C C132 0.6019(7) 0.9749(6) 0.3912(6) 0.0412(15) Uani d . . . 1.000000 . .
    H H132 0.641965 0.993665 0.387752 0.049000 Uiso calc U . R 1.000000 . .
    C C133 0.5431(7) 0.9773(6) 0.3528(6) 0.0412(15) Uani d . . . 1.000000 . .
    H H133 0.542578 1.000316 0.325204 0.049000 Uiso calc U . R 1.000000 . .
    C C134 0.4823(7) 0.9448(6) 0.3545(6) 0.0412(15) Uani d . . . 1.000000 . .
    C C135 0.5497(7) 0.8886(6) 0.4866(7) 0.049(4) Uani d . . . 1.000000 . .
    C C136 0.5174(8) 0.9038(8) 0.5234(6) 0.055(5) Uani d . . . 1.000000 . .
    H H136 0.491648 0.932212 0.515887 0.066000 Uiso calc U . R 1.000000 . .
    C C137 0.5223(8) 0.8784(6) 0.5693(6) 0.047(4) Uani d . . . 1.000000 . .
    H H137 0.497201 0.886859 0.591148 0.056000 Uiso calc U . R 1.000000 . .
    C C138 0.5656(8) 0.8396(8) 0.5834(6) 0.060(5) Uani d . . . 1.000000 . .
    C C139 0.5999(9) 0.8244(8) 0.5507(7) 0.070(6) Uani d . . . 1.000000 . .
    H H139 0.628723 0.798568 0.561079 0.084000 Uiso calc U . R 1.000000 . .
    C C140 0.5924(7) 0.8472(8) 0.5017(6) 0.056(5) Uani d . . . 1.000000 . .
    H H140 0.614817 0.835596 0.478728 0.067000 Uiso calc U . R 1.000000 . .
    C C141 0.5761(8) 0.8146(7) 0.6349(6) 0.052(4) Uani d . . D 1.000000 . .
    H H14A 0.580724 0.774529 0.628426 0.063000 Uiso calc U . R 1.000000 . .
    H H14B 0.618171 0.836344 0.662112 0.063000 Uiso calc U . R 1.000000 . .
    C C142 0.4234(7) 0.9495(6) 0.3139(6) 0.0422(16) Uani d . . . 1.000000 . .
    C C143 0.4016(7) 1.0009(6) 0.3068(6) 0.0422(16) Uani d . . . 1.000000 . .
    H H143 0.428055 1.034270 0.331097 0.051000 Uiso calc U . R 1.000000 . .
    C C144 0.3465(7) 1.0066(6) 0.2686(5) 0.0422(16) Uani d . . . 1.000000 . .
    H H144 0.336777 1.043626 0.265904 0.051000 Uiso calc U . R 1.000000 . .
    C C145 0.3044(7) 0.9615(6) 0.2339(6) 0.0422(16) Uani d . . . 1.000000 . .
    C C146 0.3222(7) 0.9088(6) 0.2358(6) 0.0422(16) Uani d . . . 1.000000 . .
    H H146 0.295527 0.877058 0.209484 0.051000 Uiso calc U . R 1.000000 . .
    C C147 0.3780(7) 0.9020(6) 0.2755(5) 0.0422(16) Uani d . . . 1.000000 . .
    H H147 0.387107 0.864749 0.277736 0.051000 Uiso calc U . R 1.000000 . .
    C C148 0.2468(9) 0.9717(7) 0.1898(7) 0.062(5) Uani d . . D 1.000000 . .
    H H14C 0.255393 1.011975 0.183408 0.075000 Uiso calc U . R 1.000000 . .
    H H14D 0.240313 0.946566 0.156121 0.075000 Uiso calc U . R 1.000000 . .
    N N13 0.1774(6) 0.7907(5) 0.4273(5) 0.0511(16) Uani d . . . 1.000000 . .
    N N14 0.1074(6) 0.7103(5) 0.4101(5) 0.0511(16) Uani d . . . 1.000000 . .
    C C149 0.1331(8) 0.7616(6) 0.4414(7) 0.0511(16) Uani d . . . 1.000000 . .
    H H149 0.119695 0.774359 0.470244 0.061000 Uiso calc U . R 1.000000 . .
    C C150 0.1819(8) 0.7583(6) 0.3836(7) 0.0511(16) Uani d . . . 1.000000 . .
    H H150 0.209882 0.770523 0.363893 0.061000 Uiso calc U . R 1.000000 . .
    C C151 0.1419(8) 0.7088(6) 0.3735(7) 0.0511(16) Uani d . . . 1.000000 . .
    H H151 0.136894 0.677679 0.346889 0.061000 Uiso calc U . R 1.000000 . .
    C C152 0.0477(8) 0.6675(6) 0.4081(7) 0.0511(16) Uani d . . . 1.000000 . .
    H H15A 0.048104 0.666321 0.445440 0.061000 Uiso calc U . R 1.000000 . .
    H H15B 0.007888 0.681539 0.388162 0.061000 Uiso calc U . R 1.000000 . .
    C C153 0.0410(9) 0.6116(8) 0.3845(8) 0.0696(19) Uani d . . . 1.000000 . .
    C C154 0.0074(9) 0.5905(8) 0.3289(8) 0.0696(19) Uani d . . . 1.000000 . .
    C C155 -0.0075(9) 0.5322(8) 0.3076(8) 0.0696(19) Uani d . . . 1.000000 . .
    H H155 -0.032217 0.520058 0.270397 0.084000 Uiso calc U . R 1.000000 . .
    C C156 0.0161(9) 0.4881(8) 0.3444(7) 0.0696(19) Uani d . . . 1.000000 . .
    H H15C -0.022975 0.458749 0.342128 0.084000 Uiso calc U . R 1.000000 . .
    H H15D 0.044841 0.468522 0.330267 0.084000 Uiso calc U . R 1.000000 . .
    C C157 0.0497(8) 0.5094(8) 0.3969(8) 0.0696(19) Uani d . . . 1.000000 . .
    H H157 0.065671 0.483694 0.421082 0.084000 Uiso calc U . R 1.000000 . .
    C C158 0.0619(9) 0.5670(8) 0.4172(8) 0.0696(19) Uani d . . . 1.000000 . .
    C C159 0.1064(9) 0.5824(8) 0.4782(8) 0.0696(19) Uani d . . . 1.000000 . .
    C C160 0.0806(9) 0.5669(8) 0.5160(8) 0.0696(19) Uani d . . . 1.000000 . .
    H H160 0.034546 0.551688 0.506424 0.084000 Uiso calc U . R 1.000000 . .
    C C161 0.1219(9) 0.5735(9) 0.5684(8) 0.078(6) Uani d . . . 1.000000 . .
    H H161 0.104216 0.558257 0.593946 0.094000 Uiso calc U . R 1.000000 . .
    C C162 0.1889(12) 0.6013(9) 0.5867(10) 0.097(7) Uani d . . . 1.000000 . .
    C C163 0.2077(15) 0.6273(11) 0.5468(10) 0.109(8) Uani d . . . 1.000000 . .
    H H163 0.248822 0.653825 0.557337 0.131000 Uiso calc U . R 1.000000 . .
    C C164 0.1701(9) 0.6162(8) 0.4945(8) 0.073(5) Uani d . . . 1.000000 . .
    H H164 0.186849 0.631344 0.468379 0.087000 Uiso calc U . R 1.000000 . .
    C C165 0.2336(10) 0.6131(9) 0.6473(9) 0.092(7) Uani d . . D 1.000000 . .
    H H16C 0.205722 0.617814 0.669555 0.111000 Uiso calc U . R 1.000000 . .
    H H16D 0.253028 0.579229 0.656521 0.111000 Uiso calc U . R 1.000000 . .
    C C166 -0.0147(9) 0.6327(8) 0.2907(7) 0.069(5) Uani d . . . 1.000000 . .
    C C167 -0.0651(9) 0.6607(7) 0.2945(7) 0.064(5) Uani d . . . 1.000000 . .
    H H167 -0.081987 0.656758 0.323051 0.077000 Uiso calc U . R 1.000000 . .
    C C168 -0.0894(10) 0.6945(8) 0.2550(7) 0.072(5) Uani d . . . 1.000000 . .
    H H168 -0.122378 0.714958 0.256961 0.086000 Uiso calc U . R 1.000000 . .
    C C169 -0.0627(8) 0.6981(7) 0.2096(6) 0.047(4) Uani d . . . 1.000000 . .
    C C170 -0.0170(9) 0.6664(8) 0.2090(8) 0.061(5) Uani d . . . 1.000000 . .
    H H170 -0.000416 0.666948 0.179986 0.073000 Uiso calc U . R 1.000000 . .
    C C171 0.0066(10) 0.6336(9) 0.2484(8) 0.076(6) Uani d . . . 1.000000 . .
    H H171 0.037889 0.611576 0.245721 0.092000 Uiso calc U . R 1.000000 . .
    C C172 -0.0900(9) 0.7315(7) 0.1692(7) 0.066(6) Uani d . . D 1.000000 . .
    H H17A -0.138700 0.723252 0.159145 0.080000 Uiso calc U . R 1.000000 . .
    H H17B -0.079391 0.720702 0.136647 0.080000 Uiso calc U . R 1.000000 . .
    C C173 0.4082(7) 0.8255(6) 0.7648(6) 0.036(4) Uani d . . . 1.000000 . .
    C C174 0.4642(8) 0.8297(6) 0.7503(6) 0.042(4) Uani d . . . 1.000000 . .
    C C175 0.4765(8) 0.7811(8) 0.7229(7) 0.061(5) Uani d . . . 1.000000 . .
    C C176 0.4312(10) 0.7273(7) 0.7112(6) 0.059(5) Uani d . . . 1.000000 . .
    C C177 0.3754(7) 0.7265(6) 0.7291(5) 0.031(3) Uani d . . . 1.000000 . .
    C C178 0.3640(8) 0.7749(8) 0.7541(6) 0.055(5) Uani d . . . 1.000000 . .
    C C179 0.3966(8) 0.8800(7) 0.7924(6) 0.052(4) Uani d . . D 1.000000 . .
    H H17C 0.374894 0.869177 0.818724 0.062000 Uiso calc U . R 1.000000 . .
    H H17D 0.439883 0.905891 0.812586 0.062000 Uiso calc U . R 1.000000 . .
    C C180 0.5147(8) 0.8858(6) 0.7614(7) 0.057(5) Uani d . . . 1.000000 . .
    H H18A 0.492571 0.918537 0.761618 0.068000 Uiso calc U . R 1.000000 . .
    H H18B 0.534029 0.887485 0.732417 0.068000 Uiso calc U . R 1.000000 . .
    C C181 0.5727(9) 0.8903(9) 0.8190(8) 0.083(6) Uani d . . . 1.000000 . .
    H H18C 0.606032 0.925589 0.825038 0.125000 Uiso calc U . R 1.000000 . .
    H H18D 0.593428 0.857141 0.819073 0.125000 Uiso calc U . R 1.000000 . .
    H H18E 0.553744 0.890917 0.847797 0.125000 Uiso calc U . R 1.000000 . .
    C C182 0.5338(8) 0.7867(6) 0.7041(6) 0.041(4) Uani d . . D 1.000000 . .
    H H18F 0.573919 0.808674 0.733367 0.049000 Uiso calc U . R 1.000000 . .
    H H18G 0.541550 0.748090 0.695416 0.049000 Uiso calc U . R 1.000000 . .
    C C183 0.4485(13) 0.6724(8) 0.6857(8) 0.086(6) Uani d . . . 1.000000 . .
    H H18H 0.496936 0.675153 0.697856 0.103000 Uiso calc U . R 1.000000 . .
    H H18I 0.427612 0.636957 0.695785 0.103000 Uiso calc U . R 1.000000 . .
    C C184 0.4198(11) 0.6727(11) 0.6241(11) 0.118(9) Uani d . . . 1.000000 . .
    H H18J 0.397318 0.633726 0.605902 0.177000 Uiso calc U . R 1.000000 . .
    H H18K 0.455846 0.686586 0.610868 0.177000 Uiso calc U . R 1.000000 . .
    H H18L 0.388199 0.698015 0.616447 0.177000 Uiso calc U . R 1.000000 . .
    C C185 0.3274(8) 0.6704(8) 0.7161(6) 0.057(5) Uani d . . D 1.000000 . .
    H H18M 0.352096 0.639234 0.723096 0.068000 Uiso calc U . R 1.000000 . .
    H H18N 0.301021 0.670021 0.740279 0.068000 Uiso calc U . R 1.000000 . .
    C C186 0.3029(8) 0.7689(8) 0.7682(6) 0.059(5) Uani d . . . 1.000000 . .
    H H18O 0.267013 0.740876 0.740065 0.070000 Uiso calc U . R 1.000000 . .
    H H18P 0.289274 0.806251 0.768060 0.070000 Uiso calc U . R 1.000000 . .
    C C187 0.3104(8) 0.7495(8) 0.8228(7) 0.066(5) Uani d . . . 1.000000 . .
    H H18Q 0.288843 0.771989 0.841681 0.099000 Uiso calc U . R 1.000000 . .
    H H18R 0.357461 0.755329 0.844219 0.099000 Uiso calc U . R 1.000000 . .
    H H18S 0.289657 0.708804 0.817531 0.099000 Uiso calc U . R 1.000000 . .
    C C188 -0.0150(7) 0.9886(6) 0.2028(5) 0.036(4) Uani d . . . 1.000000 . .
    C C189 0.0442(8) 0.9975(6) 0.1948(6) 0.042(4) Uani d . . . 1.000000 . .
    C C190 0.0634(7) 0.9543(6) 0.1691(6) 0.042(4) Uani d . . . 1.000000 . .
    C C191 0.0234(7) 0.8991(7) 0.1540(5) 0.040(4) Uani d . . . 1.000000 . .
    C C192 -0.0393(8) 0.8892(7) 0.1627(5) 0.043(4) Uani d . . . 1.000000 . .
    C C193 -0.0571(7) 0.9369(6) 0.1874(5) 0.035(4) Uani d . . . 1.000000 . .
    C C194 -0.0362(8) 1.0379(8) 0.2286(6) 0.053(4) Uani d . . D 1.000000 . .
    H H19A -0.084843 1.033433 0.213288 0.064000 Uiso calc U . R 1.000000 . .
    H H19B -0.015332 1.074954 0.221239 0.064000 Uiso calc U . R 1.000000 . .
    C C195 0.0930(9) 1.0567(6) 0.2173(7) 0.056(5) Uani d . . . 1.000000 . .
    H H19C 0.086971 1.073695 0.250229 0.067000 Uiso calc U . R 1.000000 . .
    H H19D 0.139130 1.051363 0.227190 0.067000 Uiso calc U . R 1.000000 . .
    C C196 0.0801(8) 1.0975(7) 0.1742(7) 0.060(5) Uani d . . . 1.000000 . .
    H H19E 0.114367 1.132811 0.186849 0.090000 Uiso calc U . R 1.000000 . .
    H H19F 0.036604 1.106892 0.168218 0.090000 Uiso calc U . R 1.000000 . .
    H H19G 0.081105 1.078707 0.140391 0.090000 Uiso calc U . R 1.000000 . .
    C C197 0.1274(6) 0.9664(6) 0.1575(6) 0.036(4) Uani d . . D 1.000000 . .
    H H19H 0.123117 0.939893 0.125303 0.043000 Uiso calc U . R 1.000000 . .
    H H19I 0.135191 1.005974 0.149128 0.043000 Uiso calc U . R 1.000000 . .
    C C198 0.0426(7) 0.8547(6) 0.1271(5) 0.042(4) Uani d . . . 1.000000 . .
    H H19J 0.027861 0.818217 0.139081 0.050000 Uiso calc U . R 1.000000 . .
    H H19K 0.091517 0.862614 0.139754 0.050000 Uiso calc U . R 1.000000 . .
    C C199 0.0180(9) 0.8454(6) 0.0670(6) 0.054(5) Uani d . . . 1.000000 . .
    H H19L 0.044036 0.821978 0.054198 0.081000 Uiso calc U . R 1.000000 . .
    H H19M 0.022468 0.882538 0.053915 0.081000 Uiso calc U . R 1.000000 . .
    H H19N -0.028629 0.825715 0.053390 0.081000 Uiso calc U . R 1.000000 . .
    C C200 -0.0820(9) 0.8322(6) 0.1452(6) 0.049(4) Uani d . . D 1.000000 . .
    H H20A -0.077585 0.814315 0.111921 0.058000 Uiso calc U . R 1.000000 . .
    H H20B -0.128770 0.835051 0.137212 0.058000 Uiso calc U . R 1.000000 . .
    C C201 -0.1219(7) 0.9262(8) 0.1983(6) 0.050(4) Uani d . . . 1.000000 . .
    H H20C -0.117881 0.953327 0.229993 0.060000 Uiso calc U . R 1.000000 . .
    H H20D -0.130819 0.886844 0.207004 0.060000 Uiso calc U . R 1.000000 . .
    C C202 -0.1805(7) 0.9335(10) 0.1496(7) 0.083(7) Uani d . . . 1.000000 . .
    H H20E -0.222166 0.918151 0.154906 0.124000 Uiso calc U . R 1.000000 . .
    H H20F -0.179328 0.912655 0.116672 0.124000 Uiso calc U . R 1.000000 . .
    H H20G -0.177299 0.974256 0.146213 0.124000 Uiso calc U . R 1.000000 . .
    O O5 0.2760(5) 0.4493(5) 0.1495(5) 0.067(3) Uani d . . . 1.000000 . .
    C C203 0.2304(10) 0.4077(7) 0.1068(8) 0.075(6) Uani d . . . 1.000000 . .
    H H20H 0.253488 0.382970 0.091096 0.090000 Uiso calc U . R 1.000000 . .
    H H20I 0.203182 0.426139 0.077969 0.090000 Uiso calc U . R 1.000000 . .
    C C204 0.1900(14) 0.3751(12) 0.1331(11) 0.142(14) Uani d . . . 1.000000 .
     .
    H H204 0.159515 0.339818 0.117156 0.170000 Uiso calc U . R 1.000000 . .
    C C205 0.2010(10) 0.3999(9) 0.1797(10) 0.093(7) Uani d . . . 1.000000 . .
    H H20J 0.207399 0.371800 0.205422 0.111000 Uiso calc U . R 1.000000 . .
    H H20K 0.162314 0.415763 0.180353 0.111000 Uiso calc U . R 1.000000 . .
    C C206 0.2608(9) 0.4470(8) 0.1970(6) 0.062(5) Uani d . . . 1.000000 . .
    H H20L 0.251075 0.483689 0.208916 0.075000 Uiso calc U . R 1.000000 . .
    H H20M 0.297415 0.437877 0.226402 0.075000 Uiso calc U . R 1.000000 . .
    O O6 0.3316(5) 0.6330(4) 0.0895(4) 0.042(2) Uani d . . . 1.000000 . .
    C C207 0.3198(8) 0.6825(10) 0.1115(8) 0.080(7) Uani d . . . 1.000000 . .
    H H20N 0.296947 0.673139 0.137404 0.096000 Uiso calc U . R 1.000000 . .
    H H20O 0.290458 0.699299 0.082569 0.096000 Uiso calc U . R 1.000000 . .
    C C208 0.3821(8) 0.7246(7) 0.1394(7) 0.056(5) Uani d . . . 1.000000 . .
    H H20P 0.404023 0.717532 0.176593 0.067000 Uiso calc U . R 1.000000 . .
    H H20Q 0.375433 0.764465 0.139952 0.067000 Uiso calc U . R 1.000000 . .
    C C209 0.4223(12) 0.7104(10) 0.1003(12) 0.125(10) Uani d . . . 1.000000 .
     .
    H H20R 0.414028 0.733546 0.070374 0.150000 Uiso calc U . R 1.000000 . .
    H H20S 0.470459 0.718279 0.120584 0.150000 Uiso calc U . R 1.000000 . .
    C C210 0.3966(10) 0.6483(7) 0.0793(8) 0.072(6) Uani d . . . 1.000000 . .
    H H21A 0.428084 0.625436 0.098592 0.087000 Uiso calc U . R 1.000000 . .
    H H21B 0.389280 0.640881 0.040316 0.087000 Uiso calc U . R 1.000000 . .
    O O7 0.2766(9) 0.8365(7) 0.5398(5) 0.133(7) Uani d . . D 1.000000 . .
    C C211 0.2644(14) 0.7956(15) 0.5735(10) 0.20(2) Uani d . . D 1.000000 . .
    H H21C 0.265753 0.756841 0.558389 0.242000 Uiso calc U . R 1.000000 . .
    H H21D 0.220450 0.794465 0.576946 0.242000 Uiso calc U . R 1.000000 . .
    C C212 0.3166(17) 0.8145(12) 0.6256(11) 0.21(2) Uani d . . D 1.000000 . .
    H H21E 0.297366 0.824768 0.653152 0.248000 Uiso calc U . R 1.000000 . .
    H H21F 0.340040 0.783218 0.636500 0.248000 Uiso calc U . R 1.000000 . .
    C C213 0.3616(9) 0.8627(13) 0.6218(14) 0.168(16) Uani d . . D 1.000000 . .
    H H21G 0.402012 0.851366 0.619265 0.202000 Uiso calc U . R 1.000000 . .
    H H21H 0.374353 0.891972 0.654068 0.6(5) Uiso calc . . R 1.000000 . .
    C C214 0.328(2) 0.8850(15) 0.5743(12) 0.28(4) Uani d . . D 1.000000 . .
    H H21I 0.359621 0.899180 0.555868 0.340000 Uiso calc U . R 1.000000 . .
    H H21J 0.308686 0.916959 0.583303 0.24(6) Uiso calc . . R 1.000000 . .
    O O8 0.1603(5) 0.9063(5) 0.3760(4) 0.066(2) Uani d . . D 1.000000 . .
    C C215 0.1732(7) 0.8887(8) 0.3275(6) 0.066(2) Uani d . . D 1.000000 . .
    H H21K 0.205878 0.863773 0.334682 0.079000 Uiso calc U . R 1.000000 . .
    H H21L 0.190018 0.922430 0.312747 0.079000 Uiso calc U . R 1.000000 . .
    C C216 0.1091(7) 0.8576(8) 0.2908(6) 0.066(2) Uani d . . D 1.000000 . .
    H H21M 0.105402 0.861042 0.252997 0.079000 Uiso calc U . R 1.000000 . .
    H H21N 0.102848 0.816439 0.294879 0.079000 Uiso calc U . R 1.000000 . .
    C C217 0.0603(8) 0.8826(9) 0.3044(6) 0.066(2) Uani d . . D 1.000000 . .
    H H21O 0.018270 0.854038 0.294972 0.079000 Uiso calc U . R 1.000000 . .
    H H21P 0.051618 0.915644 0.285062 0.10(6) Uiso calc . . R 1.000000 . .
    C C218 0.0884(7) 0.9010(9) 0.3623(6) 0.066(2) Uani d . . D 1.000000 . .
    H H21Q 0.070719 0.872330 0.381765 0.079000 Uiso calc U . R 1.000000 . .
    H H21R 0.078189 0.938259 0.371874 0.02(3) Uiso calc . . R 1.000000 . .
    P P1 0.2512(4) 0.7423(3) 0.2585(3) 0.1095(11) Uani d . . D 1.000000 . .
    F F1 0.2223(7) 0.6938(5) 0.2072(5) 0.1095(11) Uani d . . . 1.000000 . .
    F F3 0.2818(7) 0.7917(5) 0.3108(5) 0.1095(11) Uani d . . . 1.000000 . .
    F F2 0.2925(10) 0.6988(7) 0.2895(7) 0.1095(11) Uani d . P . 0.798(12) C 1
    F F4 0.2088(10) 0.7873(7) 0.2259(7) 0.1095(11) Uani d . P . 0.798(12) C 1
    F F5 0.1926(9) 0.7158(7) 0.2778(7) 0.1095(11) Uani d . P . 0.798(12) C 1
    F F6 0.3045(9) 0.7680(7) 0.2358(7) 0.1095(11) Uani d . P . 0.798(12) C 1
    F F2A 0.328(2) 0.717(3) 0.279(2) 0.1095(11) Uani d . P D 0.202(12) C 2
    F F4A 0.235(4) 0.694(2) 0.305(2) 0.1095(11) Uani d . P D 0.202(12) C 2
    F F5A 0.175(2) 0.769(3) 0.236(2) 0.1095(11) Uani d . P D 0.202(12) C 2
    F F6A 0.281(3) 0.784(2) 0.214(2) 0.1095(11) Uani d . P D 0.202(12) C 2
    P P2 -0.1019(4) 0.3433(3) 0.2659(3) 0.1095(11) Uani d . . D 1.000000 . .
    F F7 -0.1202(7) 0.4100(5) 0.2795(5) 0.1095(11) Uani d . . D 1.000000 . .
    F F8 -0.1585(7) 0.2890(5) 0.2753(5) 0.1095(11) Uani d . . D 1.000000 . .
    F F9 -0.0510(7) 0.3447(5) 0.3347(5) 0.1095(11) Uani d . . D 1.000000 . .
    F F10 -0.0269(6) 0.3800(5) 0.2575(5) 0.1095(11) Uani d . . D 1.000000 . .
    F F11 -0.1406(7) 0.3247(5) 0.1945(5) 0.1095(11) Uani d . . D 1.000000 . .
    F F12 -0.0612(7) 0.2888(5) 0.2558(5) 0.1095(11) Uani d . . D 1.000000 . .
    N N5 0.2122(6) 0.2293(5) 0.0683(5) 0.0505(15) Uani d . . D 1.000000 . .
    H H905 0.1729(17) 0.235(3) 0.0476(15) 0.00(2) Uiso d . . D 1.000000 . .
    N N6 0.4629(6) 0.7394(5) -0.0302(5) 0.0505(15) Uani d . . D 1.000000 . .
    H H906 0.505(2) 0.737(2) -0.012(2) 0.05(4) Uiso d . . D 1.000000 . .
    N N7 0.0262(11) 0.3221(9) 0.1444(12) 0.0505(15) Uani d . P D 0.62(4) D 3
    H H907 0.061(6) 0.349(2) 0.167(8) 0.4(5) Uiso d . P D 0.62(4) D 3
    N N7A 0.0369(11) 0.3342(9) 0.172(2) 0.0505(15) Uani d . P D 0.38(4) D 4
    H H977 0.048(11) 0.348(7) 0.207(3) 0.10(13) Uani d . P D 0.38(4) D 4
    N N8 0.2814(6) 0.8289(5) 0.0551(5) 0.0505(15) Uani d . . D 1.000000 . .
    H H908 0.2702(15) 0.813(3) 0.0208(15) 0.05(4) Uiso d . . D 1.000000 . .
    N N9 0.2968(6) 0.3202(5) 0.2976(5) 0.0505(15) Uani d . . D 1.000000 . .
    H H909 0.3218(16) 0.311(2) 0.2790(17) 0.03(3) Uiso d . . D 1.000000 . .
    N N10 0.5513(7) 0.8216(5) 0.2023(5) 0.0505(15) Uani d . . D 1.000000 . .
    H H910 0.5109(15) 0.824(3) 0.2033(14) 0.00(2) Uiso d . . D 1.000000 . .

loop_
    _atom_site_aniso_label
    _atom_site_aniso_U_11
    _atom_site_aniso_U_22
    _atom_site_aniso_U_33
    _atom_site_aniso_U_12
    _atom_site_aniso_U_13
    _atom_site_aniso_U_23
    Cu1 0.0401(12) 0.0522(13) 0.0399(12) 0.0158(9) 0.0036(9) -0.0047(9)
    Cu2 0.0514(13) 0.0430(12) 0.0476(13) -0.0010(10) 0.0246(10) -0.0099(9)
    O1 0.051(7) 0.026(5) 0.050(6) 0.020(5) 0.014(5) -0.010(5)
    O2 0.033(6) 0.043(6) 0.039(6) 0.001(5) -0.001(5) -0.008(5)
    O3 0.072(9) 0.048(7) 0.041(6) 0.003(6) 0.023(6) -0.020(5)
    O4 0.073(8) 0.038(7) 0.072(8) -0.011(6) 0.047(7) -0.014(6)
    N2 0.024(7) 0.046(7) 0.025(7) 0.020(6) -0.011(5) -0.008(5)
    N3 0.036(9) 0.075(10) 0.048(9) 0.011(7) 0.001(7) 0.009(8)
    N4 0.072(10) 0.046(8) 0.042(9) 0.004(8) 0.027(8) -0.014(7)
    N11 0.014(6) 0.057(8) 0.040(7) -0.007(6) -0.012(5) -0.004(6)
    N12 0.020(6) 0.045(8) 0.046(8) -0.007(6) 0.005(6) 0.001(6)
    N15 0.058(9) 0.035(7) 0.072(9) 0.034(7) 0.017(7) 0.025(7)
    N16 0.040(7) 0.052(8) 0.023(7) -0.007(6) 0.006(6) -0.020(6)
    N17 0.024(7) 0.052(8) 0.053(8) 0.002(6) 0.003(7) 0.020(7)
    N18 0.028(7) 0.052(8) 0.060(9) -0.005(6) 0.012(7) 0.002(7)
    N19 0.077(11) 0.046(10) 0.084(12) -0.016(9) 0.005(10) 0.024(9)
    N20 0.066(10) 0.067(10) 0.038(8) -0.009(8) 0.025(8) 0.009(7)
    C1 0.040(3) 0.037(3) 0.035(3) 0.007(2) 0.011(2) -0.008(2)
    C2 0.040(3) 0.037(3) 0.035(3) 0.007(2) 0.011(2) -0.008(2)
    C3 0.040(3) 0.037(3) 0.035(3) 0.007(2) 0.011(2) -0.008(2)
    C4 0.040(3) 0.037(3) 0.035(3) 0.007(2) 0.011(2) -0.008(2)
    C5 0.040(3) 0.037(3) 0.035(3) 0.007(2) 0.011(2) -0.008(2)
    C6 0.040(3) 0.037(3) 0.035(3) 0.007(2) 0.011(2) -0.008(2)
    C7 0.040(3) 0.037(3) 0.035(3) 0.007(2) 0.011(2) -0.008(2)
    C8 0.040(3) 0.037(3) 0.035(3) 0.007(2) 0.011(2) -0.008(2)
    C9 0.040(3) 0.037(3) 0.035(3) 0.007(2) 0.011(2) -0.008(2)
    C10 0.053(11) 0.047(9) 0.006(7) 0.006(8) 0.010(7) -0.005(6)
    C11 0.065(11) 0.063(11) 0.036(9) 0.044(10) 0.019(9) 0.006(8)
    C12 0.073(14) 0.048(10) 0.061(11) 0.008(9) 0.031(10) 0.024(9)
    C13 0.039(10) 0.023(8) 0.069(11) -0.004(7) 0.026(9) -0.007(8)
    C14 0.057(10) 0.015(8) 0.033(9) -0.008(8) -0.001(8) 0.008(7)
    C15 0.028(9) 0.038(9) 0.043(9) 0.003(7) 0.000(7) -0.013(8)
    C16 0.036(9) 0.046(10) 0.057(10) 0.015(8) 0.016(8) 0.005(8)
    C17 0.017(7) 0.051(9) 0.025(8) 0.014(7) -0.003(6) 0.002(8)
    C18 0.004(7) 0.052(11) 0.030(9) -0.004(6) -0.005(6) -0.018(7)
    C19 0.028(8) 0.005(8) 0.081(13) -0.003(6) 0.031(8) -0.008(8)
    C20 0.020(8) 0.027(8) 0.023(8) -0.012(6) -0.010(6) -0.001(7)
    C21 0.036(9) 0.029(10) 0.067(12) 0.000(7) 0.013(8) -0.019(8)
    C22 0.056(10) 0.027(10) 0.041(10) 0.011(7) 0.021(8) 0.004(7)
    C23 0.050(10) 0.040(10) 0.061(11) 0.008(8) 0.003(9) 0.005(8)
    C24 0.069(12) 0.031(8) 0.017(8) 0.009(8) 0.013(8) -0.010(6)
    N1 0.029(2) 0.046(2) 0.049(3) 0.0073(19) -0.0008(19) -0.010(2)
    C25 0.029(2) 0.046(2) 0.049(3) 0.0073(19) -0.0008(19) -0.010(2)
    C26 0.029(2) 0.046(2) 0.049(3) 0.0073(19) -0.0008(19) -0.010(2)
    C27 0.029(2) 0.046(2) 0.049(3) 0.0073(19) -0.0008(19) -0.010(2)
    C28 0.029(2) 0.046(2) 0.049(3) 0.0073(19) -0.0008(19) -0.010(2)
    C29 0.029(2) 0.046(2) 0.049(3) 0.0073(19) -0.0008(19) -0.010(2)
    C30 0.029(2) 0.046(2) 0.049(3) 0.0073(19) -0.0008(19) -0.010(2)
    C31 0.029(2) 0.046(2) 0.049(3) 0.0073(19) -0.0008(19) -0.010(2)
    C32 0.029(2) 0.046(2) 0.049(3) 0.0073(19) -0.0008(19) -0.010(2)
    C33 0.029(2) 0.046(2) 0.049(3) 0.0073(19) -0.0008(19) -0.010(2)
    C34 0.029(2) 0.046(2) 0.049(3) 0.0073(19) -0.0008(19) -0.010(2)
    C35 0.029(2) 0.046(2) 0.049(3) 0.0073(19) -0.0008(19) -0.010(2)
    C36 0.029(2) 0.046(2) 0.049(3) 0.0073(19) -0.0008(19) -0.010(2)
    C37 0.029(2) 0.046(2) 0.049(3) 0.0073(19) -0.0008(19) -0.010(2)
    C38 0.043(10) 0.019(9) 0.090(13) 0.000(7) 0.033(9) -0.003(8)
    C39 0.040(10) 0.062(13) 0.071(12) 0.009(9) 0.009(9) -0.029(10)
    C40 0.049(11) 0.046(11) 0.105(15) -0.023(9) 0.019(11) 0.014(10)
    C41 0.041(4) 0.032(4) 0.071(5) 0.011(3) 0.005(4) -0.008(3)
    C42 0.041(4) 0.032(4) 0.071(5) 0.011(3) 0.005(4) -0.008(3)
    C43 0.041(4) 0.032(4) 0.071(5) 0.011(3) 0.005(4) -0.008(3)
    C44 0.041(4) 0.032(4) 0.071(5) 0.011(3) 0.005(4) -0.008(3)
    C45 0.041(4) 0.032(4) 0.071(5) 0.011(3) 0.005(4) -0.008(3)
    C46 0.041(4) 0.032(4) 0.071(5) 0.011(3) 0.005(4) -0.008(3)
    C47 0.023(9) 0.053(11) 0.101(14) -0.006(8) 0.014(9) 0.018(10)
    C48 0.046(12) 0.052(11) 0.058(13) -0.006(9) 0.012(10) -0.006(10)
    C49 0.055(12) 0.094(14) 0.024(10) -0.012(10) 0.014(10) -0.030(9)
    C50 0.023(8) 0.065(11) 0.039(11) -0.008(8) 0.004(8) -0.007(8)
    C51 0.035(9) 0.064(11) 0.023(8) 0.018(8) -0.004(7) -0.008(7)
    C52 0.078(4) 0.053(3) 0.033(3) -0.005(3) 0.005(3) 0.001(2)
    C53 0.078(4) 0.053(3) 0.033(3) -0.005(3) 0.005(3) 0.001(2)
    C54 0.078(4) 0.053(3) 0.033(3) -0.005(3) 0.005(3) 0.001(2)
    C55 0.078(4) 0.053(3) 0.033(3) -0.005(3) 0.005(3) 0.001(2)
    C56 0.078(4) 0.053(3) 0.033(3) -0.005(3) 0.005(3) 0.001(2)
    C57 0.078(4) 0.053(3) 0.033(3) -0.005(3) 0.005(3) 0.001(2)
    C58 0.078(4) 0.053(3) 0.033(3) -0.005(3) 0.005(3) 0.001(2)
    C59 0.078(4) 0.053(3) 0.033(3) -0.005(3) 0.005(3) 0.001(2)
    C60 0.078(4) 0.053(3) 0.033(3) -0.005(3) 0.005(3) 0.001(2)
    C61 0.078(4) 0.053(3) 0.033(3) -0.005(3) 0.005(3) 0.001(2)
    C62 0.078(4) 0.053(3) 0.033(3) -0.005(3) 0.005(3) 0.001(2)
    C63 0.078(4) 0.053(3) 0.033(3) -0.005(3) 0.005(3) 0.001(2)
    C64 0.082(14) 0.095(15) 0.075(14) 0.008(12) 0.051(12) -0.005(11)
    C65 0.060(11) 0.041(10) 0.035(9) 0.019(8) -0.005(8) -0.018(7)
    C66 0.058(11) 0.064(12) 0.051(11) -0.006(10) 0.016(9) -0.011(10)
    C67 0.069(13) 0.048(11) 0.067(13) 0.004(10) -0.011(12) 0.023(10)
    C68 0.022(8) 0.050(11) 0.051(10) -0.013(7) 0.014(8) 0.001(8)
    C69 0.125(17) 0.008(8) 0.107(16) 0.021(10) 0.048(14) 0.011(9)
    C70 0.060(12) 0.078(14) 0.105(16) 0.027(10) 0.042(12) 0.044(12)
    C71 0.049(10) 0.035(9) 0.063(11) 0.001(8) -0.016(9) 0.010(8)
    C72 0.045(4) 0.033(4) 0.056(4) 0.000(3) 0.021(3) 0.017(3)
    C73 0.045(4) 0.033(4) 0.056(4) 0.000(3) 0.021(3) 0.017(3)
    C74 0.045(4) 0.033(4) 0.056(4) 0.000(3) 0.021(3) 0.017(3)
    C75 0.045(4) 0.033(4) 0.056(4) 0.000(3) 0.021(3) 0.017(3)
    C76 0.045(4) 0.033(4) 0.056(4) 0.000(3) 0.021(3) 0.017(3)
    C77 0.045(4) 0.033(4) 0.056(4) 0.000(3) 0.021(3) 0.017(3)
    C78 0.042(9) 0.071(11) 0.028(9) 0.007(8) 0.003(7) 0.025(8)
    C79 0.051(10) 0.042(9) 0.050(10) 0.014(7) 0.034(8) 0.030(7)
    C80 0.045(10) 0.055(11) 0.084(13) 0.023(8) 0.026(9) 0.018(9)
    C81 0.071(11) 0.031(8) 0.033(9) 0.000(8) 0.014(8) 0.006(7)
    C82 0.089(14) 0.083(14) 0.076(13) 0.034(11) 0.056(12) 0.027(11)
    C83 0.20(3) 0.29(5) 0.38(6) 0.20(4) 0.25(4) 0.24(4)
    C84 0.063(11) 0.017(8) 0.090(13) 0.010(7) 0.033(10) 0.007(8)
    C85 0.053(11) 0.093(14) 0.065(12) 0.012(10) 0.014(10) 0.049(11)
    C86 0.060(12) 0.129(18) 0.030(10) 0.011(12) 0.016(9) -0.004(10)
    C87 0.025(8) 0.033(8) 0.041(9) 0.016(7) 0.008(7) 0.000(7)
    C88 0.070(12) 0.010(7) 0.047(10) 0.015(7) 0.023(9) 0.002(7)
    C89 0.052(11) 0.022(8) 0.045(10) -0.006(8) 0.016(9) -0.006(7)
    C90 0.083(14) 0.030(9) 0.051(11) 0.017(9) 0.023(10) 0.020(8)
    C91 0.045(10) 0.009(7) 0.093(14) 0.002(7) 0.030(10) -0.016(8)
    C92 0.057(11) 0.036(9) 0.025(9) -0.003(8) 0.013(8) -0.004(7)
    C93 0.014(7) 0.033(9) 0.066(11) -0.006(6) 0.009(7) -0.040(8)
    C94 0.034(8) 0.029(7) 0.051(9) 0.020(6) 0.005(7) -0.007(6)
    C95 0.033(9) 0.071(10) 0.091(14) 0.011(7) -0.002(8) 0.020(10)
    C96 0.048(9) 0.015(7) 0.048(10) -0.007(7) 0.022(8) 0.003(7)
    C97 0.044(9) 0.027(8) 0.042(9) 0.008(7) 0.007(7) -0.008(7)
    C98 0.065(11) 0.034(9) 0.055(10) 0.018(8) 0.024(9) -0.016(8)
    C99 0.048(10) 0.059(10) 0.023(8) 0.016(8) 0.006(7) -0.013(7)
    C100 0.048(10) 0.047(10) 0.049(10) 0.008(8) 0.020(8) 0.018(8)
    C101 0.072(13) 0.113(17) 0.059(12) -0.014(12) 0.039(11) 0.014(11)
    C102 0.043(11) 0.073(15) 0.050(11) -0.003(10) 0.008(9) -0.012(10)
    C103 0.072(12) 0.056(11) 0.085(13) 0.045(9) 0.063(11) 0.023(9)
    C104 0.040(9) 0.027(8) 0.060(10) -0.008(7) 0.024(8) 0.002(7)
    C105 0.057(10) 0.021(7) 0.036(9) 0.018(7) 0.024(8) 0.003(6)
    C106 0.023(8) 0.042(9) 0.064(12) 0.008(7) 0.025(8) -0.002(8)
    C107 0.033(9) 0.061(11) 0.042(11) 0.007(8) 0.009(8) 0.005(8)
    C108 0.048(10) 0.054(10) 0.060(13) 0.029(9) 0.023(9) -0.004(9)
    C109 0.045(10) 0.051(10) 0.054(10) 0.024(9) 0.016(9) -0.004(8)
    C110 0.062(11) 0.046(10) 0.039(10) 0.009(9) 0.028(9) -0.011(8)
    C111 0.039(10) 0.026(8) 0.045(9) 0.009(7) 0.027(8) 0.015(7)
    C112 0.056(11) 0.064(12) 0.041(10) 0.012(10) 0.004(9) -0.005(9)
    C113 0.055(11) 0.043(9) 0.048(10) 0.013(8) 0.028(9) 0.023(8)
    C114 0.037(10) 0.039(9) 0.051(10) 0.004(8) 0.017(8) -0.013(8)
    C115 0.073(13) 0.060(12) 0.039(10) 0.026(11) 0.019(10) 0.001(9)
    C116 0.052(11) 0.033(9) 0.036(9) -0.026(8) 0.003(9) -0.010(8)
    C117 0.030(9) 0.035(9) 0.081(12) 0.009(7) 0.031(9) -0.003(8)
    C118 0.025(8) 0.051(11) 0.040(10) 0.014(8) 0.003(7) -0.006(9)
    C119 0.043(9) 0.033(9) 0.058(13) -0.011(8) 0.025(9) -0.008(9)
    C120 0.025(8) 0.033(9) 0.026(9) -0.005(6) 0.004(7) -0.016(7)
    C121 0.079(12) 0.039(10) 0.041(11) 0.024(9) 0.024(9) -0.012(9)
    C122 0.015(8) 0.116(17) 0.044(12) 0.008(9) 0.002(7) -0.001(11)
    C123 0.066(11) 0.043(10) 0.046(11) 0.000(8) 0.023(9) 0.012(8)
    C124 0.029(8) 0.030(9) 0.059(11) 0.000(7) 0.010(8) -0.010(8)
    C125 0.050(5) 0.023(4) 0.053(5) 0.007(4) 0.023(4) -0.005(4)
    C126 0.050(5) 0.023(4) 0.053(5) 0.007(4) 0.023(4) -0.005(4)
    C127 0.050(5) 0.023(4) 0.053(5) 0.007(4) 0.023(4) -0.005(4)
    C128 0.050(5) 0.023(4) 0.053(5) 0.007(4) 0.023(4) -0.005(4)
    C129 0.042(3) 0.043(4) 0.038(4) 0.003(3) 0.018(3) -0.006(3)
    C130 0.042(3) 0.043(4) 0.038(4) 0.003(3) 0.018(3) -0.006(3)
    C131 0.042(3) 0.043(4) 0.038(4) 0.003(3) 0.018(3) -0.006(3)
    C132 0.042(3) 0.043(4) 0.038(4) 0.003(3) 0.018(3) -0.006(3)
    C133 0.042(3) 0.043(4) 0.038(4) 0.003(3) 0.018(3) -0.006(3)
    C134 0.042(3) 0.043(4) 0.038(4) 0.003(3) 0.018(3) -0.006(3)
    C135 0.022(8) 0.039(9) 0.071(12) 0.011(7) -0.004(8) 0.000(8)
    C136 0.041(10) 0.080(12) 0.037(10) 0.007(9) 0.015(8) -0.017(9)
    C137 0.057(11) 0.047(10) 0.037(10) 0.015(8) 0.015(8) 0.010(8)
    C138 0.057(11) 0.087(13) 0.030(10) 0.031(10) 0.006(9) -0.021(9)
    C139 0.074(13) 0.092(14) 0.039(11) 0.058(12) -0.005(10) 0.007(10)
    C140 0.035(9) 0.089(13) 0.020(9) -0.014(9) 0.002(7) -0.037(9)
    C141 0.054(11) 0.044(10) 0.053(11) -0.001(8) 0.018(9) -0.002(8)
    C142 0.044(4) 0.041(3) 0.030(3) -0.012(3) 0.011(3) -0.004(3)
    C143 0.044(4) 0.041(3) 0.030(3) -0.012(3) 0.011(3) -0.004(3)
    C144 0.044(4) 0.041(3) 0.030(3) -0.012(3) 0.011(3) -0.004(3)
    C145 0.044(4) 0.041(3) 0.030(3) -0.012(3) 0.011(3) -0.004(3)
    C146 0.044(4) 0.041(3) 0.030(3) -0.012(3) 0.011(3) -0.004(3)
    C147 0.044(4) 0.041(3) 0.030(3) -0.012(3) 0.011(3) -0.004(3)
    C148 0.084(14) 0.054(11) 0.076(13) 0.029(10) 0.055(11) 0.015(9)
    N13 0.051(4) 0.032(3) 0.062(4) -0.003(3) 0.017(3) -0.003(3)
    N14 0.051(4) 0.032(3) 0.062(4) -0.003(3) 0.017(3) -0.003(3)
    C149 0.051(4) 0.032(3) 0.062(4) -0.003(3) 0.017(3) -0.003(3)
    C150 0.051(4) 0.032(3) 0.062(4) -0.003(3) 0.017(3) -0.003(3)
    C151 0.051(4) 0.032(3) 0.062(4) -0.003(3) 0.017(3) -0.003(3)
    C152 0.051(4) 0.032(3) 0.062(4) -0.003(3) 0.017(3) -0.003(3)
    C153 0.051(4) 0.063(4) 0.076(5) -0.008(3) 0.008(3) 0.002(3)
    C154 0.051(4) 0.063(4) 0.076(5) -0.008(3) 0.008(3) 0.002(3)
    C155 0.051(4) 0.063(4) 0.076(5) -0.008(3) 0.008(3) 0.002(3)
    C156 0.051(4) 0.063(4) 0.076(5) -0.008(3) 0.008(3) 0.002(3)
    C157 0.051(4) 0.063(4) 0.076(5) -0.008(3) 0.008(3) 0.002(3)
    C158 0.051(4) 0.063(4) 0.076(5) -0.008(3) 0.008(3) 0.002(3)
    C159 0.051(4) 0.063(4) 0.076(5) -0.008(3) 0.008(3) 0.002(3)
    C160 0.051(4) 0.063(4) 0.076(5) -0.008(3) 0.008(3) 0.002(3)
    C161 0.060(13) 0.086(14) 0.066(13) -0.025(11) 0.017(11) -0.009(11)
    C162 0.098(19) 0.075(15) 0.092(18) -0.031(13) 0.026(15) 0.001(13)
    C163 0.15(2) 0.101(18) 0.074(17) 0.046(17) 0.027(18) 0.010(15)
    C164 0.060(12) 0.086(14) 0.054(13) -0.002(10) 0.006(10) -0.001(10)
    C165 0.057(13) 0.067(14) 0.112(19) -0.006(11) -0.016(12) 0.009(12)
    C166 0.066(13) 0.056(12) 0.059(13) -0.009(10) 0.005(10) -0.020(9)
    C167 0.076(13) 0.060(11) 0.057(12) 0.020(11) 0.019(10) 0.009(10)
    C168 0.073(13) 0.079(13) 0.037(11) 0.000(11) -0.005(10) 0.004(10)
    C169 0.058(11) 0.046(10) 0.023(9) 0.010(9) -0.006(8) 0.006(8)
    C170 0.058(12) 0.068(12) 0.063(13) 0.007(10) 0.032(10) 0.007(10)
    C171 0.090(15) 0.086(15) 0.067(14) 0.008(12) 0.055(13) -0.007(12)
    C172 0.068(12) 0.068(12) 0.039(10) -0.027(10) 0.017(9) -0.032(10)
    C173 0.024(8) 0.036(9) 0.047(9) 0.004(7) 0.012(7) 0.013(7)
    C174 0.049(11) 0.045(10) 0.035(9) 0.022(8) 0.011(8) 0.005(7)
    C175 0.033(10) 0.092(15) 0.053(11) 0.018(10) -0.001(9) 0.039(11)
    C176 0.088(14) 0.047(11) 0.039(10) 0.009(10) 0.022(10) 0.007(8)
    C177 0.029(8) 0.031(9) 0.016(7) -0.004(7) -0.008(7) 0.000(6)
    C178 0.040(11) 0.082(14) 0.034(9) 0.025(10) -0.001(8) -0.003(9)
    C179 0.057(11) 0.056(11) 0.047(10) 0.003(9) 0.033(9) -0.011(9)
    C180 0.055(11) 0.024(9) 0.080(12) 0.018(8) 0.004(9) -0.006(8)
    C181 0.065(13) 0.103(16) 0.098(16) 0.039(12) 0.040(12) 0.000(12)
    C182 0.065(11) 0.031(8) 0.043(9) 0.028(8) 0.033(8) 0.002(7)
    C183 0.14(2) 0.067(13) 0.054(13) 0.030(13) 0.035(13) -0.002(10)
    C184 0.068(15) 0.14(2) 0.17(3) 0.078(15) 0.048(16) 0.045(19)
    C185 0.055(11) 0.080(13) 0.046(11) 0.030(10) 0.025(9) 0.007(9)
    C186 0.062(12) 0.086(13) 0.040(10) 0.060(10) 0.008(9) 0.022(9)
    C187 0.035(10) 0.076(13) 0.070(13) -0.014(9) 0.006(9) 0.020(10)
    C188 0.016(8) 0.055(11) 0.025(8) -0.009(8) 0.001(6) -0.001(7)
    C189 0.050(11) 0.023(8) 0.032(9) -0.005(7) -0.004(8) -0.008(7)
    C190 0.052(10) 0.027(9) 0.030(8) -0.001(8) 0.000(7) -0.011(7)
    C191 0.050(10) 0.056(11) 0.014(7) 0.005(9) 0.016(7) -0.008(7)
    C192 0.051(10) 0.056(11) 0.011(7) 0.008(9) 0.001(7) -0.016(7)
    C193 0.033(9) 0.055(10) 0.013(7) -0.008(8) 0.007(6) 0.014(7)
    C194 0.049(10) 0.081(12) 0.026(9) 0.007(9) 0.016(8) -0.015(8)
    C195 0.066(12) 0.027(9) 0.067(12) 0.005(8) 0.015(9) 0.009(8)
    C196 0.036(9) 0.061(11) 0.088(13) -0.004(8) 0.035(9) 0.012(10)
    C197 0.016(8) 0.041(9) 0.051(9) -0.002(6) 0.019(7) -0.007(7)
    C198 0.033(9) 0.053(10) 0.033(9) -0.009(7) 0.013(7) 0.004(8)
    C199 0.085(13) 0.027(8) 0.040(10) 0.011(8) 0.009(9) 0.005(7)
    C200 0.075(12) 0.044(10) 0.037(9) 0.005(9) 0.036(9) 0.010(8)
    C201 0.020(8) 0.073(11) 0.037(9) -0.011(8) -0.001(7) -0.014(8)
    C202 0.009(9) 0.17(2) 0.058(12) 0.006(10) 0.006(8) 0.027(12)
    O5 0.048(7) 0.060(8) 0.076(9) -0.022(6) 0.018(6) 0.005(7)
    C203 0.093(15) 0.046(11) 0.073(13) -0.015(11) 0.028(12) -0.002(10)
    C204 0.14(2) 0.14(2) 0.11(2) -0.11(2) 0.095(19) -0.066(19)
    C205 0.063(14) 0.081(15) 0.12(2) -0.045(12) 0.044(13) -0.014(14)
    C206 0.072(13) 0.095(14) 0.038(10) 0.038(11) 0.032(9) 0.009(9)
    O6 0.043(6) 0.022(5) 0.066(7) 0.005(5) 0.028(5) 0.005(5)
    C207 0.033(11) 0.13(2) 0.081(14) 0.013(12) 0.016(10) 0.043(14)
    C208 0.038(10) 0.063(11) 0.064(11) 0.004(9) 0.021(9) -0.014(9)
    C209 0.093(18) 0.078(17) 0.15(2) -0.041(14) -0.007(17) 0.022(16)
    C210 0.085(14) 0.041(11) 0.094(15) -0.008(10) 0.051(12) -0.012(10)
    O7 0.160(16) 0.117(13) 0.053(9) -0.007(12) -0.038(10) 0.019(9)
    C211 0.12(2) 0.26(4) 0.12(2) -0.08(3) -0.05(2) 0.11(3)
    C212 0.23(4) 0.12(2) 0.15(3) -0.06(2) -0.08(3) 0.09(2)
    C213 0.029(13) 0.13(3) 0.33(5) -0.002(14) 0.05(2) 0.05(3)
    C214 0.31(6) 0.19(4) 0.13(3) -0.14(4) -0.13(4) 0.06(3)
    O8 0.046(4) 0.099(6) 0.039(4) 0.011(4) 0.004(3) -0.010(4)
    C215 0.046(4) 0.099(6) 0.039(4) 0.011(4) 0.004(3) -0.010(4)
    C216 0.046(4) 0.099(6) 0.039(4) 0.011(4) 0.004(3) -0.010(4)
    C217 0.046(4) 0.099(6) 0.039(4) 0.011(4) 0.004(3) -0.010(4)
    C218 0.046(4) 0.099(6) 0.039(4) 0.011(4) 0.004(3) -0.010(4)
    P1 0.125(3) 0.093(2) 0.106(2) 0.0034(18) 0.049(2) -0.0052(17)
    F1 0.125(3) 0.093(2) 0.106(2) 0.0034(18) 0.049(2) -0.0052(17)
    F3 0.125(3) 0.093(2) 0.106(2) 0.0034(18) 0.049(2) -0.0052(17)
    F2 0.125(3) 0.093(2) 0.106(2) 0.0034(18) 0.049(2) -0.0052(17)
    F4 0.125(3) 0.093(2) 0.106(2) 0.0034(18) 0.049(2) -0.0052(17)
    F5 0.125(3) 0.093(2) 0.106(2) 0.0034(18) 0.049(2) -0.0052(17)
    F6 0.125(3) 0.093(2) 0.106(2) 0.0034(18) 0.049(2) -0.0052(17)
    F2A 0.125(3) 0.093(2) 0.106(2) 0.0034(18) 0.049(2) -0.0052(17)
    F4A 0.125(3) 0.093(2) 0.106(2) 0.0034(18) 0.049(2) -0.0052(17)
    F5A 0.125(3) 0.093(2) 0.106(2) 0.0034(18) 0.049(2) -0.0052(17)
    F6A 0.125(3) 0.093(2) 0.106(2) 0.0034(18) 0.049(2) -0.0052(17)
    P2 0.125(3) 0.093(2) 0.106(2) 0.0034(18) 0.049(2) -0.0052(17)
    F7 0.125(3) 0.093(2) 0.106(2) 0.0034(18) 0.049(2) -0.0052(17)
    F8 0.125(3) 0.093(2) 0.106(2) 0.0034(18) 0.049(2) -0.0052(17)
    F9 0.125(3) 0.093(2) 0.106(2) 0.0034(18) 0.049(2) -0.0052(17)
    F10 0.125(3) 0.093(2) 0.106(2) 0.0034(18) 0.049(2) -0.0052(17)
    F11 0.125(3) 0.093(2) 0.106(2) 0.0034(18) 0.049(2) -0.0052(17)
    F12 0.125(3) 0.093(2) 0.106(2) 0.0034(18) 0.049(2) -0.0052(17)
    N5 0.043(4) 0.047(4) 0.049(4) -0.003(3) 0.008(3) -0.007(3)
    N6 0.043(4) 0.047(4) 0.049(4) -0.003(3) 0.008(3) -0.007(3)
    N7 0.043(4) 0.047(4) 0.049(4) -0.003(3) 0.008(3) -0.007(3)
    N7A 0.043(4) 0.047(4) 0.049(4) -0.003(3) 0.008(3) -0.007(3)
    N8 0.043(4) 0.047(4) 0.049(4) -0.003(3) 0.008(3) -0.007(3)
    N9 0.043(4) 0.047(4) 0.049(4) -0.003(3) 0.008(3) -0.007(3)
    N10 0.043(4) 0.047(4) 0.049(4) -0.003(3) 0.008(3) -0.007(3)

_geom_special_details                   
;

All esds (except the esd in the dihedral angle between two l.s. planes)
are estimated using the full covariance matrix.  The cell esds are taken
into account individually in the estimation of esds in distances, angles
and torsion angles; correlations between esds in cell parameters are only
used when they are defined by crystal symmetry.  An approximate (isotropic)
treatment of cell esds is used for estimating esds involving l.s. planes.
;

loop_
    _geom_bond_atom_site_label_1
    _geom_bond_atom_site_label_2
    _geom_bond_site_symmetry_2
    _geom_bond_distance
    _geom_bond_publ_flag
    Cu1 N1 . 1.909(12) ?
    Cu1 N3 . 1.948(13) ?
    Cu1 O2 . 2.058(10) ?
    Cu1 O1 . 2.096(9) ?
    Cu2 N11 . 1.893(12) ?
    Cu2 N13 . 1.979(12) ?
    Cu2 O4 . 2.033(10) ?
    Cu2 O3 . 2.041(9) ?
    Cu2 O7 . 2.362(14) ?
    O1 C1 . 1.262(17) ?
    O2 C1 . 1.212(16) ?
    O3 C102 . 1.294(19) ?
    O4 C102 . 1.27(2) ?
    N2 C24 . 1.348(18) ?
    N2 C26 . 1.357(19) ?
    N2 C27 . 1.472(18) ?
    N3 C48 . 1.32(2) ?
    N3 C49 . 1.40(2) ?
    N4 C48 . 1.33(2) ?
    N4 C50 . 1.36(2) ?
    N4 C51 . 1.46(2) ?
    N11 C125 . 1.302(18) ?
    N11 C126 . 1.378(18) ?
    N12 C125 . 1.298(18) ?
    N12 C127 . 1.405(18) ?
    N12 C128 . 1.429(18) ?
    N15 C179 . 1.42(2) ?
    N15 C117 . 1.463(18) ?
    N15 H915 . 0.90(2) ?
    N16 C124 . 1.403(18) ?
    N16 C194 . 1.532(19) ?
    N16 H916 . 0.90(2) ?
    N17 C182 . 1.439(18) ?
    N17 C141 . 1.47(2) ?
    N17 H917 . 0.90(2) ?
    N18 C148 . 1.48(2) ?
    N18 C197 . 1.512(19) ?
    N18 H918 . 0.90(2) ?
    N19 C165 . 1.33(2) ?
    N19 C185 . 1.47(2) ?
    N19 H919 . 0.90(2) ?
    N20 C200 . 1.51(2) ?
    N20 C172 . 1.54(2) ?
    N20 H920 . 0.90(2) ?
    C1 C2 . 1.49(2) ?
    C2 C3 . 1.623(19) ?
    C2 H2A . 0.990000 ?
    C2 H2B . 0.990000 ?
    C3 C4 . 1.534(19) ?
    C3 H3A . 0.990000 ?
    C3 H3B . 0.990000 ?
    C4 C9 . 1.41(2) ?
    C4 C5 . 1.43(2) ?
    C5 C6 . 1.391(19) ?
    C5 C17 . 1.47(2) ?
    C6 C7 . 1.45(2) ?
    C6 H6 . 0.950000 ?
    C7 C8 . 1.296(19) ?
    C7 H7 . 0.950000 ?
    C8 C9 . 1.350(19) ?
    C8 H8 . 0.950000 ?
    C9 C10 . 1.53(2) ?
    C10 C15 . 1.41(2) ?
    C10 C11 . 1.43(2) ?
    C11 C12 . 1.39(2) ?
    C11 H11 . 0.950000 ?
    C12 C13 . 1.43(2) ?
    C12 H12 . 0.950000 ?
    C13 C14 . 1.36(2) ?
    C13 C16 . 1.49(2) ?
    C14 C15 . 1.34(2) ?
    C14 H14 . 0.950000 ?
    C15 H15 . 0.950000 ?
    C16 N5 . 1.486(19) ?
    C16 H16A . 0.990000 ?
    C16 H16B . 0.990000 ?
    C17 C22 . 1.389(19) ?
    C17 C18 . 1.437(18) ?
    C18 C19 . 1.389(19) ?
    C18 H18 . 0.950000 ?
    C19 C20 . 1.324(19) ?
    C19 H19 . 0.950000 ?
    C20 C21 . 1.437(19) ?
    C20 C23 . 1.52(2) ?
    C21 C22 . 1.30(2) ?
    C21 H21 . 0.950000 ?
    C22 H22 . 0.950000 ?
    C23 N6 . 1.50(2) ?
    C23 H23A . 0.990000 ?
    C23 H23B . 0.990000 ?
    C24 N1 . 1.369(18) ?
    C24 H24 . 0.950000 ?
    N1 C25 . 1.353(19) ?
    C25 C26 . 1.37(2) ?
    C25 H25 . 0.950000 ?
    C26 H26 . 0.950000 ?
    C27 C28 . 1.50(2) ?
    C27 H27A . 0.990000 ?
    C27 H27B . 0.990000 ?
    C28 C33 . 1.40(2) ?
    C28 C29 . 1.44(2) ?
    C29 C30 . 1.41(2) ?
    C29 C34 . 1.46(2) ?
    C30 C31 . 1.34(2) ?
    C30 H30 . 0.950000 ?
    C31 C32 . 1.34(2) ?
    C31 H31 . 0.950000 ?
    C32 C33 . 1.46(2) ?
    C32 H32 . 0.950000 ?
    C33 C41 . 1.46(2) ?
    C34 C35 . 1.38(2) ?
    C34 C39 . 1.40(2) ?
    C35 C36 . 1.43(2) ?
    C35 H35 . 0.950000 ?
    C36 C37 . 1.34(2) ?
    C36 H36 . 0.950000 ?
    C37 C38 . 1.38(2) ?
    C37 C40 . 1.50(2) ?
    C38 C39 . 1.42(2) ?
    C38 H38 . 0.950000 ?
    C39 H39 . 0.950000 ?
    C40 N7A . 1.49(2) ?
    C40 N7 . 1.492(18) ?
    C40 H40A . 0.990000 ?
    C40 H40B . 0.990000 ?
    C41 C42 . 1.39(2) ?
    C41 C46 . 1.43(2) ?
    C42 C43 . 1.44(2) ?
    C42 H42 . 0.950000 ?
    C43 C44 . 1.31(2) ?
    C43 H43 . 0.950000 ?
    C44 C45 . 1.42(2) ?
    C44 C47 . 1.54(2) ?
    C45 C46 . 1.31(2) ?
    C45 H45 . 0.950000 ?
    C46 H46 . 0.950000 ?
    C47 N8 . 1.47(2) ?
    C47 H47A . 0.990000 ?
    C47 H47B . 0.990000 ?
    C48 H48 . 0.950000 ?
    C49 C50 . 1.34(2) ?
    C49 H49 . 0.950000 ?
    C50 H50 . 0.950000 ?
    C51 C52 . 1.55(2) ?
    C51 H51A . 0.990000 ?
    C51 H51B . 0.990000 ?
    C52 C57 . 1.36(2) ?
    C52 C53 . 1.44(2) ?
    C53 C54 . 1.38(2) ?
    C53 C58 . 1.46(2) ?
    C54 C55 . 1.39(2) ?
    C54 H54 . 0.950000 ?
    C55 C56 . 1.28(2) ?
    C55 H55 . 0.950000 ?
    C56 C57 . 1.39(2) ?
    C56 H56 . 0.950000 ?
    C57 C65 . 1.47(2) ?
    C58 C59 . 1.39(2) ?
    C58 C63 . 1.46(2) ?
    C59 C60 . 1.44(2) ?
    C59 H59 . 0.950000 ?
    C60 C61 . 1.36(2) ?
    C60 H60 . 0.950000 ?
    C61 C64 . 1.45(2) ?
    C61 C62 . 1.45(2) ?
    C62 C63 . 1.36(2) ?
    C62 H62 . 0.950000 ?
    C63 H63 . 0.950000 ?
    C64 N9 . 1.51(2) ?
    C64 H64A . 0.990000 ?
    C64 H64B . 0.990000 ?
    C65 C66 . 1.42(2) ?
    C65 C70 . 1.43(2) ?
    C66 C67 . 1.44(3) ?
    C66 H66 . 0.950000 ?
    C67 C68 . 1.27(2) ?
    C67 H67 . 0.950000 ?
    C68 C69 . 1.42(2) ?
    C68 C71 . 1.52(2) ?
    C69 C70 . 1.42(2) ?
    C69 H69 . 0.950000 ?
    C70 H70 . 0.950000 ?
    C71 N10 . 1.48(2) ?
    C71 H71A . 0.990000 ?
    C71 H71B . 0.990000 ?
    C72 C77 . 1.38(2) ?
    C72 C73 . 1.45(2) ?
    C72 C78 . 1.50(2) ?
    C73 C74 . 1.38(2) ?
    C73 C79 . 1.53(2) ?
    C74 C75 . 1.45(2) ?
    C74 C81 . 1.50(2) ?
    C75 C76 . 1.40(2) ?
    C75 C82 . 1.47(2) ?
    C76 C77 . 1.39(2) ?
    C76 C84 . 1.45(2) ?
    C77 C85 . 1.48(2) ?
    C78 N5 . 1.469(19) ?
    C78 H78A . 0.990000 ?
    C78 H78B . 0.990000 ?
    C79 C80 . 1.55(2) ?
    C79 H79A . 0.990000 ?
    C79 H79B . 0.990000 ?
    C80 H80A . 0.980000 ?
    C80 H80B . 0.980000 ?
    C80 H80C . 0.980000 ?
    C81 N9 . 1.521(18) ?
    C81 H81A . 0.990000 ?
    C81 H81B . 0.990000 ?
    C82 C83 . 1.46(3) ?
    C82 H82A . 0.990000 ?
    C82 H82B . 0.990000 ?
    C83 H83A . 0.980000 ?
    C83 H83B . 0.980000 ?
    C83 H83C . 0.980000 ?
    C84 N7A . 1.49(2) ?
    C84 N7 . 1.488(18) ?
    C84 H84A . 0.990000 ?
    C84 H84B . 0.990000 ?
    C85 C86 . 1.60(3) ?
    C85 H85A . 0.990000 ?
    C85 H85B . 0.990000 ?
    C86 H86A . 0.980000 ?
    C86 H86B . 0.980000 ?
    C86 H86C . 0.980000 ?
    C87 C92 . 1.37(2) ?
    C87 C88 . 1.47(2) ?
    C87 C93 . 1.484(19) ?
    C88 C89 . 1.43(2) ?
    C88 C94 . 1.49(2) ?
    C89 C90 . 1.34(2) ?
    C89 C96 . 1.55(2) ?
    C90 C97 . 1.51(2) ?
    C90 C91 . 1.51(2) ?
    C91 C92 . 1.36(2) ?
    C91 C99 . 1.54(2) ?
    C92 C100 . 1.52(2) ?
    C93 N6 . 1.405(19) ?
    C93 H93A . 0.990000 ?
    C93 H93B . 0.990000 ?
    C94 C95 . 1.44(2) ?
    C94 H94A . 0.990000 ?
    C94 H94B . 0.990000 ?
    C95 H95A . 0.980000 ?
    C95 H95B . 0.980000 ?
    C95 H95C . 0.980000 ?
    C96 N10 . 1.456(18) ?
    C96 H96A . 0.990000 ?
    C96 H96B . 0.990000 ?
    C97 C98 . 1.543(19) ?
    C97 H97A . 0.990000 ?
    C97 H97B . 0.990000 ?
    C98 H98A . 0.980000 ?
    C98 H98B . 0.980000 ?
    C98 H98C . 0.980000 ?
    C99 N8 . 1.425(19) ?
    C99 H99A . 0.990000 ?
    C99 H99B . 0.990000 ?
    C100 C101 . 1.61(2) ?
    C100 H10A . 0.990000 ?
    C100 H10B . 0.990000 ?
    C101 H10C . 0.980000 ?
    C101 H10D . 0.980000 ?
    C101 H10E . 0.980000 ?
    C102 C103 . 1.45(2) ?
    C103 C104 . 1.58(2) ?
    C103 H10F . 0.990000 ?
    C103 H10G . 0.990000 ?
    C104 C105 . 1.54(2) ?
    C104 H10H . 0.990000 ?
    C104 H10I . 0.990000 ?
    C105 C106 . 1.45(2) ?
    C105 C110 . 1.46(2) ?
    C106 C107 . 1.36(2) ?
    C106 C118 . 1.43(2) ?
    C107 C108 . 1.38(2) ?
    C107 H107 . 0.950000 ?
    C108 C109 . 1.42(2) ?
    C108 H108 . 0.950000 ?
    C109 C110 . 1.36(2) ?
    C109 H109 . 0.950000 ?
    C110 C111 . 1.40(2) ?
    C111 C112 . 1.44(2) ?
    C111 C116 . 1.47(2) ?
    C112 C113 . 1.31(2) ?
    C112 H112 . 0.950000 ?
    C113 C114 . 1.44(2) ?
    C113 H113 . 0.950000 ?
    C114 C115 . 1.41(2) ?
    C114 C117 . 1.43(2) ?
    C115 C116 . 1.28(2) ?
    C115 H115 . 0.950000 ?
    C116 H116 . 0.950000 ?
    C117 H11A . 0.990000 ?
    C117 H11B . 0.990000 ?
    C118 C119 . 1.33(2) ?
    C118 C123 . 1.43(2) ?
    C119 C120 . 1.35(2) ?
    C119 H119 . 0.950000 ?
    C120 C121 . 1.46(2) ?
    C120 H120 . 0.950000 ?
    C121 C122 . 1.39(2) ?
    C121 C124 . 1.47(2) ?
    C122 C123 . 1.38(2) ?
    C122 H122 . 0.950000 ?
    C123 H123 . 0.950000 ?
    C124 H12A . 0.990000 ?
    C124 H12B . 0.990000 ?
    C125 H125 . 0.950000 ?
    C126 C127 . 1.39(2) ?
    C126 H126 . 0.950000 ?
    C127 H127 . 0.950000 ?
    C128 C129 . 1.52(2) ?
    C128 H12C . 0.990000 ?
    C128 H12D . 0.990000 ?
    C129 C134 . 1.41(2) ?
    C129 C130 . 1.41(2) ?
    C130 C131 . 1.39(2) ?
    C130 C135 . 1.50(2) ?
    C131 C132 . 1.33(2) ?
    C131 H131 . 0.950000 ?
    C132 C133 . 1.37(2) ?
    C132 H132 . 0.950000 ?
    C133 C134 . 1.44(2) ?
    C133 H133 . 0.950000 ?
    C134 C142 . 1.41(2) ?
    C135 C136 . 1.43(2) ?
    C135 C140 . 1.47(2) ?
    C136 C137 . 1.39(2) ?
    C136 H136 . 0.950000 ?
    C137 C138 . 1.43(2) ?
    C137 H137 . 0.950000 ?
    C138 C139 . 1.38(2) ?
    C138 C141 . 1.50(2) ?
    C139 C140 . 1.42(2) ?
    C139 H139 . 0.950000 ?
    C140 H140 . 0.950000 ?
    C141 H14A . 0.990000 ?
    C141 H14B . 0.990000 ?
    C142 C143 . 1.40(2) ?
    C142 C147 . 1.44(2) ?
    C143 C144 . 1.34(2) ?
    C143 H143 . 0.950000 ?
    C144 C145 . 1.344(19) ?
    C144 H144 . 0.950000 ?
    C145 C146 . 1.38(2) ?
    C145 C148 . 1.49(2) ?
    C146 C147 . 1.37(2) ?
    C146 H146 . 0.950000 ?
    C147 H147 . 0.950000 ?
    C148 H14C . 0.990000 ?
    C148 H14D . 0.990000 ?
    N13 C149 . 1.268(19) ?
    N13 C150 . 1.38(2) ?
    N14 C149 . 1.345(19) ?
    N14 C151 . 1.41(2) ?
    N14 C152 . 1.499(19) ?
    C149 H149 . 0.950000 ?
    C150 C151 . 1.30(2) ?
    C150 H150 . 0.950000 ?
    C151 H151 . 0.950000 ?
    C152 C153 . 1.39(2) ?
    C152 H15A . 0.990000 ?
    C152 H15B . 0.990000 ?
    C153 C154 . 1.42(3) ?
    C153 C158 . 1.47(3) ?
    C154 C155 . 1.40(2) ?
    C154 C166 . 1.51(3) ?
    C155 C156 . 1.54(3) ?
    C155 H155 . 0.950000 ?
    C156 C157 . 1.35(2) ?
    C156 H15C . 0.990000 ?
    C156 H15D . 0.990000 ?
    C157 C158 . 1.39(3) ?
    C157 H157 . 0.950000 ?
    C158 C159 . 1.57(3) ?
    C159 C160 . 1.35(3) ?
    C159 C164 . 1.40(2) ?
    C160 C161 . 1.37(3) ?
    C160 H160 . 0.950000 ?
    C161 C162 . 1.40(3) ?
    C161 H161 . 0.950000 ?
    C162 C163 . 1.41(3) ?
    C162 C165 . 1.56(3) ?
    C163 C164 . 1.34(3) ?
    C163 H163 . 0.950000 ?
    C164 H164 . 0.950000 ?
    C165 H16C . 0.990000 ?
    C165 H16D . 0.990000 ?
    C166 C171 . 1.35(3) ?
    C166 C167 . 1.41(3) ?
    C167 C168 . 1.40(3) ?
    C167 H167 . 0.950000 ?
    C168 C169 . 1.50(3) ?
    C168 H168 . 0.950000 ?
    C169 C170 . 1.36(2) ?
    C169 C172 . 1.42(2) ?
    C170 C171 . 1.38(3) ?
    C170 H170 . 0.950000 ?
    C171 H171 . 0.950000 ?
    C172 H17A . 0.990000 ?
    C172 H17B . 0.990000 ?
    C173 C178 . 1.36(2) ?
    C173 C174 . 1.39(2) ?
    C173 C179 . 1.55(2) ?
    C174 C175 . 1.43(2) ?
    C174 C180 . 1.52(2) ?
    C175 C176 . 1.43(2) ?
    C175 C182 . 1.48(2) ?
    C176 C177 . 1.44(2) ?
    C176 C183 . 1.59(3) ?
    C177 C178 . 1.39(2) ?
    C177 C185 . 1.49(2) ?
    C178 C186 . 1.49(2) ?
    C179 H17C . 0.990000 ?
    C179 H17D . 0.990000 ?
    C180 C181 . 1.62(3) ?
    C180 H18A . 0.990000 ?
    C180 H18B . 0.990000 ?
    C181 H18C . 0.980000 ?
    C181 H18D . 0.980000 ?
    C181 H18E . 0.980000 ?
    C182 H18F . 0.990000 ?
    C182 H18G . 0.990000 ?
    C183 C184 . 1.55(3) ?
    C183 H18H . 0.990000 ?
    C183 H18I . 0.990000 ?
    C184 H18J . 0.980000 ?
    C184 H18K . 0.980000 ?
    C184 H18L . 0.980000 ?
    C185 H18M . 0.990000 ?
    C185 H18N . 0.990000 ?
    C186 C187 . 1.52(2) ?
    C186 H18O . 0.990000 ?
    C186 H18P . 0.990000 ?
    C187 H18Q . 0.980000 ?
    C187 H18R . 0.980000 ?
    C187 H18S . 0.980000 ?
    C188 C193 . 1.353(19) ?
    C188 C189 . 1.36(2) ?
    C188 C194 . 1.53(2) ?
    C189 C190 . 1.39(2) ?
    C189 C195 . 1.56(2) ?
    C190 C191 . 1.40(2) ?
    C190 C197 . 1.51(2) ?
    C191 C198 . 1.43(2) ?
    C191 C192 . 1.45(2) ?
    C192 C193 . 1.44(2) ?
    C192 C200 . 1.46(2) ?
    C193 C201 . 1.52(2) ?
    C194 H19A . 0.990000 ?
    C194 H19B . 0.990000 ?
    C195 C196 . 1.55(2) ?
    C195 H19C . 0.990000 ?
    C195 H19D . 0.990000 ?
    C196 H19E . 0.980000 ?
    C196 H19F . 0.980000 ?
    C196 H19G . 0.980000 ?
    C197 H19H . 0.990000 ?
    C197 H19I . 0.990000 ?
    C198 C199 . 1.49(2) ?
    C198 H19J . 0.990000 ?
    C198 H19K . 0.990000 ?
    C199 H19L . 0.980000 ?
    C199 H19M . 0.980000 ?
    C199 H19N . 0.980000 ?
    C200 H20A . 0.990000 ?
    C200 H20B . 0.990000 ?
    C201 C202 . 1.54(2) ?
    C201 H20C . 0.990000 ?
    C201 H20D . 0.990000 ?
    C202 H20E . 0.980000 ?
    C202 H20F . 0.980000 ?
    C202 H20G . 0.980000 ?
    O5 C206 . 1.404(19) ?
    O5 C203 . 1.42(2) ?
    C203 C204 . 1.46(3) ?
    C203 H20H . 0.990000 ?
    C203 H20I . 0.990000 ?
    C204 C205 . 1.26(3) ?
    C204 H204 . 0.950000 ?
    C205 C206 . 1.49(2) ?
    C205 H20J . 0.990000 ?
    C205 H20K . 0.990000 ?
    C206 H20L . 0.990000 ?
    C206 H20M . 0.990000 ?
    O6 C207 . 1.38(2) ?
    O6 C210 . 1.52(2) ?
    C207 C208 . 1.47(2) ?
    C207 H20N . 0.990000 ?
    C207 H20O . 0.990000 ?
    C208 C209 . 1.61(3) ?
    C208 H20P . 0.990000 ?
    C208 H20Q . 0.990000 ?
    C209 C210 . 1.49(3) ?
    C209 H20R . 0.990000 ?
    C209 H20S . 0.990000 ?
    C210 H21A . 0.990000 ?
    C210 H21B . 0.990000 ?
    O7 C211 . 1.42(2) ?
    O7 C214 . 1.47(2) ?
    C211 C212 . 1.45(2) ?
    C211 H21C . 0.990000 ?
    C211 H21D . 0.990000 ?
    C212 C213 . 1.41(2) ?
    C212 H21E . 0.990000 ?
    C212 H21F . 0.990000 ?
    C213 C214 . 1.43(3) ?
    C213 H21G . 0.990000 ?
    C213 H21H . 0.990000 ?
    C214 H21I . 0.990000 ?
    C214 H21J . 0.990000 ?
    O8 C215 . 1.449(17) ?
    O8 C218 . 1.475(17) ?
    C215 C216 . 1.45(2) ?
    C215 H21K . 0.990000 ?
    C215 H21L . 0.990000 ?
    C216 C217 . 1.44(2) ?
    C216 H21M . 0.990000 ?
    C216 H21N . 0.990000 ?
    C217 C218 . 1.45(2) ?
    C217 H21O . 0.990000 ?
    C217 H21P . 0.990000 ?
    C218 H21Q . 0.990000 ?
    C218 H21R . 0.990000 ?
    P1 F6 . 1.538(18) ?
    P1 F5 . 1.584(17) ?
    P1 F1 . 1.590(14) ?
    P1 F2 . 1.599(19) ?
    P1 F3 . 1.622(14) ?
    P1 F4 . 1.65(2) ?
    P1 F2A . 1.82(2) ?
    P1 F6A . 1.82(2) ?
    P1 F5A . 1.83(2) ?
    P1 F4A . 1.84(2) ?
    P2 F8 . 1.728(12) ?
    P2 F12 . 1.751(12) ?
    P2 F7 . 1.752(12) ?
    P2 F11 . 1.786(12) ?
    P2 F9 . 1.796(12) ?
    P2 F10 . 1.812(12) ?
    N5 H905 . 0.90(2) ?
    N6 H906 . 0.89(2) ?
    N7 H907 . 0.91(2) ?
    N7A H977 . 0.91(2) ?
    N8 H908 . 0.89(2) ?
    N9 H909 . 0.89(2) ?
    N10 H910 . 0.91(2) ?

loop_
    _geom_angle_atom_site_label_1
    _geom_angle_atom_site_label_2
    _geom_angle_atom_site_label_3
    _geom_angle_site_symmetry_1
    _geom_angle_site_symmetry_3
    _geom_angle
    _geom_angle_publ_flag
    N1 Cu1 N3 . . 105.2(6) ?
    N1 Cu1 O2 . . 159.5(5) ?
    N3 Cu1 O2 . . 95.3(5) ?
    N1 Cu1 O1 . . 96.1(5) ?
    N3 Cu1 O1 . . 158.7(5) ?
    O2 Cu1 O1 . . 63.5(4) ?
    N11 Cu2 N13 . . 106.1(5) ?
    N11 Cu2 O4 . . 159.6(5) ?
    N13 Cu2 O4 . . 94.3(5) ?
    N11 Cu2 O3 . . 96.5(5) ?
    N13 Cu2 O3 . . 157.4(5) ?
    O4 Cu2 O3 . . 63.1(4) ?
    N11 Cu2 O7 . . 90.9(6) ?
    N13 Cu2 O7 . . 88.4(5) ?
    O4 Cu2 O7 . . 90.6(6) ?
    O3 Cu2 O7 . . 91.7(5) ?
    C1 O1 Cu1 . . 84.8(8) ?
    C1 O2 Cu1 . . 87.7(9) ?
    C102 O3 Cu2 . . 91.2(10) ?
    C102 O4 Cu2 . . 92.4(10) ?
    C24 N2 C26 . . 105.0(11) ?
    C24 N2 C27 . . 123.4(11) ?
    C26 N2 C27 . . 131.0(11) ?
    C48 N3 C49 . . 103.4(14) ?
    C48 N3 Cu1 . . 121.2(12) ?
    C49 N3 Cu1 . . 134.9(12) ?
    C48 N4 C50 . . 106.5(14) ?
    C48 N4 C51 . . 121.8(14) ?
    C50 N4 C51 . . 131.6(12) ?
    C125 N11 C126 . . 102.5(12) ?
    C125 N11 Cu2 . . 134.4(11) ?
    C126 N11 Cu2 . . 122.9(10) ?
    C125 N12 C127 . . 102.3(12) ?
    C125 N12 C128 . . 128.4(12) ?
    C127 N12 C128 . . 128.6(12) ?
    C179 N15 C117 . . 113.9(13) ?
    C179 N15 H915 . . 107.(5) ?
    C117 N15 H915 . . 104.(5) ?
    C124 N16 C194 . . 111.1(13) ?
    C124 N16 H916 . . 108.(5) ?
    C194 N16 H916 . . 99.(4) ?
    C182 N17 C141 . . 111.0(11) ?
    C182 N17 H917 . . 105.(4) ?
    C141 N17 H917 . . 103.(4) ?
    C148 N18 C197 . . 109.6(12) ?
    C148 N18 H918 . . 108.(4) ?
    C197 N18 H918 . . 106.(3) ?
    C165 N19 C185 . . 115.5(15) ?
    C165 N19 H919 . . 121.(3) ?
    C185 N19 H919 . . 109.(3) ?
    C200 N20 C172 . . 112.6(12) ?
    C200 N20 H920 . . 106.(3) ?
    C172 N20 H920 . . 104.(3) ?
    O2 C1 O1 . . 124.1(13) ?
    O2 C1 C2 . . 117.8(14) ?
    O1 C1 C2 . . 118.0(13) ?
    C1 C2 C3 . . 111.7(12) ?
    C1 C2 H2A . . 109.300000 ?
    C3 C2 H2A . . 109.300000 ?
    C1 C2 H2B . . 109.300000 ?
    C3 C2 H2B . . 109.300000 ?
    H2A C2 H2B . . 107.900000 ?
    C4 C3 C2 . . 111.6(11) ?
    C4 C3 H3A . . 109.300000 ?
    C2 C3 H3A . . 109.300000 ?
    C4 C3 H3B . . 109.300000 ?
    C2 C3 H3B . . 109.300000 ?
    H3A C3 H3B . . 108.000000 ?
    C9 C4 C5 . . 117.2(12) ?
    C9 C4 C3 . . 120.8(13) ?
    C5 C4 C3 . . 122.0(12) ?
    C6 C5 C4 . . 119.6(13) ?
    C6 C5 C17 . . 117.9(13) ?
    C4 C5 C17 . . 122.5(12) ?
    C5 C6 C7 . . 118.8(13) ?
    C5 C6 H6 . . 120.600000 ?
    C7 C6 H6 . . 120.600000 ?
    C8 C7 C6 . . 119.9(13) ?
    C8 C7 H7 . . 120.100000 ?
    C6 C7 H7 . . 120.100000 ?
    C7 C8 C9 . . 123.3(14) ?
    C7 C8 H8 . . 118.400000 ?
    C9 C8 H8 . . 118.300000 ?
    C8 C9 C4 . . 121.2(13) ?
    C8 C9 C10 . . 116.6(12) ?
    C4 C9 C10 . . 122.2(12) ?
    C15 C10 C11 . . 118.7(14) ?
    C15 C10 C9 . . 124.3(13) ?
    C11 C10 C9 . . 117.1(13) ?
    C12 C11 C10 . . 119.5(15) ?
    C12 C11 H11 . . 120.200000 ?
    C10 C11 H11 . . 120.200000 ?
    C11 C12 C13 . . 120.7(15) ?
    C11 C12 H12 . . 119.600000 ?
    C13 C12 H12 . . 119.600000 ?
    C14 C13 C12 . . 115.9(14) ?
    C14 C13 C16 . . 126.1(14) ?
    C12 C13 C16 . . 117.9(14) ?
    C15 C14 C13 . . 126.4(15) ?
    C15 C14 H14 . . 116.800000 ?
    C13 C14 H14 . . 116.800000 ?
    C14 C15 C10 . . 118.0(14) ?
    C14 C15 H15 . . 121.000000 ?
    C10 C15 H15 . . 121.000000 ?
    N5 C16 C13 . . 111.0(12) ?
    N5 C16 H16A . . 109.400000 ?
    C13 C16 H16A . . 109.400000 ?
    N5 C16 H16B . . 109.500000 ?
    C13 C16 H16B . . 109.500000 ?
    H16A C16 H16B . . 108.000000 ?
    C22 C17 C18 . . 116.5(13) ?
    C22 C17 C5 . . 121.3(12) ?
    C18 C17 C5 . . 121.8(12) ?
    C19 C18 C17 . . 115.8(14) ?
    C19 C18 H18 . . 122.100000 ?
    C17 C18 H18 . . 122.100000 ?
    C20 C19 C18 . . 126.9(14) ?
    C20 C19 H19 . . 116.500000 ?
    C18 C19 H19 . . 116.600000 ?
    C19 C20 C21 . . 115.4(13) ?
    C19 C20 C23 . . 122.7(12) ?
    C21 C20 C23 . . 121.8(13) ?
    C22 C21 C20 . . 120.4(16) ?
    C22 C21 H21 . . 119.800000 ?
    C20 C21 H21 . . 119.800000 ?
    C21 C22 C17 . . 124.7(15) ?
    C21 C22 H22 . . 117.700000 ?
    C17 C22 H22 . . 117.700000 ?
    N6 C23 C20 . . 110.7(13) ?
    N6 C23 H23A . . 109.500000 ?
    C20 C23 H23A . . 109.500000 ?
    N6 C23 H23B . . 109.500000 ?
    C20 C23 H23B . . 109.500000 ?
    H23A C23 H23B . . 108.100000 ?
    N2 C24 N1 . . 111.2(12) ?
    N2 C24 H24 . . 124.400000 ?
    N1 C24 H24 . . 124.400000 ?
    C25 N1 C24 . . 106.4(12) ?
    C25 N1 Cu1 . . 121.9(10) ?
    C24 N1 Cu1 . . 131.3(10) ?
    N1 C25 C26 . . 107.2(14) ?
    N1 C25 H25 . . 126.400000 ?
    C26 C25 H25 . . 126.400000 ?
    N2 C26 C25 . . 110.1(13) ?
    N2 C26 H26 . . 125.000000 ?
    C25 C26 H26 . . 125.000000 ?
    N2 C27 C28 . . 111.9(12) ?
    N2 C27 H27A . . 109.200000 ?
    C28 C27 H27A . . 109.200000 ?
    N2 C27 H27B . . 109.200000 ?
    C28 C27 H27B . . 109.200000 ?
    H27A C27 H27B . . 107.900000 ?
    C33 C28 C29 . . 121.3(13) ?
    C33 C28 C27 . . 118.3(13) ?
    C29 C28 C27 . . 119.7(14) ?
    C30 C29 C28 . . 114.2(14) ?
    C30 C29 C34 . . 123.0(13) ?
    C28 C29 C34 . . 122.2(13) ?
    C31 C30 C29 . . 124.3(15) ?
    C31 C30 H30 . . 117.900000 ?
    C29 C30 H30 . . 117.900000 ?
    C30 C31 C32 . . 123.5(14) ?
    C30 C31 H31 . . 118.300000 ?
    C32 C31 H31 . . 118.300000 ?
    C31 C32 C33 . . 116.5(15) ?
    C31 C32 H32 . . 121.700000 ?
    C33 C32 H32 . . 121.700000 ?
    C28 C33 C41 . . 126.2(13) ?
    C28 C33 C32 . . 119.7(13) ?
    C41 C33 C32 . . 114.1(13) ?
    C35 C34 C39 . . 118.8(15) ?
    C35 C34 C29 . . 122.8(15) ?
    C39 C34 C29 . . 118.4(14) ?
    C34 C35 C36 . . 118.4(15) ?
    C34 C35 H35 . . 120.800000 ?
    C36 C35 H35 . . 120.800000 ?
    C37 C36 C35 . . 122.9(14) ?
    C37 C36 H36 . . 118.600000 ?
    C35 C36 H36 . . 118.500000 ?
    C36 C37 C38 . . 119.7(15) ?
    C36 C37 C40 . . 120.9(14) ?
    C38 C37 C40 . . 119.3(15) ?
    C37 C38 C39 . . 119.1(15) ?
    C37 C38 H38 . . 120.500000 ?
    C39 C38 H38 . . 120.400000 ?
    C34 C39 C38 . . 121.0(15) ?
    C34 C39 H39 . . 119.500000 ?
    C38 C39 H39 . . 119.500000 ?
    N7A C40 C37 . . 112.6(15) ?
    N7 C40 C37 . . 112.4(14) ?
    N7 C40 H40A . . 109.200000 ?
    C37 C40 H40A . . 109.100000 ?
    N7 C40 H40B . . 109.000000 ?
    C37 C40 H40B . . 109.100000 ?
    H40A C40 H40B . . 107.900000 ?
    C42 C41 C46 . . 118.8(15) ?
    C42 C41 C33 . . 122.5(16) ?
    C46 C41 C33 . . 118.7(14) ?
    C41 C42 C43 . . 113.4(16) ?
    C41 C42 H42 . . 123.300000 ?
    C43 C42 H42 . . 123.300000 ?
    C44 C43 C42 . . 127.0(15) ?
    C44 C43 H43 . . 116.500000 ?
    C42 C43 H43 . . 116.500000 ?
    C43 C44 C45 . . 117.9(16) ?
    C43 C44 C47 . . 122.7(15) ?
    C45 C44 C47 . . 119.2(16) ?
    C46 C45 C44 . . 118.3(17) ?
    C46 C45 H45 . . 120.900000 ?
    C44 C45 H45 . . 120.800000 ?
    C45 C46 C41 . . 124.1(15) ?
    C45 C46 H46 . . 117.900000 ?
    C41 C46 H46 . . 117.900000 ?
    N8 C47 C44 . . 111.0(13) ?
    N8 C47 H47A . . 109.500000 ?
    C44 C47 H47A . . 109.400000 ?
    N8 C47 H47B . . 109.400000 ?
    C44 C47 H47B . . 109.500000 ?
    H47A C47 H47B . . 108.000000 ?
    N3 C48 N4 . . 112.9(16) ?
    N3 C48 H48 . . 123.500000 ?
    N4 C48 H48 . . 123.500000 ?
    C50 C49 N3 . . 109.4(17) ?
    C50 C49 H49 . . 125.300000 ?
    N3 C49 H49 . . 125.300000 ?
    C49 C50 N4 . . 107.1(15) ?
    C49 C50 H50 . . 126.500000 ?
    N4 C50 H50 . . 126.500000 ?
    N4 C51 C52 . . 114.9(13) ?
    N4 C51 H51A . . 108.600000 ?
    C52 C51 H51A . . 108.500000 ?
    N4 C51 H51B . . 108.500000 ?
    C52 C51 H51B . . 108.500000 ?
    H51A C51 H51B . . 107.500000 ?
    C57 C52 C53 . . 119.4(14) ?
    C57 C52 C51 . . 123.7(14) ?
    C53 C52 C51 . . 116.9(14) ?
    C54 C53 C52 . . 118.6(14) ?
    C54 C53 C58 . . 118.1(14) ?
    C52 C53 C58 . . 123.2(14) ?
    C53 C54 C55 . . 118.4(15) ?
    C53 C54 H54 . . 120.800000 ?
    C55 C54 H54 . . 120.800000 ?
    C56 C55 C54 . . 121.4(15) ?
    C56 C55 H55 . . 119.300000 ?
    C54 C55 H55 . . 119.300000 ?
    C55 C56 C57 . . 123.0(16) ?
    C55 C56 H56 . . 118.500000 ?
    C57 C56 H56 . . 118.500000 ?
    C52 C57 C56 . . 118.4(15) ?
    C52 C57 C65 . . 121.6(14) ?
    C56 C57 C65 . . 119.8(14) ?
    C59 C58 C53 . . 121.5(16) ?
    C59 C58 C63 . . 115.9(15) ?
    C53 C58 C63 . . 122.5(16) ?
    C58 C59 C60 . . 119.3(17) ?
    C58 C59 H59 . . 120.400000 ?
    C60 C59 H59 . . 120.400000 ?
    C61 C60 C59 . . 124.0(17) ?
    C61 C60 H60 . . 118.000000 ?
    C59 C60 H60 . . 118.000000 ?
    C60 C61 C64 . . 118.1(17) ?
    C60 C61 C62 . . 116.7(15) ?
    C64 C61 C62 . . 125.2(16) ?
    C63 C62 C61 . . 120.2(17) ?
    C63 C62 H62 . . 119.900000 ?
    C61 C62 H62 . . 119.900000 ?
    C62 C63 C58 . . 123.2(17) ?
    C62 C63 H63 . . 118.400000 ?
    C58 C63 H63 . . 118.400000 ?
    C61 C64 N9 . . 110.5(16) ?
    C61 C64 H64A . . 109.600000 ?
    N9 C64 H64A . . 109.600000 ?
    C61 C64 H64B . . 109.500000 ?
    N9 C64 H64B . . 109.500000 ?
    H64A C64 H64B . . 108.100000 ?
    C66 C65 C70 . . 115.5(16) ?
    C66 C65 C57 . . 118.9(16) ?
    C70 C65 C57 . . 125.2(15) ?
    C65 C66 C67 . . 118.3(17) ?
    C65 C66 H66 . . 120.800000 ?
    C67 C66 H66 . . 120.800000 ?
    C68 C67 C66 . . 124.0(18) ?
    C68 C67 H67 . . 118.000000 ?
    C66 C67 H67 . . 118.000000 ?
    C67 C68 C69 . . 122.1(16) ?
    C67 C68 C71 . . 122.3(16) ?
    C69 C68 C71 . . 115.5(16) ?
    C70 C69 C68 . . 116.1(18) ?
    C70 C69 H69 . . 122.000000 ?
    C68 C69 H69 . . 121.900000 ?
    C69 C70 C65 . . 123.8(17) ?
    C69 C70 H70 . . 118.100000 ?
    C65 C70 H70 . . 118.100000 ?
    N10 C71 C68 . . 112.4(12) ?
    N10 C71 H71A . . 109.100000 ?
    C68 C71 H71A . . 109.100000 ?
    N10 C71 H71B . . 109.100000 ?
    C68 C71 H71B . . 109.100000 ?
    H71A C71 H71B . . 107.800000 ?
    C77 C72 C73 . . 119.0(14) ?
    C77 C72 C78 . . 123.4(14) ?
    C73 C72 C78 . . 117.6(13) ?
    C74 C73 C72 . . 120.4(14) ?
    C74 C73 C79 . . 121.5(14) ?
    C72 C73 C79 . . 118.1(13) ?
    C73 C74 C75 . . 120.4(14) ?
    C73 C74 C81 . . 120.0(14) ?
    C75 C74 C81 . . 119.5(14) ?
    C76 C75 C74 . . 116.7(14) ?
    C76 C75 C82 . . 126.8(15) ?
    C74 C75 C82 . . 116.5(15) ?
    C77 C76 C75 . . 123.0(15) ?
    C77 C76 C84 . . 122.8(15) ?
    C75 C76 C84 . . 114.1(14) ?
    C72 C77 C76 . . 120.3(15) ?
    C72 C77 C85 . . 119.5(15) ?
    C76 C77 C85 . . 119.9(15) ?
    N5 C78 C72 . . 109.9(13) ?
    N5 C78 H78A . . 109.700000 ?
    C72 C78 H78A . . 109.700000 ?
    N5 C78 H78B . . 109.700000 ?
    C72 C78 H78B . . 109.700000 ?
    H78A C78 H78B . . 108.200000 ?
    C73 C79 C80 . . 113.2(11) ?
    C73 C79 H79A . . 109.000000 ?
    C80 C79 H79A . . 109.000000 ?
    C73 C79 H79B . . 108.900000 ?
    C80 C79 H79B . . 108.900000 ?
    H79A C79 H79B . . 107.800000 ?
    C79 C80 H80A . . 109.500000 ?
    C79 C80 H80B . . 109.500000 ?
    H80A C80 H80B . . 109.500000 ?
    C79 C80 H80C . . 109.500000 ?
    H80A C80 H80C . . 109.500000 ?
    H80B C80 H80C . . 109.500000 ?
    C74 C81 N9 . . 109.5(11) ?
    C74 C81 H81A . . 109.800000 ?
    N9 C81 H81A . . 109.800000 ?
    C74 C81 H81B . . 109.800000 ?
    N9 C81 H81B . . 109.800000 ?
    H81A C81 H81B . . 108.200000 ?
    C83 C82 C75 . . 113.(2) ?
    C83 C82 H82A . . 109.000000 ?
    C75 C82 H82A . . 109.000000 ?
    C83 C82 H82B . . 109.000000 ?
    C75 C82 H82B . . 109.000000 ?
    H82A C82 H82B . . 107.800000 ?
    C82 C83 H83A . . 109.500000 ?
    C82 C83 H83B . . 109.500000 ?
    H83A C83 H83B . . 109.500000 ?
    C82 C83 H83C . . 109.500000 ?
    H83A C83 H83C . . 109.500000 ?
    H83B C83 H83C . . 109.500000 ?
    C76 C84 N7A . . 114.0(17) ?
    C76 C84 N7 . . 111.2(14) ?
    C76 C84 H84A . . 109.400000 ?
    N7 C84 H84A . . 109.500000 ?
    C76 C84 H84B . . 109.400000 ?
    N7 C84 H84B . . 109.300000 ?
    H84A C84 H84B . . 108.000000 ?
    C77 C85 C86 . . 115.0(13) ?
    C77 C85 H85A . . 108.500000 ?
    C86 C85 H85A . . 108.500000 ?
    C77 C85 H85B . . 108.500000 ?
    C86 C85 H85B . . 108.500000 ?
    H85A C85 H85B . . 107.500000 ?
    C85 C86 H86A . . 109.500000 ?
    C85 C86 H86B . . 109.500000 ?
    H86A C86 H86B . . 109.500000 ?
    C85 C86 H86C . . 109.500000 ?
    H86A C86 H86C . . 109.500000 ?
    H86B C86 H86C . . 109.500000 ?
    C92 C87 C88 . . 120.5(12) ?
    C92 C87 C93 . . 121.6(12) ?
    C88 C87 C93 . . 117.9(12) ?
    C89 C88 C87 . . 115.5(13) ?
    C89 C88 C94 . . 123.0(14) ?
    C87 C88 C94 . . 121.4(12) ?
    C90 C89 C88 . . 124.1(15) ?
    C90 C89 C96 . . 118.2(13) ?
    C88 C89 C96 . . 117.6(14) ?
    C89 C90 C97 . . 123.7(15) ?
    C89 C90 C91 . . 118.5(14) ?
    C97 C90 C91 . . 117.7(15) ?
    C92 C91 C90 . . 117.9(14) ?
    C92 C91 C99 . . 123.1(15) ?
    C90 C91 C99 . . 118.6(14) ?
    C91 C92 C87 . . 123.4(14) ?
    C91 C92 C100 . . 116.5(15) ?
    C87 C92 C100 . . 120.1(13) ?
    N6 C93 C87 . . 110.3(13) ?
    N6 C93 H93A . . 109.600000 ?
    C87 C93 H93A . . 109.600000 ?
    N6 C93 H93B . . 109.600000 ?
    C87 C93 H93B . . 109.600000 ?
    H93A C93 H93B . . 108.100000 ?
    C95 C94 C88 . . 113.1(12) ?
    C95 C94 H94A . . 109.000000 ?
    C88 C94 H94A . . 109.000000 ?
    C95 C94 H94B . . 108.900000 ?
    C88 C94 H94B . . 109.000000 ?
    H94A C94 H94B . . 107.800000 ?
    C94 C95 H95A . . 109.500000 ?
    C94 C95 H95B . . 109.500000 ?
    H95A C95 H95B . . 109.500000 ?
    C94 C95 H95C . . 109.500000 ?
    H95A C95 H95C . . 109.500000 ?
    H95B C95 H95C . . 109.500000 ?
    N10 C96 C89 . . 108.4(10) ?
    N10 C96 H96A . . 110.000000 ?
    C89 C96 H96A . . 110.000000 ?
    N10 C96 H96B . . 110.000000 ?
    C89 C96 H96B . . 110.000000 ?
    H96A C96 H96B . . 108.400000 ?
    C90 C97 C98 . . 111.8(12) ?
    C90 C97 H97A . . 109.300000 ?
    C98 C97 H97A . . 109.300000 ?
    C90 C97 H97B . . 109.200000 ?
    C98 C97 H97B . . 109.300000 ?
    H97A C97 H97B . . 107.900000 ?
    C97 C98 H98A . . 109.500000 ?
    C97 C98 H98B . . 109.500000 ?
    H98A C98 H98B . . 109.500000 ?
    C97 C98 H98C . . 109.500000 ?
    H98A C98 H98C . . 109.500000 ?
    H98B C98 H98C . . 109.500000 ?
    N8 C99 C91 . . 111.0(12) ?
    N8 C99 H99A . . 109.400000 ?
    C91 C99 H99A . . 109.400000 ?
    N8 C99 H99B . . 109.400000 ?
    C91 C99 H99B . . 109.400000 ?
    H99A C99 H99B . . 108.000000 ?
    C92 C100 C101 . . 112.2(13) ?
    C92 C100 H10A . . 109.100000 ?
    C101 C100 H10A . . 109.200000 ?
    C92 C100 H10B . . 109.200000 ?
    C101 C100 H10B . . 109.100000 ?
    H10A C100 H10B . . 107.900000 ?
    C100 C101 H10C . . 109.500000 ?
    C100 C101 H10D . . 109.500000 ?
    H10C C101 H10D . . 109.500000 ?
    C100 C101 H10E . . 109.500000 ?
    H10C C101 H10E . . 109.500000 ?
    H10D C101 H10E . . 109.500000 ?
    O4 C102 O3 . . 112.8(15) ?
    O4 C102 C103 . . 121.8(17) ?
    O3 C102 C103 . . 124.2(16) ?
    C102 C103 C104 . . 109.6(14) ?
    C102 C103 H10F . . 109.700000 ?
    C104 C103 H10F . . 109.700000 ?
    C102 C103 H10G . . 109.800000 ?
    C104 C103 H10G . . 109.700000 ?
    H10F C103 H10G . . 108.200000 ?
    C105 C104 C103 . . 107.9(11) ?
    C105 C104 H10H . . 110.100000 ?
    C103 C104 H10H . . 110.100000 ?
    C105 C104 H10I . . 110.100000 ?
    C103 C104 H10I . . 110.100000 ?
    H10H C104 H10I . . 108.400000 ?
    C106 C105 C110 . . 119.6(12) ?
    C106 C105 C104 . . 118.4(12) ?
    C110 C105 C104 . . 121.7(13) ?
    C107 C106 C118 . . 118.2(14) ?
    C107 C106 C105 . . 117.1(14) ?
    C118 C106 C105 . . 124.6(12) ?
    C106 C107 C108 . . 124.4(15) ?
    C106 C107 H107 . . 117.800000 ?
    C108 C107 H107 . . 117.800000 ?
    C107 C108 C109 . . 118.2(14) ?
    C107 C108 H108 . . 120.900000 ?
    C109 C108 H108 . . 120.900000 ?
    C110 C109 C108 . . 122.1(15) ?
    C110 C109 H109 . . 119.000000 ?
    C108 C109 H109 . . 119.000000 ?
    C109 C110 C111 . . 116.9(14) ?
    C109 C110 C105 . . 118.3(15) ?
    C111 C110 C105 . . 124.7(13) ?
    C110 C111 C112 . . 122.3(14) ?
    C110 C111 C116 . . 126.9(13) ?
    C112 C111 C116 . . 110.7(14) ?
    C113 C112 C111 . . 122.6(16) ?
    C113 C112 H112 . . 118.700000 ?
    C111 C112 H112 . . 118.700000 ?
    C112 C113 C114 . . 124.8(15) ?
    C112 C113 H113 . . 117.600000 ?
    C114 C113 H113 . . 117.600000 ?
    C115 C114 C117 . . 127.0(15) ?
    C115 C114 C113 . . 112.0(15) ?
    C117 C114 C113 . . 120.8(14) ?
    C116 C115 C114 . . 124.4(17) ?
    C116 C115 H115 . . 117.800000 ?
    C114 C115 H115 . . 117.800000 ?
    C115 C116 C111 . . 125.0(15) ?
    C115 C116 H116 . . 117.500000 ?
    C111 C116 H116 . . 117.500000 ?
    C114 C117 N15 . . 112.5(13) ?
    C114 C117 H11A . . 109.100000 ?
    N15 C117 H11A . . 109.100000 ?
    C114 C117 H11B . . 109.100000 ?
    N15 C117 H11B . . 109.100000 ?
    H11A C117 H11B . . 107.800000 ?
    C119 C118 C123 . . 116.0(15) ?
    C119 C118 C106 . . 125.1(15) ?
    C123 C118 C106 . . 119.0(14) ?
    C118 C119 C120 . . 128.2(15) ?
    C118 C119 H119 . . 115.900000 ?
    C120 C119 H119 . . 115.900000 ?
    C119 C120 C121 . . 117.1(13) ?
    C119 C120 H120 . . 121.500000 ?
    C121 C120 H120 . . 121.500000 ?
    C122 C121 C120 . . 116.4(15) ?
    C122 C121 C124 . . 122.7(15) ?
    C120 C121 C124 . . 120.9(13) ?
    C123 C122 C121 . . 122.9(18) ?
    C123 C122 H122 . . 118.500000 ?
    C121 C122 H122 . . 118.600000 ?
    C122 C123 C118 . . 119.4(16) ?
    C122 C123 H123 . . 120.300000 ?
    C118 C123 H123 . . 120.300000 ?
    N16 C124 C121 . . 112.9(13) ?
    N16 C124 H12A . . 109.000000 ?
    C121 C124 H12A . . 109.000000 ?
    N16 C124 H12B . . 109.000000 ?
    C121 C124 H12B . . 109.000000 ?
    H12A C124 H12B . . 107.800000 ?
    N12 C125 N11 . . 119.5(13) ?
    N12 C125 H125 . . 120.300000 ?
    N11 C125 H125 . . 120.300000 ?
    N11 C126 C127 . . 108.7(12) ?
    N11 C126 H126 . . 125.700000 ?
    C127 C126 H126 . . 125.700000 ?
    C126 C127 N12 . . 107.0(12) ?
    C126 C127 H127 . . 126.500000 ?
    N12 C127 H127 . . 126.500000 ?
    N12 C128 C129 . . 114.9(11) ?
    N12 C128 H12C . . 108.500000 ?
    C129 C128 H12C . . 108.500000 ?
    N12 C128 H12D . . 108.600000 ?
    C129 C128 H12D . . 108.500000 ?
    H12C C128 H12D . . 107.500000 ?
    C134 C129 C130 . . 117.9(13) ?
    C134 C129 C128 . . 119.7(13) ?
    C130 C129 C128 . . 122.2(13) ?
    C131 C130 C129 . . 121.0(14) ?
    C131 C130 C135 . . 120.2(13) ?
    C129 C130 C135 . . 118.8(13) ?
    C132 C131 C130 . . 120.1(14) ?
    C132 C131 H131 . . 119.900000 ?
    C130 C131 H131 . . 119.900000 ?
    C131 C132 C133 . . 122.3(14) ?
    C131 C132 H132 . . 118.800000 ?
    C133 C132 H132 . . 118.900000 ?
    C132 C133 C134 . . 119.7(14) ?
    C132 C133 H133 . . 120.100000 ?
    C134 C133 H133 . . 120.100000 ?
    C129 C134 C142 . . 125.0(13) ?
    C129 C134 C133 . . 118.3(13) ?
    C142 C134 C133 . . 116.8(13) ?
    C136 C135 C140 . . 116.7(15) ?
    C136 C135 C130 . . 124.2(14) ?
    C140 C135 C130 . . 118.8(14) ?
    C137 C136 C135 . . 122.5(16) ?
    C137 C136 H136 . . 118.700000 ?
    C135 C136 H136 . . 118.700000 ?
    C136 C137 C138 . . 119.0(15) ?
    C136 C137 H137 . . 120.500000 ?
    C138 C137 H137 . . 120.500000 ?
    C139 C138 C137 . . 121.4(16) ?
    C139 C138 C141 . . 118.0(15) ?
    C137 C138 C141 . . 120.7(14) ?
    C138 C139 C140 . . 120.4(15) ?
    C138 C139 H139 . . 119.800000 ?
    C140 C139 H139 . . 119.800000 ?
    C139 C140 C135 . . 119.8(14) ?
    C139 C140 H140 . . 120.100000 ?
    C135 C140 H140 . . 120.100000 ?
    N17 C141 C138 . . 114.3(14) ?
    N17 C141 H14A . . 108.700000 ?
    C138 C141 H14A . . 108.700000 ?
    N17 C141 H14B . . 108.700000 ?
    C138 C141 H14B . . 108.700000 ?
    H14A C141 H14B . . 107.600000 ?
    C143 C142 C134 . . 123.8(13) ?
    C143 C142 C147 . . 111.8(14) ?
    C134 C142 C147 . . 124.3(14) ?
    C144 C143 C142 . . 125.0(14) ?
    C144 C143 H143 . . 117.500000 ?
    C142 C143 H143 . . 117.500000 ?
    C143 C144 C145 . . 122.0(15) ?
    C143 C144 H144 . . 119.000000 ?
    C145 C144 H144 . . 119.000000 ?
    C144 C145 C146 . . 118.0(14) ?
    C144 C145 C148 . . 119.0(15) ?
    C146 C145 C148 . . 122.3(13) ?
    C147 C146 C145 . . 120.5(13) ?
    C147 C146 H146 . . 119.800000 ?
    C145 C146 H146 . . 119.800000 ?
    C146 C147 C142 . . 122.4(15) ?
    C146 C147 H147 . . 118.800000 ?
    C142 C147 H147 . . 118.800000 ?
    N18 C148 C145 . . 110.3(13) ?
    N18 C148 H14C . . 109.600000 ?
    C145 C148 H14C . . 109.600000 ?
    N18 C148 H14D . . 109.600000 ?
    C145 C148 H14D . . 109.600000 ?
    H14C C148 H14D . . 108.100000 ?
    C149 N13 C150 . . 107.4(12) ?
    C149 N13 Cu2 . . 119.6(11) ?
    C150 N13 Cu2 . . 132.4(10) ?
    C149 N14 C151 . . 105.7(12) ?
    C149 N14 C152 . . 127.4(13) ?
    C151 N14 C152 . . 126.3(12) ?
    N13 C149 N14 . . 111.1(15) ?
    N13 C149 H149 . . 124.500000 ?
    N14 C149 H149 . . 124.500000 ?
    C151 C150 N13 . . 109.5(15) ?
    C151 C150 H150 . . 125.300000 ?
    N13 C150 H150 . . 125.300000 ?
    C150 C151 N14 . . 106.2(14) ?
    C150 C151 H151 . . 126.900000 ?
    N14 C151 H151 . . 126.900000 ?
    C153 C152 N14 . . 116.8(14) ?
    C153 C152 H15A . . 108.100000 ?
    N14 C152 H15A . . 108.100000 ?
    C153 C152 H15B . . 108.100000 ?
    N14 C152 H15B . . 108.100000 ?
    H15A C152 H15B . . 107.300000 ?
    C152 C153 C154 . . 124.5(17) ?
    C152 C153 C158 . . 121.7(17) ?
    C154 C153 C158 . . 113.5(16) ?
    C155 C154 C153 . . 123.3(18) ?
    C155 C154 C166 . . 118.2(16) ?
    C153 C154 C166 . . 118.5(16) ?
    C154 C155 C156 . . 120.1(17) ?
    C154 C155 H155 . . 120.000000 ?
    C156 C155 H155 . . 120.000000 ?
    C157 C156 C155 . . 115.6(16) ?
    C157 C156 H15C . . 108.400000 ?
    C155 C156 H15C . . 108.400000 ?
    C157 C156 H15D . . 108.400000 ?
    C155 C156 H15D . . 108.400000 ?
    H15C C156 H15D . . 107.400000 ?
    C156 C157 C158 . . 123.1(19) ?
    C156 C157 H157 . . 118.500000 ?
    C158 C157 H157 . . 118.500000 ?
    C157 C158 C153 . . 124.5(17) ?
    C157 C158 C159 . . 113.9(17) ?
    C153 C158 C159 . . 121.4(16) ?
    C160 C159 C164 . . 119.1(18) ?
    C160 C159 C158 . . 119.3(16) ?
    C164 C159 C158 . . 121.4(17) ?
    C159 C160 C161 . . 118.7(17) ?
    C159 C160 H160 . . 120.600000 ?
    C161 C160 H160 . . 120.600000 ?
    C160 C161 C162 . . 124.1(19) ?
    C160 C161 H161 . . 118.000000 ?
    C162 C161 H161 . . 118.000000 ?
    C161 C162 C163 . . 113.(2) ?
    C161 C162 C165 . . 123.(2) ?
    C163 C162 C165 . . 123.(2) ?
    C164 C163 C162 . . 123.(3) ?
    C164 C163 H163 . . 118.600000 ?
    C162 C163 H163 . . 118.500000 ?
    C163 C164 C159 . . 120.(2) ?
    C163 C164 H164 . . 120.000000 ?
    C159 C164 H164 . . 120.000000 ?
    N19 C165 C162 . . 113.8(18) ?
    N19 C165 H16C . . 108.800000 ?
    C162 C165 H16C . . 108.800000 ?
    N19 C165 H16D . . 108.800000 ?
    C162 C165 H16D . . 108.800000 ?
    H16C C165 H16D . . 107.700000 ?
    C171 C166 C167 . . 122.(2) ?
    C171 C166 C154 . . 116.9(19) ?
    C167 C166 C154 . . 119.7(18) ?
    C168 C167 C166 . . 118.3(18) ?
    C168 C167 H167 . . 120.800000 ?
    C166 C167 H167 . . 120.800000 ?
    C167 C168 C169 . . 119.0(18) ?
    C167 C168 H168 . . 120.500000 ?
    C169 C168 H168 . . 120.500000 ?
    C170 C169 C172 . . 125.4(17) ?
    C170 C169 C168 . . 116.9(15) ?
    C172 C169 C168 . . 117.6(16) ?
    C169 C170 C171 . . 123.1(17) ?
    C169 C170 H170 . . 118.400000 ?
    C171 C170 H170 . . 118.400000 ?
    C166 C171 C170 . . 120.(2) ?
    C166 C171 H171 . . 119.900000 ?
    C170 C171 H171 . . 119.900000 ?
    C169 C172 N20 . . 111.2(13) ?
    C169 C172 H17A . . 109.400000 ?
    N20 C172 H17A . . 109.400000 ?
    C169 C172 H17B . . 109.400000 ?
    N20 C172 H17B . . 109.400000 ?
    H17A C172 H17B . . 108.000000 ?
    C178 C173 C174 . . 120.8(14) ?
    C178 C173 C179 . . 120.7(13) ?
    C174 C173 C179 . . 118.4(13) ?
    C173 C174 C175 . . 121.1(14) ?
    C173 C174 C180 . . 122.3(13) ?
    C175 C174 C180 . . 116.6(14) ?
    C176 C175 C174 . . 119.6(15) ?
    C176 C175 C182 . . 119.4(17) ?
    C174 C175 C182 . . 121.0(15) ?
    C175 C176 C177 . . 115.5(15) ?
    C175 C176 C183 . . 119.3(17) ?
    C177 C176 C183 . . 124.9(16) ?
    C178 C177 C176 . . 123.2(13) ?
    C178 C177 C185 . . 121.0(14) ?
    C176 C177 C185 . . 115.6(13) ?
    C173 C178 C177 . . 119.7(14) ?
    C173 C178 C186 . . 122.5(15) ?
    C177 C178 C186 . . 117.9(16) ?
    N15 C179 C173 . . 112.6(12) ?
    N15 C179 H17C . . 109.100000 ?
    C173 C179 H17C . . 109.100000 ?
    N15 C179 H17D . . 109.100000 ?
    C173 C179 H17D . . 109.100000 ?
    H17C C179 H17D . . 107.800000 ?
    C174 C180 C181 . . 110.0(14) ?
    C174 C180 H18A . . 109.700000 ?
    C181 C180 H18A . . 109.700000 ?
    C174 C180 H18B . . 109.600000 ?
    C181 C180 H18B . . 109.700000 ?
    H18A C180 H18B . . 108.200000 ?
    C180 C181 H18C . . 109.500000 ?
    C180 C181 H18D . . 109.500000 ?
    H18C C181 H18D . . 109.500000 ?
    C180 C181 H18E . . 109.500000 ?
    H18C C181 H18E . . 109.500000 ?
    H18D C181 H18E . . 109.500000 ?
    N17 C182 C175 . . 111.2(12) ?
    N17 C182 H18F . . 109.400000 ?
    C175 C182 H18F . . 109.400000 ?
    N17 C182 H18G . . 109.400000 ?
    C175 C182 H18G . . 109.400000 ?
    H18F C182 H18G . . 108.000000 ?
    C184 C183 C176 . . 104.3(16) ?
    C184 C183 H18H . . 110.900000 ?
    C176 C183 H18H . . 110.900000 ?
    C184 C183 H18I . . 110.900000 ?
    C176 C183 H18I . . 110.900000 ?
    H18H C183 H18I . . 108.900000 ?
    C183 C184 H18J . . 109.500000 ?
    C183 C184 H18K . . 109.500000 ?
    H18J C184 H18K . . 109.500000 ?
    C183 C184 H18L . . 109.500000 ?
    H18J C184 H18L . . 109.500000 ?
    H18K C184 H18L . . 109.500000 ?
    N19 C185 C177 . . 112.6(13) ?
    N19 C185 H18M . . 109.100000 ?
    C177 C185 H18M . . 109.100000 ?
    N19 C185 H18N . . 109.100000 ?
    C177 C185 H18N . . 109.100000 ?
    H18M C185 H18N . . 107.800000 ?
    C178 C186 C187 . . 114.1(13) ?
    C178 C186 H18O . . 108.700000 ?
    C187 C186 H18O . . 108.700000 ?
    C178 C186 H18P . . 108.700000 ?
    C187 C186 H18P . . 108.700000 ?
    H18O C186 H18P . . 107.600000 ?
    C186 C187 H18Q . . 109.500000 ?
    C186 C187 H18R . . 109.500000 ?
    H18Q C187 H18R . . 109.500000 ?
    C186 C187 H18S . . 109.500000 ?
    H18Q C187 H18S . . 109.500000 ?
    H18R C187 H18S . . 109.500000 ?
    C193 C188 C189 . . 121.6(14) ?
    C193 C188 C194 . . 118.0(13) ?
    C189 C188 C194 . . 120.4(13) ?
    C188 C189 C190 . . 121.6(13) ?
    C188 C189 C195 . . 119.2(14) ?
    C190 C189 C195 . . 119.1(15) ?
    C189 C190 C191 . . 119.9(14) ?
    C189 C190 C197 . . 120.5(12) ?
    C191 C190 C197 . . 119.6(13) ?
    C190 C191 C198 . . 120.2(13) ?
    C190 C191 C192 . . 118.7(13) ?
    C198 C191 C192 . . 121.0(13) ?
    C193 C192 C191 . . 118.1(13) ?
    C193 C192 C200 . . 123.1(14) ?
    C191 C192 C200 . . 118.7(13) ?
    C188 C193 C192 . . 120.0(13) ?
    C188 C193 C201 . . 121.7(14) ?
    C192 C193 C201 . . 118.2(13) ?
    C188 C194 N16 . . 108.2(13) ?
    C188 C194 H19A . . 110.100000 ?
    N16 C194 H19A . . 110.100000 ?
    C188 C194 H19B . . 110.100000 ?
    N16 C194 H19B . . 110.100000 ?
    H19A C194 H19B . . 108.400000 ?
    C196 C195 C189 . . 109.9(13) ?
    C196 C195 H19C . . 109.700000 ?
    C189 C195 H19C . . 109.700000 ?
    C196 C195 H19D . . 109.700000 ?
    C189 C195 H19D . . 109.700000 ?
    H19C C195 H19D . . 108.200000 ?
    C195 C196 H19E . . 109.500000 ?
    C195 C196 H19F . . 109.500000 ?
    H19E C196 H19F . . 109.500000 ?
    C195 C196 H19G . . 109.500000 ?
    H19E C196 H19G . . 109.500000 ?
    H19F C196 H19G . . 109.500000 ?
    N18 C197 C190 . . 112.8(11) ?
    N18 C197 H19H . . 109.000000 ?
    C190 C197 H19H . . 109.000000 ?
    N18 C197 H19I . . 109.000000 ?
    C190 C197 H19I . . 109.000000 ?
    H19H C197 H19I . . 107.800000 ?
    C191 C198 C199 . . 118.2(13) ?
    C191 C198 H19J . . 107.800000 ?
    C199 C198 H19J . . 107.800000 ?
    C191 C198 H19K . . 107.700000 ?
    C199 C198 H19K . . 107.700000 ?
    H19J C198 H19K . . 107.100000 ?
    C198 C199 H19L . . 109.500000 ?
    C198 C199 H19M . . 109.500000 ?
    H19L C199 H19M . . 109.500000 ?
    C198 C199 H19N . . 109.500000 ?
    H19L C199 H19N . . 109.500000 ?
    H19M C199 H19N . . 109.500000 ?
    C192 C200 N20 . . 108.9(13) ?
    C192 C200 H20A . . 109.900000 ?
    N20 C200 H20A . . 109.900000 ?
    C192 C200 H20B . . 109.900000 ?
    N20 C200 H20B . . 109.900000 ?
    H20A C200 H20B . . 108.300000 ?
    C193 C201 C202 . . 112.0(12) ?
    C193 C201 H20C . . 109.200000 ?
    C202 C201 H20C . . 109.200000 ?
    C193 C201 H20D . . 109.200000 ?
    C202 C201 H20D . . 109.200000 ?
    H20C C201 H20D . . 107.900000 ?
    C201 C202 H20E . . 109.500000 ?
    C201 C202 H20F . . 109.500000 ?
    H20E C202 H20F . . 109.500000 ?
    C201 C202 H20G . . 109.500000 ?
    H20E C202 H20G . . 109.500000 ?
    H20F C202 H20G . . 109.500000 ?
    C206 O5 C203 . . 111.4(13) ?
    O5 C203 C204 . . 103.0(16) ?
    O5 C203 H20H . . 111.200000 ?
    C204 C203 H20H . . 111.100000 ?
    O5 C203 H20I . . 111.200000 ?
    C204 C203 H20I . . 111.200000 ?
    H20H C203 H20I . . 109.100000 ?
    C205 C204 C203 . . 110.9(19) ?
    C205 C204 H204 . . 124.600000 ?
    C203 C204 H204 . . 124.500000 ?
    C204 C205 C206 . . 111.1(18) ?
    C204 C205 H20J . . 109.400000 ?
    C206 C205 H20J . . 109.400000 ?
    C204 C205 H20K . . 109.400000 ?
    C206 C205 H20K . . 109.400000 ?
    H20J C205 H20K . . 108.000000 ?
    O5 C206 C205 . . 102.2(15) ?
    O5 C206 H20L . . 111.300000 ?
    C205 C206 H20L . . 111.300000 ?
    O5 C206 H20M . . 111.400000 ?
    C205 C206 H20M . . 111.300000 ?
    H20L C206 H20M . . 109.200000 ?
    C207 O6 C210 . . 108.1(11) ?
    O6 C207 C208 . . 110.9(14) ?
    O6 C207 H20N . . 109.500000 ?
    C208 C207 H20N . . 109.500000 ?
    O6 C207 H20O . . 109.500000 ?
    C208 C207 H20O . . 109.500000 ?
    H20N C207 H20O . . 108.100000 ?
    C207 C208 C209 . . 98.9(15) ?
    C207 C208 H20P . . 112.000000 ?
    C209 C208 H20P . . 112.000000 ?
    C207 C208 H20Q . . 112.000000 ?
    C209 C208 H20Q . . 112.000000 ?
    H20P C208 H20Q . . 109.700000 ?
    C210 C209 C208 . . 104.7(17) ?
    C210 C209 H20R . . 110.800000 ?
    C208 C209 H20R . . 110.800000 ?
    C210 C209 H20S . . 110.800000 ?
    C208 C209 H20S . . 110.800000 ?
    H20R C209 H20S . . 108.900000 ?
    C209 C210 O6 . . 105.4(16) ?
    C209 C210 H21A . . 110.600000 ?
    O6 C210 H21A . . 110.600000 ?
    C209 C210 H21B . . 110.700000 ?
    O6 C210 H21B . . 110.700000 ?
    H21A C210 H21B . . 108.800000 ?
    C211 O7 C214 . . 107.8(15) ?
    C211 O7 Cu2 . . 138.5(14) ?
    C214 O7 Cu2 . . 107.1(14) ?
    O7 C211 C212 . . 105.7(16) ?
    O7 C211 H21C . . 110.600000 ?
    C212 C211 H21C . . 110.600000 ?
    O7 C211 H21D . . 110.600000 ?
    C212 C211 H21D . . 110.600000 ?
    H21C C211 H21D . . 108.700000 ?
    C213 C212 C211 . . 109.3(19) ?
    C213 C212 H21E . . 109.700000 ?
    C211 C212 H21E . . 109.800000 ?
    C213 C212 H21F . . 110.000000 ?
    C211 C212 H21F . . 109.800000 ?
    H21E C212 H21F . . 108.300000 ?
    C212 C213 C214 . . 106.7(18) ?
    C212 C213 H21G . . 110.200000 ?
    C214 C213 H21G . . 111.400000 ?
    C212 C213 H21H . . 110.400000 ?
    C214 C213 H21H . . 109.600000 ?
    H21G C213 H21H . . 108.600000 ?
    C213 C214 O7 . . 105.(2) ?
    C213 C214 H21I . . 109.800000 ?
    O7 C214 H21I . . 109.800000 ?
    C213 C214 H21J . . 111.600000 ?
    O7 C214 H21J . . 111.700000 ?
    H21I C214 H21J . . 108.700000 ?
    C215 O8 C218 . . 108.6(10) ?
    O8 C215 C216 . . 103.7(12) ?
    O8 C215 H21K . . 111.000000 ?
    C216 C215 H21K . . 111.000000 ?
    O8 C215 H21L . . 111.000000 ?
    C216 C215 H21L . . 111.000000 ?
    H21K C215 H21L . . 109.000000 ?
    C217 C216 C215 . . 106.7(13) ?
    C217 C216 H21M . . 110.400000 ?
    C215 C216 H21M . . 110.400000 ?
    C217 C216 H21N . . 110.400000 ?
    C215 C216 H21N . . 110.400000 ?
    H21M C216 H21N . . 108.600000 ?
    C216 C217 C218 . . 105.4(13) ?
    C216 C217 H21O . . 110.700000 ?
    C218 C217 H21O . . 110.600000 ?
    C216 C217 H21P . . 110.700000 ?
    C218 C217 H21P . . 110.700000 ?
    H21O C217 H21P . . 108.800000 ?
    C217 C218 O8 . . 105.2(12) ?
    C217 C218 H21Q . . 110.700000 ?
    O8 C218 H21Q . . 110.700000 ?
    C217 C218 H21R . . 110.700000 ?
    O8 C218 H21R . . 110.700000 ?
    H21Q C218 H21R . . 108.800000 ?
    F6 P1 F5 . . 176.1(11) ?
    F6 P1 F1 . . 88.4(9) ?
    F5 P1 F1 . . 89.1(8) ?
    F6 P1 F2 . . 94.5(10) ?
    F5 P1 F2 . . 88.4(10) ?
    F1 P1 F2 . . 87.3(8) ?
    F6 P1 F3 . . 90.9(8) ?
    F5 P1 F3 . . 91.6(8) ?
    F1 P1 F3 . . 179.1(9) ?
    F2 P1 F3 . . 92.1(9) ?
    F6 P1 F4 . . 85.0(10) ?
    F5 P1 F4 . . 92.1(10) ?
    F1 P1 F4 . . 92.4(9) ?
    F2 P1 F4 . . 179.5(11) ?
    F3 P1 F4 . . 88.1(8) ?
    F1 P1 F2A . . 90.(2) ?
    F3 P1 F2A . . 89.(2) ?
    F1 P1 F6A . . 84.(2) ?
    F3 P1 F6A . . 96.(2) ?
    F2A P1 F6A . . 89.1(17) ?
    F1 P1 F5A . . 90.(2) ?
    F3 P1 F5A . . 91.(2) ?
    F2A P1 F5A . . 178.(3) ?
    F6A P1 F5A . . 89.0(17) ?
    F1 P1 F4A . . 95.(2) ?
    F3 P1 F4A . . 86.(2) ?
    F2A P1 F4A . . 80.(3) ?
    F6A P1 F4A . . 169.(3) ?
    F5A P1 F4A . . 102.(3) ?
    F8 P2 F12 . . 85.0(7) ?
    F8 P2 F7 . . 110.4(7) ?
    F12 P2 F7 . . 163.6(7) ?
    F8 P2 F11 . . 90.3(7) ?
    F12 P2 F11 . . 81.3(7) ?
    F7 P2 F11 . . 103.7(7) ?
    F8 P2 F9 . . 87.7(7) ?
    F12 P2 F9 . . 81.5(7) ?
    F7 P2 F9 . . 93.0(7) ?
    F11 P2 F9 . . 162.8(8) ?
    F8 P2 F10 . . 159.8(8) ?
    F12 P2 F10 . . 75.3(6) ?
    F7 P2 F10 . . 88.9(7) ?
    F11 P2 F10 . . 90.5(7) ?
    F9 P2 F10 . . 85.5(7) ?
    C78 N5 C16 . . 111.6(12) ?
    C78 N5 H905 . . 90.(3) ?
    C16 N5 H905 . . 89.(3) ?
    C93 N6 C23 . . 113.0(12) ?
    C93 N6 H906 . . 94.(3) ?
    C23 N6 H906 . . 88.(3) ?
    C84 N7 C40 . . 110.3(14) ?
    C84 N7 H907 . . 101.(10) ?
    C40 N7 H907 . . 101.(10) ?
    C84 N7A C40 . . 110.6(17) ?
    C84 N7A H977 . . 101.(10) ?
    C40 N7A H977 . . 101.(10) ?
    C99 N8 C47 . . 109.1(12) ?
    C99 N8 H908 . . 99.(3) ?
    C47 N8 H908 . . 96.(3) ?
    C64 N9 C81 . . 110.7(13) ?
    C64 N9 H909 . . 94.(3) ?
    C81 N9 H909 . . 94.(3) ?
    C96 N10 C71 . . 110.0(11) ?
    C96 N10 H910 . . 97.(3) ?
    C71 N10 H910 . . 95.(3) ?

loop_
    _geom_torsion_atom_site_label_1
    _geom_torsion_atom_site_label_2
    _geom_torsion_atom_site_label_3
    _geom_torsion_atom_site_label_4
    _geom_torsion_site_symmetry_1
    _geom_torsion_site_symmetry_2
    _geom_torsion_site_symmetry_3
    _geom_torsion_site_symmetry_4
    _geom_torsion
    _geom_torsion_publ_flag
    N13 Cu2 N11 C125 . . . . -19.6(15) ?
    O4 Cu2 N11 C125 . . . . 163.0(14) ?
    O3 Cu2 N11 C125 . . . . 160.9(14) ?
    O7 Cu2 N11 C125 . . . . 69.0(14) ?
    N13 Cu2 N11 C126 . . . . 153.9(11) ?
    O4 Cu2 N11 C126 . . . . -23.(2) ?
    O3 Cu2 N11 C126 . . . . -25.6(11) ?
    O7 Cu2 N11 C126 . . . . -117.4(11) ?
    Cu1 O2 C1 O1 . . . . 0.7(14) ?
    Cu1 O2 C1 C2 . . . . -175.7(12) ?
    Cu1 O1 C1 O2 . . . . -0.6(14) ?
    Cu1 O1 C1 C2 . . . . 175.7(12) ?
    O2 C1 C2 C3 . . . . -161.0(12) ?
    O1 C1 C2 C3 . . . . 22.4(18) ?
    C1 C2 C3 C4 . . . . 174.5(12) ?
    C2 C3 C4 C9 . . . . 76.7(16) ?
    C2 C3 C4 C5 . . . . -102.7(15) ?
    C9 C4 C5 C6 . . . . -1.(2) ?
    C3 C4 C5 C6 . . . . 178.4(13) ?
    C9 C4 C5 C17 . . . . -178.0(12) ?
    C3 C4 C5 C17 . . . . 1.(2) ?
    C4 C5 C6 C7 . . . . 1.(2) ?
    C17 C5 C6 C7 . . . . 178.3(12) ?
    C5 C6 C7 C8 . . . . -2.(2) ?
    C6 C7 C8 C9 . . . . 2.(2) ?
    C7 C8 C9 C4 . . . . -2.(2) ?
    C7 C8 C9 C10 . . . . 178.2(13) ?
    C5 C4 C9 C8 . . . . 1.(2) ?
    C3 C4 C9 C8 . . . . -178.0(13) ?
    C5 C4 C9 C10 . . . . -179.0(12) ?
    C3 C4 C9 C10 . . . . 2.(2) ?
    C8 C9 C10 C15 . . . . -120.1(15) ?
    C4 C9 C10 C15 . . . . 60.3(19) ?
    C8 C9 C10 C11 . . . . 60.1(17) ?
    C4 C9 C10 C11 . . . . -119.5(15) ?
    C15 C10 C11 C12 . . . . 5.(2) ?
    C9 C10 C11 C12 . . . . -174.8(13) ?
    C10 C11 C12 C13 . . . . -2.(2) ?
    C11 C12 C13 C14 . . . . 2.(2) ?
    C11 C12 C13 C16 . . . . 177.8(14) ?
    C12 C13 C14 C15 . . . . -6.(2) ?
    C16 C13 C14 C15 . . . . 177.9(14) ?
    C13 C14 C15 C10 . . . . 10.(2) ?
    C11 C10 C15 C14 . . . . -9.3(19) ?
    C9 C10 C15 C14 . . . . 170.9(12) ?
    C14 C13 C16 N5 . . . . -88.8(18) ?
    C12 C13 C16 N5 . . . . 95.3(16) ?
    C6 C5 C17 C22 . . . . 52.5(18) ?
    C4 C5 C17 C22 . . . . -130.5(15) ?
    C6 C5 C17 C18 . . . . -120.3(14) ?
    C4 C5 C17 C18 . . . . 56.7(18) ?
    C22 C17 C18 C19 . . . . 5.6(17) ?
    C5 C17 C18 C19 . . . . 178.8(12) ?
    C17 C18 C19 C20 . . . . -5.5(19) ?
    C18 C19 C20 C21 . . . . 3.(2) ?
    C18 C19 C20 C23 . . . . -172.7(13) ?
    C19 C20 C21 C22 . . . . -2.(2) ?
    C23 C20 C21 C22 . . . . 174.3(14) ?
    C20 C21 C22 C17 . . . . 3.(2) ?
    C18 C17 C22 C21 . . . . -5.(2) ?
    C5 C17 C22 C21 . . . . -177.9(14) ?
    C19 C20 C23 N6 . . . . -33.2(19) ?
    C21 C20 C23 N6 . . . . 151.0(13) ?
    C26 N2 C24 N1 . . . . -1.4(15) ?
    C27 N2 C24 N1 . . . . -173.2(12) ?
    N2 C24 N1 C25 . . . . -1.1(16) ?
    N2 C24 N1 Cu1 . . . . 171.6(10) ?
    C24 N1 C25 C26 . . . . 3.1(16) ?
    Cu1 N1 C25 C26 . . . . -170.4(10) ?
    C24 N2 C26 C25 . . . . 3.4(16) ?
    C27 N2 C26 C25 . . . . 174.3(14) ?
    N1 C25 C26 N2 . . . . -4.2(17) ?
    C24 N2 C27 C28 . . . . -171.0(13) ?
    C26 N2 C27 C28 . . . . 20.(2) ?
    N2 C27 C28 C33 . . . . -89.6(16) ?
    N2 C27 C28 C29 . . . . 99.5(16) ?
    C33 C28 C29 C30 . . . . -3.(2) ?
    C27 C28 C29 C30 . . . . 167.4(13) ?
    C33 C28 C29 C34 . . . . 168.1(14) ?
    C27 C28 C29 C34 . . . . -21.(2) ?
    C28 C29 C30 C31 . . . . -1.(2) ?
    C34 C29 C30 C31 . . . . -172.5(15) ?
    C29 C30 C31 C32 . . . . 7.(3) ?
    C30 C31 C32 C33 . . . . -8.(2) ?
    C29 C28 C33 C41 . . . . -176.1(15) ?
    C27 C28 C33 C41 . . . . 13.(2) ?
    C29 C28 C33 C32 . . . . 2.(2) ?
    C27 C28 C33 C32 . . . . -168.4(13) ?
    C31 C32 C33 C28 . . . . 3.(2) ?
    C31 C32 C33 C41 . . . . -178.3(14) ?
    C30 C29 C34 C35 . . . . 115.6(17) ?
    C28 C29 C34 C35 . . . . -55.(2) ?
    C30 C29 C34 C39 . . . . -65.(2) ?
    C28 C29 C34 C39 . . . . 124.8(16) ?
    C39 C34 C35 C36 . . . . 2.(2) ?
    C29 C34 C35 C36 . . . . -178.1(13) ?
    C34 C35 C36 C37 . . . . 0.(2) ?
    C35 C36 C37 C38 . . . . -1.(2) ?
    C35 C36 C37 C40 . . . . 177.0(14) ?
    C36 C37 C38 C39 . . . . 0.(2) ?
    C40 C37 C38 C39 . . . . -178.2(15) ?
    C35 C34 C39 C38 . . . . -3.(2) ?
    C29 C34 C39 C38 . . . . 176.9(14) ?
    C37 C38 C39 C34 . . . . 2.(2) ?
    C36 C37 C40 N7A . . . . 51.(3) ?
    C38 C37 C40 N7A . . . . -130.(3) ?
    C36 C37 C40 N7 . . . . 22.(2) ?
    C38 C37 C40 N7 . . . . -159.8(18) ?
    C28 C33 C41 C42 . . . . -59.(2) ?
    C32 C33 C41 C42 . . . . 122.3(16) ?
    C28 C33 C41 C46 . . . . 117.3(17) ?
    C32 C33 C41 C46 . . . . -61.1(18) ?
    C46 C41 C42 C43 . . . . 5.(2) ?
    C33 C41 C42 C43 . . . . -178.9(13) ?
    C41 C42 C43 C44 . . . . 1.(2) ?
    C42 C43 C44 C45 . . . . -3.(2) ?
    C42 C43 C44 C47 . . . . 171.7(14) ?
    C43 C44 C45 C46 . . . . -1.(2) ?
    C47 C44 C45 C46 . . . . -175.7(14) ?
    C44 C45 C46 C41 . . . . 6.(2) ?
    C42 C41 C46 C45 . . . . -9.(2) ?
    C33 C41 C46 C45 . . . . 174.7(14) ?
    C43 C44 C47 N8 . . . . 90.1(19) ?
    C45 C44 C47 N8 . . . . -95.1(17) ?
    C49 N3 C48 N4 . . . . 7.6(18) ?
    Cu1 N3 C48 N4 . . . . -179.6(10) ?
    C50 N4 C48 N3 . . . . -4.4(18) ?
    C51 N4 C48 N3 . . . . 179.2(14) ?
    C48 N3 C49 C50 . . . . -8.1(18) ?
    Cu1 N3 C49 C50 . . . . -179.3(12) ?
    N3 C49 C50 N4 . . . . 5.8(18) ?
    C48 N4 C50 C49 . . . . -1.1(17) ?
    C51 N4 C50 C49 . . . . 174.9(15) ?
    C48 N4 C51 C52 . . . . -174.6(14) ?
    C50 N4 C51 C52 . . . . 10.(2) ?
    N4 C51 C52 C57 . . . . -82.(2) ?
    N4 C51 C52 C53 . . . . 97.7(19) ?
    C57 C52 C53 C54 . . . . -8.(3) ?
    C51 C52 C53 C54 . . . . 171.8(16) ?
    C57 C52 C53 C58 . . . . 175.7(18) ?
    C51 C52 C53 C58 . . . . -4.(3) ?
    C52 C53 C54 C55 . . . . 4.(3) ?
    C58 C53 C54 C55 . . . . -179.5(17) ?
    C53 C54 C55 C56 . . . . 4.(3) ?
    C54 C55 C56 C57 . . . . -9.(3) ?
    C53 C52 C57 C56 . . . . 4.(3) ?
    C51 C52 C57 C56 . . . . -176.1(16) ?
    C53 C52 C57 C65 . . . . -170.6(17) ?
    C51 C52 C57 C65 . . . . 9.(3) ?
    C55 C56 C57 C52 . . . . 5.(3) ?
    C55 C56 C57 C65 . . . . 179.4(18) ?
    C54 C53 C58 C59 . . . . -69.(2) ?
    C52 C53 C58 C59 . . . . 107.(2) ?
    C54 C53 C58 C63 . . . . 115.4(19) ?
    C52 C53 C58 C63 . . . . -69.(3) ?
    C53 C58 C59 C60 . . . . 173.3(15) ?
    C63 C58 C59 C60 . . . . -11.(2) ?
    C58 C59 C60 C61 . . . . 8.(3) ?
    C59 C60 C61 C64 . . . . 176.9(15) ?
    C59 C60 C61 C62 . . . . -1.(3) ?
    C60 C61 C62 C63 . . . . -1.(2) ?
    C64 C61 C62 C63 . . . . -178.9(16) ?
    C61 C62 C63 C58 . . . . -3.(3) ?
    C59 C58 C63 C62 . . . . 9.(3) ?
    C53 C58 C63 C62 . . . . -175.0(16) ?
    C60 C61 C64 N9 . . . . -150.5(15) ?
    C62 C61 C64 N9 . . . . 28.(2) ?
    C52 C57 C65 C66 . . . . 125.3(19) ?
    C56 C57 C65 C66 . . . . -49.(2) ?
    C52 C57 C65 C70 . . . . -61.(3) ?
    C56 C57 C65 C70 . . . . 124.(2) ?
    C70 C65 C66 C67 . . . . -1.(2) ?
    C57 C65 C66 C67 . . . . 172.9(14) ?
    C65 C66 C67 C68 . . . . 3.(3) ?
    C66 C67 C68 C69 . . . . -2.(3) ?
    C66 C67 C68 C71 . . . . -178.7(14) ?
    C67 C68 C69 C70 . . . . 0.(3) ?
    C71 C68 C69 C70 . . . . 176.5(16) ?
    C68 C69 C70 C65 . . . . 2.(3) ?
    C66 C65 C70 C69 . . . . -1.(3) ?
    C57 C65 C70 C69 . . . . -174.9(17) ?
    C67 C68 C71 N10 . . . . -111.3(18) ?
    C69 C68 C71 N10 . . . . 71.9(19) ?
    C77 C72 C73 C74 . . . . 2.(2) ?
    C78 C72 C73 C74 . . . . -179.4(12) ?
    C77 C72 C73 C79 . . . . 178.4(12) ?
    C78 C72 C73 C79 . . . . -3.1(18) ?
    C72 C73 C74 C75 . . . . -2.(2) ?
    C79 C73 C74 C75 . . . . -177.9(12) ?
    C72 C73 C74 C81 . . . . -177.7(12) ?
    C79 C73 C74 C81 . . . . 6.2(19) ?
    C73 C74 C75 C76 . . . . 3.2(19) ?
    C81 C74 C75 C76 . . . . 179.2(12) ?
    C73 C74 C75 C82 . . . . 180.0(13) ?
    C81 C74 C75 C82 . . . . -4.0(19) ?
    C74 C75 C76 C77 . . . . -5.(2) ?
    C82 C75 C76 C77 . . . . 178.3(14) ?
    C74 C75 C76 C84 . . . . 179.0(12) ?
    C82 C75 C76 C84 . . . . 3.(2) ?
    C73 C72 C77 C76 . . . . -4.(2) ?
    C78 C72 C77 C76 . . . . 177.6(13) ?
    C73 C72 C77 C85 . . . . -177.8(13) ?
    C78 C72 C77 C85 . . . . 4.(2) ?
    C75 C76 C77 C72 . . . . 6.(2) ?
    C84 C76 C77 C72 . . . . -178.8(13) ?
    C75 C76 C77 C85 . . . . 179.7(13) ?
    C84 C76 C77 C85 . . . . -5.(2) ?
    C77 C72 C78 N5 . . . . 91.5(16) ?
    C73 C72 C78 N5 . . . . -87.0(15) ?
    C74 C73 C79 C80 . . . . 87.9(17) ?
    C72 C73 C79 C80 . . . . -88.3(16) ?
    C73 C74 C81 N9 . . . . 93.3(16) ?
    C75 C74 C81 N9 . . . . -82.7(16) ?
    C76 C75 C82 C83 . . . . 82.(2) ?
    C74 C75 C82 C83 . . . . -94.(2) ?
    C77 C76 C84 N7A . . . . -96.(3) ?
    C75 C76 C84 N7A . . . . 80.(3) ?
    C77 C76 C84 N7 . . . . -67.(2) ?
    C75 C76 C84 N7 . . . . 109.0(19) ?
    C72 C77 C85 C86 . . . . 91.5(18) ?
    C76 C77 C85 C86 . . . . -82.(2) ?
    C92 C87 C88 C89 . . . . 0.3(19) ?
    C93 C87 C88 C89 . . . . -178.0(12) ?
    C92 C87 C88 C94 . . . . -179.3(13) ?
    C93 C87 C88 C94 . . . . 2.4(19) ?
    C87 C88 C89 C90 . . . . -1.(2) ?
    C94 C88 C89 C90 . . . . 178.9(14) ?
    C87 C88 C89 C96 . . . . -178.2(11) ?
    C94 C88 C89 C96 . . . . 1.4(19) ?
    C88 C89 C90 C97 . . . . 175.9(13) ?
    C96 C89 C90 C97 . . . . -7.(2) ?
    C88 C89 C90 C91 . . . . 0.(2) ?
    C96 C89 C90 C91 . . . . 177.2(11) ?
    C89 C90 C91 C92 . . . . 2.(2) ?
    C97 C90 C91 C92 . . . . -174.7(13) ?
    C89 C90 C91 C99 . . . . 175.5(13) ?
    C97 C90 C91 C99 . . . . -1.0(19) ?
    C90 C91 C92 C87 . . . . -2.(2) ?
    C99 C91 C92 C87 . . . . -175.7(14) ?
    C90 C91 C92 C100 . . . . 176.6(12) ?
    C99 C91 C92 C100 . . . . 3.(2) ?
    C88 C87 C92 C91 . . . . 1.(2) ?
    C93 C87 C92 C91 . . . . 179.5(13) ?
    C88 C87 C92 C100 . . . . -177.6(12) ?
    C93 C87 C92 C100 . . . . 1.(2) ?
    C92 C87 C93 N6 . . . . -94.2(16) ?
    C88 C87 C93 N6 . . . . 84.1(15) ?
    C89 C88 C94 C95 . . . . -90.9(18) ?
    C87 C88 C94 C95 . . . . 88.6(17) ?
    C90 C89 C96 N10 . . . . 88.4(16) ?
    C88 C89 C96 N10 . . . . -94.0(14) ?
    C89 C90 C97 C98 . . . . 92.0(17) ?
    C91 C90 C97 C98 . . . . -91.7(16) ?
    C92 C91 C99 N8 . . . . 78.8(18) ?
    C90 C91 C99 N8 . . . . -94.6(14) ?
    C91 C92 C100 C101 . . . . 87.2(16) ?
    C87 C92 C100 C101 . . . . -93.9(17) ?
    Cu2 O4 C102 O3 . . . . -6.4(14) ?
    Cu2 O4 C102 C103 . . . . -174.7(15) ?
    Cu2 O3 C102 O4 . . . . 6.4(14) ?
    Cu2 O3 C102 C103 . . . . 174.3(16) ?
    O4 C102 C103 C104 . . . . -165.7(16) ?
    O3 C102 C103 C104 . . . . 27.(2) ?
    C102 C103 C104 C105 . . . . 175.4(14) ?
    C103 C104 C105 C106 . . . . -109.3(15) ?
    C103 C104 C105 C110 . . . . 76.4(17) ?
    C110 C105 C106 C107 . . . . -2.(2) ?
    C104 C105 C106 C107 . . . . -176.2(12) ?
    C110 C105 C106 C118 . . . . -178.1(14) ?
    C104 C105 C106 C118 . . . . 7.(2) ?
    C118 C106 C107 C108 . . . . 178.6(15) ?
    C105 C106 C107 C108 . . . . 2.(2) ?
    C106 C107 C108 C109 . . . . -3.(2) ?
    C107 C108 C109 C110 . . . . 5.(2) ?
    C108 C109 C110 C111 . . . . 179.1(14) ?
    C108 C109 C110 C105 . . . . -5.(2) ?
    C106 C105 C110 C109 . . . . 3.(2) ?
    C104 C105 C110 C109 . . . . 177.4(13) ?
    C106 C105 C110 C111 . . . . 179.1(13) ?
    C104 C105 C110 C111 . . . . -7.(2) ?
    C109 C110 C111 C112 . . . . 57.(2) ?
    C105 C110 C111 C112 . . . . -119.2(17) ?
    C109 C110 C111 C116 . . . . -122.2(17) ?
    C105 C110 C111 C116 . . . . 62.(2) ?
    C110 C111 C112 C113 . . . . -173.1(15) ?
    C116 C111 C112 C113 . . . . 6.(2) ?
    C111 C112 C113 C114 . . . . -8.(3) ?
    C112 C113 C114 C115 . . . . 5.(2) ?
    C112 C113 C114 C117 . . . . -179.4(15) ?
    C117 C114 C115 C116 . . . . -176.0(15) ?
    C113 C114 C115 C116 . . . . -1.(2) ?
    C114 C115 C116 C111 . . . . 0.(2) ?
    C110 C111 C116 C115 . . . . 177.0(15) ?
    C112 C111 C116 C115 . . . . -2.(2) ?
    C115 C114 C117 N15 . . . . -69.9(19) ?
    C113 C114 C117 N15 . . . . 115.3(15) ?
    C179 N15 C117 C114 . . . . -176.9(13) ?
    C107 C106 C118 C119 . . . . -121.5(17) ?
    C105 C106 C118 C119 . . . . 55.(2) ?
    C107 C106 C118 C123 . . . . 57.6(19) ?
    C105 C106 C118 C123 . . . . -126.1(16) ?
    C123 C118 C119 C120 . . . . -4.(2) ?
    C106 C118 C119 C120 . . . . 175.2(14) ?
    C118 C119 C120 C121 . . . . 4.(2) ?
    C119 C120 C121 C122 . . . . -2.(2) ?
    C119 C120 C121 C124 . . . . 177.6(14) ?
    C120 C121 C122 C123 . . . . -1.(2) ?
    C124 C121 C122 C123 . . . . 179.5(15) ?
    C121 C122 C123 C118 . . . . 2.(2) ?
    C119 C118 C123 C122 . . . . 1.(2) ?
    C106 C118 C123 C122 . . . . -178.6(14) ?
    C194 N16 C124 C121 . . . . -175.9(13) ?
    C122 C121 C124 N16 . . . . 156.6(14) ?
    C120 C121 C124 N16 . . . . -22.(2) ?
    C127 N12 C125 N11 . . . . -1.6(17) ?
    C128 N12 C125 N11 . . . . -173.4(13) ?
    C126 N11 C125 N12 . . . . 0.7(18) ?
    Cu2 N11 C125 N12 . . . . 175.2(10) ?
    C125 N11 C126 C127 . . . . 0.6(16) ?
    Cu2 N11 C126 C127 . . . . -174.7(9) ?
    N11 C126 C127 N12 . . . . -1.6(16) ?
    C125 N12 C127 C126 . . . . 1.8(15) ?
    C128 N12 C127 C126 . . . . 173.6(13) ?
    C125 N12 C128 C129 . . . . -166.8(14) ?
    C127 N12 C128 C129 . . . . 24.(2) ?
    N12 C128 C129 C134 . . . . -87.3(16) ?
    N12 C128 C129 C130 . . . . 97.0(16) ?
    C134 C129 C130 C131 . . . . -8.(2) ?
    C128 C129 C130 C131 . . . . 167.3(13) ?
    C134 C129 C130 C135 . . . . 169.8(13) ?
    C128 C129 C130 C135 . . . . -14.(2) ?
    C129 C130 C131 C132 . . . . 3.(2) ?
    C135 C130 C131 C132 . . . . -175.2(13) ?
    C130 C131 C132 C133 . . . . 4.(2) ?
    C131 C132 C133 C134 . . . . -6.(2) ?
    C130 C129 C134 C142 . . . . -172.8(14) ?
    C128 C129 C134 C142 . . . . 11.(2) ?
    C130 C129 C134 C133 . . . . 6.7(19) ?
    C128 C129 C134 C133 . . . . -169.1(12) ?
    C132 C133 C134 C129 . . . . 0.(2) ?
    C132 C133 C134 C142 . . . . 179.6(13) ?
    C131 C130 C135 C136 . . . . 116.3(16) ?
    C129 C130 C135 C136 . . . . -62.(2) ?
    C131 C130 C135 C140 . . . . -57.9(19) ?
    C129 C130 C135 C140 . . . . 123.8(15) ?
    C140 C135 C136 C137 . . . . -4.(2) ?
    C130 C135 C136 C137 . . . . -178.2(14) ?
    C135 C136 C137 C138 . . . . 6.(2) ?
    C136 C137 C138 C139 . . . . -3.(3) ?
    C136 C137 C138 C141 . . . . 175.5(15) ?
    C137 C138 C139 C140 . . . . 0.(3) ?
    C141 C138 C139 C140 . . . . -179.4(15) ?
    C138 C139 C140 C135 . . . . 2.(3) ?
    C136 C135 C140 C139 . . . . 0.(2) ?
    C130 C135 C140 C139 . . . . 174.5(14) ?
    C182 N17 C141 C138 . . . . 175.5(13) ?
    C139 C138 C141 N17 . . . . -159.1(15) ?
    C137 C138 C141 N17 . . . . 22.(2) ?
    C129 C134 C142 C143 . . . . 117.8(16) ?
    C133 C134 C142 C143 . . . . -61.7(19) ?
    C129 C134 C142 C147 . . . . -61.(2) ?
    C133 C134 C142 C147 . . . . 119.5(15) ?
    C134 C142 C143 C144 . . . . 179.6(14) ?
    C147 C142 C143 C144 . . . . -2.(2) ?
    C142 C143 C144 C145 . . . . 3.(2) ?
    C143 C144 C145 C146 . . . . -5.(2) ?
    C143 C144 C145 C148 . . . . -175.3(13) ?
    C144 C145 C146 C147 . . . . 6.(2) ?
    C148 C145 C146 C147 . . . . 176.1(13) ?
    C145 C146 C147 C142 . . . . -5.(2) ?
    C143 C142 C147 C146 . . . . 3.(2) ?
    C134 C142 C147 C146 . . . . -178.4(14) ?
    C197 N18 C148 C145 . . . . -176.4(12) ?
    C144 C145 C148 N18 . . . . -100.0(16) ?
    C146 C145 C148 N18 . . . . 90.2(17) ?
    C150 N13 C149 N14 . . . . 1.1(18) ?
    Cu2 N13 C149 N14 . . . . 173.6(10) ?
    C151 N14 C149 N13 . . . . 1.0(18) ?
    C152 N14 C149 N13 . . . . -170.0(14) ?
    C149 N13 C150 C151 . . . . -3.0(19) ?
    Cu2 N13 C150 C151 . . . . -174.2(12) ?
    N13 C150 C151 N14 . . . . 3.5(18) ?
    C149 N14 C151 C150 . . . . -2.8(18) ?
    C152 N14 C151 C150 . . . . 168.3(14) ?
    C149 N14 C152 C153 . . . . -162.4(16) ?
    C151 N14 C152 C153 . . . . 28.(2) ?
    N14 C152 C153 C154 . . . . -90.(2) ?
    N14 C152 C153 C158 . . . . 97.(2) ?
    C152 C153 C154 C155 . . . . -169.8(18) ?
    C158 C153 C154 C155 . . . . 3.(3) ?
    C152 C153 C154 C166 . . . . 9.(3) ?
    C158 C153 C154 C166 . . . . -178.1(17) ?
    C153 C154 C155 C156 . . . . -3.(3) ?
    C166 C154 C155 C156 . . . . 177.8(17) ?
    C154 C155 C156 C157 . . . . 1.(3) ?
    C155 C156 C157 C158 . . . . 1.(3) ?
    C156 C157 C158 C153 . . . . -1.(3) ?
    C156 C157 C158 C159 . . . . -175.5(17) ?
    C152 C153 C158 C157 . . . . 172.2(17) ?
    C154 C153 C158 C157 . . . . -1.(3) ?
    C152 C153 C158 C159 . . . . -14.(3) ?
    C154 C153 C158 C159 . . . . 173.2(16) ?
    C157 C158 C159 C160 . . . . -73.(2) ?
    C153 C158 C159 C160 . . . . 112.(2) ?
    C157 C158 C159 C164 . . . . 112.(2) ?
    C153 C158 C159 C164 . . . . -62.(3) ?
    C164 C159 C160 C161 . . . . -14.(3) ?
    C158 C159 C160 C161 . . . . 171.2(18) ?
    C159 C160 C161 C162 . . . . 7.(3) ?
    C160 C161 C162 C163 . . . . 6.(3) ?
    C160 C161 C162 C165 . . . . 175.(2) ?
    C161 C162 C163 C164 . . . . -13.(4) ?
    C165 C162 C163 C164 . . . . 178.(2) ?
    C162 C163 C164 C159 . . . . 7.(4) ?
    C160 C159 C164 C163 . . . . 8.(3) ?
    C158 C159 C164 C163 . . . . -178.1(19) ?
    C185 N19 C165 C162 . . . . -177.5(18) ?
    C161 C162 C165 N19 . . . . -151.(2) ?
    C163 C162 C165 N19 . . . . 16.(3) ?
    C155 C154 C166 C171 . . . . -57.(2) ?
    C153 C154 C166 C171 . . . . 124.2(19) ?
    C155 C154 C166 C167 . . . . 111.(2) ?
    C153 C154 C166 C167 . . . . -68.(2) ?
    C171 C166 C167 C168 . . . . -6.(3) ?
    C154 C166 C167 C168 . . . . -173.1(15) ?
    C166 C167 C168 C169 . . . . 2.(2) ?
    C167 C168 C169 C170 . . . . 2.(2) ?
    C167 C168 C169 C172 . . . . 178.2(15) ?
    C172 C169 C170 C171 . . . . -178.3(17) ?
    C168 C169 C170 C171 . . . . -2.(3) ?
    C167 C166 C171 C170 . . . . 5.(3) ?
    C154 C166 C171 C170 . . . . 173.2(16) ?
    C169 C170 C171 C166 . . . . -1.(3) ?
    C170 C169 C172 N20 . . . . -106.8(18) ?
    C168 C169 C172 N20 . . . . 77.0(18) ?
    C200 N20 C172 C169 . . . . 171.4(14) ?
    C178 C173 C174 C175 . . . . 1.(2) ?
    C179 C173 C174 C175 . . . . -177.8(13) ?
    C178 C173 C174 C180 . . . . 179.7(14) ?
    C179 C173 C174 C180 . . . . 1.(2) ?
    C173 C174 C175 C176 . . . . -1.(2) ?
    C180 C174 C175 C176 . . . . 180.0(13) ?
    C173 C174 C175 C182 . . . . 175.7(13) ?
    C180 C174 C175 C182 . . . . -3.(2) ?
    C174 C175 C176 C177 . . . . 0.(2) ?
    C182 C175 C176 C177 . . . . -177.6(13) ?
    C174 C175 C176 C183 . . . . -174.4(14) ?
    C182 C175 C176 C183 . . . . 8.(2) ?
    C175 C176 C177 C178 . . . . 3.(2) ?
    C183 C176 C177 C178 . . . . 176.2(15) ?
    C175 C176 C177 C185 . . . . 179.0(13) ?
    C183 C176 C177 C185 . . . . -7.(2) ?
    C174 C173 C178 C177 . . . . 1.(2) ?
    C179 C173 C178 C177 . . . . 179.9(13) ?
    C174 C173 C178 C186 . . . . -179.0(13) ?
    C179 C173 C178 C186 . . . . 0.(2) ?
    C176 C177 C178 C173 . . . . -3.(2) ?
    C185 C177 C178 C173 . . . . -179.1(13) ?
    C176 C177 C178 C186 . . . . 177.1(13) ?
    C185 C177 C178 C186 . . . . 1.(2) ?
    C117 N15 C179 C173 . . . . 167.4(12) ?
    C178 C173 C179 N15 . . . . -86.3(17) ?
    C174 C173 C179 N15 . . . . 92.6(16) ?
    C173 C174 C180 C181 . . . . 92.1(16) ?
    C175 C174 C180 C181 . . . . -89.3(16) ?
    C141 N17 C182 C175 . . . . -173.3(13) ?
    C176 C175 C182 N17 . . . . 102.7(16) ?
    C174 C175 C182 N17 . . . . -74.4(17) ?
    C175 C176 C183 C184 . . . . -89.(2) ?
    C177 C176 C183 C184 . . . . 98.(2) ?
    C165 N19 C185 C177 . . . . -172.8(17) ?
    C178 C177 C185 N19 . . . . 97.7(17) ?
    C176 C177 C185 N19 . . . . -78.8(17) ?
    C173 C178 C186 C187 . . . . -93.5(19) ?
    C177 C178 C186 C187 . . . . 86.5(18) ?
    C193 C188 C189 C190 . . . . 2.(2) ?
    C194 C188 C189 C190 . . . . -176.7(13) ?
    C193 C188 C189 C195 . . . . -175.4(13) ?
    C194 C188 C189 C195 . . . . 6.(2) ?
    C188 C189 C190 C191 . . . . -4.(2) ?
    C195 C189 C190 C191 . . . . 172.8(13) ?
    C188 C189 C190 C197 . . . . 176.1(13) ?
    C195 C189 C190 C197 . . . . -7.(2) ?
    C189 C190 C191 C198 . . . . 179.5(13) ?
    C197 C190 C191 C198 . . . . -1.(2) ?
    C189 C190 C191 C192 . . . . 4.(2) ?
    C197 C190 C191 C192 . . . . -176.7(12) ?
    C190 C191 C192 C193 . . . . -0.9(19) ?
    C198 C191 C192 C193 . . . . -176.6(12) ?
    C190 C191 C192 C200 . . . . 177.8(13) ?
    C198 C191 C192 C200 . . . . 2.(2) ?
    C189 C188 C193 C192 . . . . 1.(2) ?
    C194 C188 C193 C192 . . . . 179.7(12) ?
    C189 C188 C193 C201 . . . . 177.6(13) ?
    C194 C188 C193 C201 . . . . -3.9(19) ?
    C191 C192 C193 C188 . . . . -1.6(19) ?
    C200 C192 C193 C188 . . . . 179.8(13) ?
    C191 C192 C193 C201 . . . . -178.1(12) ?
    C200 C192 C193 C201 . . . . 3.3(19) ?
    C193 C188 C194 N16 . . . . 88.4(15) ?
    C189 C188 C194 N16 . . . . -93.0(16) ?
    C124 N16 C194 C188 . . . . 158.2(12) ?
    C188 C189 C195 C196 . . . . -90.8(17) ?
    C190 C189 C195 C196 . . . . 92.0(17) ?
    C148 N18 C197 C190 . . . . 179.6(12) ?
    C189 C190 C197 N18 . . . . 86.7(16) ?
    C191 C190 C197 N18 . . . . -92.9(15) ?
    C190 C191 C198 C199 . . . . -91.8(17) ?
    C192 C191 C198 C199 . . . . 83.8(18) ?
    C193 C192 C200 N20 . . . . -95.1(16) ?
    C191 C192 C200 N20 . . . . 86.3(15) ?
    C172 N20 C200 C192 . . . . -163.4(13) ?
    C188 C193 C201 C202 . . . . 95.5(17) ?
    C192 C193 C201 C202 . . . . -88.1(18) ?
    C206 O5 C203 C204 . . . . -6.(2) ?
    O5 C203 C204 C205 . . . . 11.(3) ?
    C203 C204 C205 C206 . . . . -12.(4) ?
    C203 O5 C206 C205 . . . . 0.(2) ?
    C204 C205 C206 O5 . . . . 8.(3) ?
    C210 O6 C207 C208 . . . . -25.(2) ?
    O6 C207 C208 C209 . . . . 34.(2) ?
    C207 C208 C209 C210 . . . . -31.(2) ?
    C208 C209 C210 O6 . . . . 18.(2) ?
    C207 O6 C210 C209 . . . . 3.(2) ?
    C214 O7 C211 C212 . . . . -10.(5) ?
    Cu2 O7 C211 C212 . . . . -156.(2) ?
    O7 C211 C212 C213 . . . . -4.(5) ?
    C211 C212 C213 C214 . . . . 18.(5) ?
    C212 C213 C214 O7 . . . . -23.(5) ?
    C211 O7 C214 C213 . . . . 21.(5) ?
    Cu2 O7 C214 C213 . . . . 178.(3) ?
    C218 O8 C215 C216 . . . . -17.(2) ?
    O8 C215 C216 C217 . . . . 30.(2) ?
    C215 C216 C217 C218 . . . . -33.(2) ?
    C216 C217 C218 O8 . . . . 21.(2) ?
    C215 O8 C218 C217 . . . . -3.(2) ?
    C72 C78 N5 C16 . . . . -174.0(12) ?
    C13 C16 N5 C78 . . . . -179.5(12) ?
    C87 C93 N6 C23 . . . . 176.4(12) ?
    C20 C23 N6 C93 . . . . -177.8(12) ?
    C76 C84 N7 C40 . . . . -170.8(18) ?
    C37 C40 N7 C84 . . . . 165.6(18) ?
    C76 C84 N7A C40 . . . . 160.(3) ?
    C37 C40 N7A C84 . . . . -165.(3) ?
    C91 C99 N8 C47 . . . . -178.5(13) ?
    C44 C47 N8 C99 . . . . -175.0(13) ?
    C61 C64 N9 C81 . . . . -171.6(14) ?
    C74 C81 N9 C64 . . . . -178.0(13) ?
    C89 C96 N10 C71 . . . . -159.7(13) ?
    C68 C71 N10 C96 . . . . 170.5(13) ?

_shelx_res_file                         
;

TITL mo_SB_040322_4_MO_0m_a.res in P-1
    mo_sb_040322_4_mo_0m_a_sq_sq.res
    created by SHELXL-2019/1 at 15:58:42 on 07-Apr-2022
REM Old TITL mo_SB_040322_4_MO_0m in P-1
REM SHELXT solution in P-1
REM R1 0.398,  Rweak 0.059,  Alpha 0.168,  Orientation as input
REM Formula found by SHELXT:  C248 Cu2 F8 N51 O11 P
CELL  0.71073  21.8689  23.9437  26.5100   94.580  108.970   99.957
ZERR  2.000   0.0018   0.0021   0.0022    0.004    0.004    0.004
LATT  1
SFAC C H CU F N O P
UNIT 436 492 4 24 40 16 4
LIST 6
TEMP -173.150
SIZE 0.082 0.158 0.237
L.S. 5 0  716
BOND $H
ACTA
CONF
FMAP 2
PLAN 40
FREE Cu1 C1
FREE Cu2 C102
FREE N7 H84B
FREE N7A H84B
FREE N7A H40A
FREE H906 C23
FREE H906 C93
FREE H907 C40
FREE H907 C84
FREE H977 C40
FREE H977 C84
FREE H915 C117
FREE H915 C179
FREE H916 C124
FREE H916 C194
FREE H917 C141
FREE H917 C182
FREE H918 C148
FREE H918 C197
FREE H919 C165
FREE H919 C185
FREE H920 C172
FREE H920 C200
EADP P1 > F12
EADP C1 > C9
EADP N1 > C37
EADP C41 > C46
EADP C52 > C63
EADP C72 > C77
EADP C129 > C134
EADP C142 > C147
EADP C125 > C128
EADP C153 > C160
EADP O8 > C218
EADP N5 > N10
EADP N13 > C152
DFIX 0.9 N5 H905 N6 H906 N7 H907 N7A H977 N8 H908 N9 H909 N10 H910
DFIX 0.9 N15 H915 N16 H916 N17 H917 N18 H918 N19 H919 N20 H920
DFIX 1.85 P2 F7 P2 F8 P2 F9 P2 F10 P2 F11 P2 F12
DFIX 1.85 P1 F2A P1 F4A P1 F5A P1 F6A
RIGU C94 > C95
SADI F6A F5A F6A F2A
SADI N7 C84 N7 C40 N7A C84 N7A C40
SADI H905 C16 H905 C78 H906 C23 H906 C93
SADI H907 C40 H977 C40 H907 C84 H977 C84
SADI H908 C47 H908 C99 H909 C64 H909 C81 H910 C71 H910 C96
SADI H915 C117 H915 C179 H916 C124 H916 C194 H917 C141 H917 C182
SADI H918 C148 H918 C197 H919 C165 H919 C185 H920 C172 H920 C200
ABIN
WGHT    0.200000
FVAR       0.17843   0.79774   0.61858   0.50000
CU1   3    0.305511    0.541335    0.120080    11.00000    0.04009    0.05216 =
         0.03991   -0.00469    0.00365    0.01581
CU2   3    0.216971    0.871145    0.461594    11.00000    0.05136    0.04301 =
         0.04761   -0.00992    0.02457   -0.00099
O1    6    0.291741    0.498718    0.043781    11.00000    0.05072    0.02612 =
         0.05026   -0.01043    0.01431    0.01960
O2    6    0.385954    0.514229    0.110562    11.00000    0.03261    0.04333 =
         0.03946   -0.00810   -0.00133    0.00118
O3    6    0.225137    0.948177    0.504846    11.00000    0.07226    0.04838 =
         0.04113   -0.02042    0.02303    0.00254
O4    6    0.144162    0.878286    0.492190    11.00000    0.07319    0.03815 =
         0.07196   -0.01387    0.04704   -0.01075
N2    5    0.127125    0.585188    0.104313    11.00000    0.02444    0.04618 =
         0.02495   -0.00796   -0.01098    0.01956
N3    5    0.349991    0.573524    0.195793    11.00000    0.03583    0.07497 =
         0.04824    0.00907    0.00061    0.01055
N4    5    0.429551    0.586879    0.275231    11.00000    0.07235    0.04564 =
         0.04208   -0.01430    0.02742    0.00422
N11   5    0.294731    0.892023    0.444603    11.00000    0.01387    0.05666 =
         0.03977   -0.00411   -0.01249   -0.00730
N12   5    0.381138    0.891062    0.416660    11.00000    0.01975    0.04538 =
         0.04591    0.00113    0.00480   -0.00691
N15   5    0.356825    0.909930    0.755109    11.00000    0.05789    0.03456 =
         0.07185    0.02454    0.01652    0.03361
H915  2    0.383116    0.929818    0.739838    11.00000    2.00000
N16   5   -0.014476    1.036515    0.289450    11.00000    0.03951    0.05169 =
         0.02308   -0.02031    0.00570   -0.00725
H916  2   -0.050649    1.012568    0.290270    11.00000    0.36769
N17   5    0.522743    0.815223    0.657175    11.00000    0.02420    0.05230 =
         0.05305    0.01990    0.00254    0.00176
H917  2    0.487453    0.792516    0.631599    11.00000    0.02467
N18   5    0.186303    0.959560    0.204160    11.00000    0.02790    0.05171 =
         0.06044    0.00192    0.01238   -0.00456
H918  2    0.190398    0.986456    0.231414    11.00000    0.45277
N19   5    0.282310    0.659277    0.659846    11.00000    0.07714    0.04569 =
         0.08429    0.02444    0.00479   -0.01642
H919  2    0.274738    0.692738    0.648723    11.00000   -0.00100
N20   5   -0.062313    0.796094    0.189320    11.00000    0.06624    0.06741 =
         0.03804    0.00904    0.02523   -0.00919
H920  2   -0.082975    0.804197    0.212484    11.00000    0.05632
C1    1    0.351387    0.495026    0.064386    11.00000    0.03998    0.03699 =
         0.03468   -0.00774    0.01078    0.00696
C2    1    0.380165    0.462127    0.030877    11.00000    0.03998    0.03699 =
         0.03468   -0.00774    0.01078    0.00696
AFIX  23
H2A   2    0.379447    0.423048    0.040700    11.00000   -1.20000
H2B   2    0.426858    0.481166    0.038659    11.00000   -1.20000
AFIX   0
C3    1    0.339560    0.457696   -0.033089    11.00000    0.03998    0.03699 =
         0.03468   -0.00774    0.01078    0.00696
AFIX  23
H3A   2    0.294042    0.435301   -0.041505    11.00000   -1.20000
H3B   2    0.336498    0.496644   -0.042236    11.00000   -1.20000
AFIX   0
C4    1    0.373081    0.429016   -0.067530    11.00000    0.03998    0.03699 =
         0.03468   -0.00774    0.01078    0.00696
C5    1    0.411512    0.461380   -0.094017    11.00000    0.03998    0.03699 =
         0.03468   -0.00774    0.01078    0.00696
C6    1    0.442178    0.433295   -0.123682    11.00000    0.03998    0.03699 =
         0.03468   -0.00774    0.01078    0.00696
AFIX  43
H6    2    0.468557    0.454259   -0.140948    11.00000   -1.20000
AFIX   0
C7    1    0.433200    0.371628   -0.127775    11.00000    0.03998    0.03699 =
         0.03468   -0.00774    0.01078    0.00696
AFIX  43
H7    2    0.452648    0.351563   -0.148746    11.00000   -1.20000
AFIX   0
C8    1    0.398575    0.343795   -0.102782    11.00000    0.03998    0.03699 =
         0.03468   -0.00774    0.01078    0.00696
AFIX  43
H8    2    0.394801    0.303480   -0.104916    11.00000   -1.20000
AFIX   0
C9    1    0.367589    0.369189   -0.073862    11.00000    0.03998    0.03699 =
         0.03468   -0.00774    0.01078    0.00696
C10   1    0.326905    0.329724   -0.048234    11.00000    0.05312    0.04684 =
         0.00612   -0.00499    0.00984    0.00575
C11   1    0.361612    0.296409   -0.010455    11.00000    0.06537    0.06290 =
         0.03591    0.00614    0.01871    0.04424
AFIX  43
H11   2    0.408327    0.301576    0.000018    11.00000   -1.20000
AFIX   0
C12   1    0.326539    0.256657    0.010648    11.00000    0.07297    0.04756 =
         0.06082    0.02400    0.03146    0.00842
AFIX  43
H12   2    0.349336    0.233915    0.034996    11.00000   -1.20000
AFIX   0
C13   1    0.256276    0.249450   -0.003829    11.00000    0.03867    0.02274 =
         0.06918   -0.00670    0.02560   -0.00360
C14   1    0.227282    0.282706   -0.039930    11.00000    0.05660    0.01506 =
         0.03298    0.00815   -0.00089   -0.00828
AFIX  43
H14   2    0.180327    0.275683   -0.052679    11.00000   -1.20000
AFIX   0
C15   1    0.258575    0.324519   -0.059316    11.00000    0.02814    0.03840 =
         0.04284   -0.01348    0.00049    0.00288
AFIX  43
H15   2    0.235232    0.349789   -0.079883    11.00000   -1.20000
AFIX   0
C16   1    0.221402    0.204543    0.018734    11.00000    0.03606    0.04595 =
         0.05729    0.00464    0.01608    0.01525
AFIX  23
H16A  2    0.177688    0.186582   -0.008525    11.00000   -1.20000
H16B  2    0.247366    0.174373    0.027313    11.00000   -1.20000
AFIX   0
C17   1    0.422881    0.524404   -0.089144    11.00000    0.01663    0.05128 =
         0.02511    0.00211   -0.00317    0.01354
C18   1    0.452275    0.560314   -0.037660    11.00000    0.00361    0.05210 =
         0.03024   -0.01822   -0.00493   -0.00390
AFIX  43
H18   2    0.464726    0.544889   -0.004773    11.00000   -1.20000
AFIX   0
C19   1    0.461340    0.618983   -0.038994    11.00000    0.02789    0.00523 =
         0.08140   -0.00841    0.03112   -0.00321
AFIX  43
H19   2    0.477022    0.643047   -0.005178    11.00000   -1.20000
AFIX   0
C20   1    0.450446    0.644913   -0.082383    11.00000    0.01968    0.02691 =
         0.02290   -0.00059   -0.01036   -0.01210
C21   1    0.423213    0.607500   -0.133052    11.00000    0.03576    0.02920 =
         0.06711   -0.01893    0.01323   -0.00019
AFIX  43
H21   2    0.413018    0.623286   -0.165813    11.00000   -1.20000
AFIX   0
C22   1    0.412422    0.552119   -0.134357    11.00000    0.05612    0.02737 =
         0.04067    0.00388    0.02108    0.01104
AFIX  43
H22   2    0.396234    0.528989   -0.168687    11.00000   -1.20000
AFIX   0
C23   1    0.469470    0.709464   -0.079331    11.00000    0.05040    0.04017 =
         0.06089    0.00539    0.00305    0.00761
AFIX  23
H23A  2    0.515714    0.720364   -0.078237    11.00000   -1.20000
H23B  2    0.440529    0.721575   -0.111950    11.00000   -1.20000
AFIX   0
C24   1    0.184443    0.572342    0.134101    11.00000    0.06929    0.03075 =
         0.01700   -0.00993    0.01348    0.00902
AFIX  43
H24   2    0.199356    0.574455    0.172231    11.00000   -1.20000
AFIX   0
N1    5    0.218363    0.555853    0.102230    11.00000    0.02921    0.04580 =
         0.04867   -0.00993   -0.00076    0.00730
C25   1    0.180530    0.557489    0.050808    11.00000    0.02921    0.04580 =
         0.04867   -0.00993   -0.00076    0.00730
AFIX  43
H25   2    0.189815    0.546627    0.019256    11.00000   -1.20000
AFIX   0
C26   1    0.126155    0.577804    0.052753    11.00000    0.02921    0.04580 =
         0.04867   -0.00993   -0.00076    0.00730
AFIX  43
H26   2    0.092772    0.585544    0.022431    11.00000   -1.20000
AFIX   0
C27   1    0.083773    0.610081    0.127893    11.00000    0.02921    0.04580 =
         0.04867   -0.00993   -0.00076    0.00730
AFIX  23
H27A  2    0.106223    0.649615    0.145930    11.00000   -1.20000
H27B  2    0.075819    0.587273    0.155550    11.00000   -1.20000
AFIX   0
C28   1    0.018736    0.611343    0.086091    11.00000    0.02921    0.04580 =
         0.04867   -0.00993   -0.00076    0.00730
C29   1   -0.038492    0.567662    0.079538    11.00000    0.02921    0.04580 =
         0.04867   -0.00993   -0.00076    0.00730
C30   1   -0.098681    0.579773    0.047542    11.00000    0.02921    0.04580 =
         0.04867   -0.00993   -0.00076    0.00730
AFIX  43
H30   2   -0.138078    0.552003    0.041196    11.00000   -1.20000
AFIX   0
C31   1   -0.104004    0.627754    0.025531    11.00000    0.02921    0.04580 =
         0.04867   -0.00993   -0.00076    0.00730
AFIX  43
H31   2   -0.147048    0.634196    0.008067    11.00000   -1.20000
AFIX   0
C32   1   -0.051733    0.667390    0.026772    11.00000    0.02921    0.04580 =
         0.04867   -0.00993   -0.00076    0.00730
AFIX  43
H32   2   -0.056809    0.698785    0.007125    11.00000   -1.20000
AFIX   0
C33   1    0.013423    0.659695    0.059956    11.00000    0.02921    0.04580 =
         0.04867   -0.00993   -0.00076    0.00730
C34   1   -0.033208    0.512328    0.097659    11.00000    0.02921    0.04580 =
         0.04867   -0.00993   -0.00076    0.00730
C35   1    0.002768    0.476778    0.081583    11.00000    0.02921    0.04580 =
         0.04867   -0.00993   -0.00076    0.00730
AFIX  43
H35   2    0.026626    0.488196    0.058592    11.00000   -1.20000
AFIX   0
C36   1    0.003166    0.422637    0.100347    11.00000    0.02921    0.04580 =
         0.04867   -0.00993   -0.00076    0.00730
AFIX  43
H36   2    0.027944    0.398242    0.089451    11.00000   -1.20000
AFIX   0
C37   1   -0.029846    0.404628    0.132661    11.00000    0.02921    0.04580 =
         0.04867   -0.00993   -0.00076    0.00730
C38   1   -0.065094    0.439825    0.150082    11.00000    0.04260    0.01896 =
         0.08965   -0.00347    0.03315    0.00032
AFIX  43
H38   2   -0.088561    0.427575    0.173114    11.00000   -1.20000
AFIX   0
C39   1   -0.065732    0.494553    0.133063    11.00000    0.04000    0.06238 =
         0.07102   -0.02950    0.00942    0.00935
AFIX  43
H39   2   -0.088572    0.519479    0.145894    11.00000   -1.20000
AFIX   0
C40   1   -0.030646    0.346009    0.149164    11.00000    0.04857    0.04561 =
         0.10545    0.01438    0.01877   -0.02261
AFIX  23
H40A  2   -0.029250    0.348105    0.186982    11.00000   -1.20000
H40B  2   -0.072514    0.319803    0.126234    11.00000   -1.20000
AFIX   0
C41   1    0.068228    0.704977    0.060971    11.00000    0.04127    0.03160 =
         0.07133   -0.00807    0.00549    0.01100
C42   1    0.112387    0.737785    0.108508    11.00000    0.04127    0.03160 =
         0.07133   -0.00807    0.00549    0.01100
AFIX  43
H42   2    0.110217    0.732475    0.143066    11.00000   -1.20000
AFIX   0
C43   1    0.161964    0.780788    0.100306    11.00000    0.04127    0.03160 =
         0.07133   -0.00807    0.00549    0.01100
AFIX  43
H43   2    0.193771    0.803939    0.131772    11.00000   -1.20000
AFIX   0
C44   1    0.167787    0.791281    0.054314    11.00000    0.04127    0.03160 =
         0.07133   -0.00807    0.00549    0.01100
C45   1    0.122990    0.755468    0.006621    11.00000    0.04127    0.03160 =
         0.07133   -0.00807    0.00549    0.01100
AFIX  43
H45   2    0.125067    0.761716   -0.027780    11.00000   -1.20000
AFIX   0
C46   1    0.078810    0.713659    0.011367    11.00000    0.04127    0.03160 =
         0.07133   -0.00807    0.00549    0.01100
AFIX  43
H46   2    0.052116    0.687455   -0.020069    11.00000   -1.20000
AFIX   0
C47   1    0.216975    0.843396    0.049494    11.00000    0.02341    0.05343 =
         0.10148    0.01756    0.01433   -0.00648
AFIX  23
H47A  2    0.198700    0.856101    0.014018    11.00000   -1.20000
H47B  2    0.223066    0.875448    0.077876    11.00000   -1.20000
AFIX   0
C48   1    0.406567    0.561372    0.224165    11.00000    0.04570    0.05232 =
         0.05822   -0.00607    0.01229   -0.00610
AFIX  43
H48   2    0.428670    0.536990    0.209751    11.00000   -1.20000
AFIX   0
C49   1    0.341235    0.615788    0.230645    11.00000    0.05545    0.09352 =
         0.02364   -0.02978    0.01353   -0.01212
AFIX  43
H49   2    0.307694    0.637445    0.221189    11.00000   -1.20000
AFIX   0
C50   1    0.387599    0.621093    0.279639    11.00000    0.02312    0.06499 =
         0.03862   -0.00726    0.00384   -0.00765
AFIX  43
H50   2    0.390474    0.644405    0.311392    11.00000   -1.20000
AFIX   0
C51   1    0.491224    0.578513    0.313833    11.00000    0.03472    0.06393 =
         0.02275   -0.00755   -0.00434    0.01762
AFIX  23
H51A  2    0.528094    0.594087    0.301588    11.00000   -1.20000
H51B  2    0.489040    0.536842    0.313586    11.00000   -1.20000
AFIX   0
C52   1    0.507250    0.606885    0.372706    11.00000    0.07758    0.05333 =
         0.03284    0.00091    0.00511   -0.00493
C53   1    0.490103    0.570717    0.408873    11.00000    0.07758    0.05333 =
         0.03284    0.00091    0.00511   -0.00493
C54   1    0.511157    0.592353    0.463143    11.00000    0.07758    0.05333 =
         0.03284    0.00091    0.00511   -0.00493
AFIX  43
H54   2    0.503390    0.568770    0.488531    11.00000   -1.20000
AFIX   0
C55   1    0.544012    0.649546    0.479626    11.00000    0.07758    0.05333 =
         0.03284    0.00091    0.00511   -0.00493
AFIX  43
H55   2    0.561275    0.664271    0.516978    11.00000   -1.20000
AFIX   0
C56   1    0.551438    0.682754    0.445391    11.00000    0.07758    0.05333 =
         0.03284    0.00091    0.00511   -0.00493
AFIX  43
H56   2    0.568375    0.722563    0.457790    11.00000   -1.20000
AFIX   0
C57   1    0.535837    0.663123    0.391062    11.00000    0.07758    0.05333 =
         0.03284    0.00091    0.00511   -0.00493
C58   1    0.455316    0.511003    0.391921    11.00000    0.07758    0.05333 =
         0.03284    0.00091    0.00511   -0.00493
C59   1    0.487476    0.466477    0.405939    11.00000    0.07758    0.05333 =
         0.03284    0.00091    0.00511   -0.00493
AFIX  43
H59   2    0.534049    0.474117    0.423696    11.00000   -1.20000
AFIX   0
C60   1    0.449411    0.408359    0.393256    11.00000    0.07758    0.05333 =
         0.03284    0.00091    0.00511   -0.00493
AFIX  43
H60   2    0.471351    0.378960    0.406998    11.00000   -1.20000
AFIX   0
C61   1    0.384199    0.393193    0.362898    11.00000    0.07758    0.05333 =
         0.03284    0.00091    0.00511   -0.00493
C62   1    0.351756    0.439189    0.343500    11.00000    0.07758    0.05333 =
         0.03284    0.00091    0.00511   -0.00493
AFIX  43
H62   2    0.306276    0.430719    0.321675    11.00000   -1.20000
AFIX   0
C63   1    0.386174    0.494240    0.356435    11.00000    0.07758    0.05333 =
         0.03284    0.00091    0.00511   -0.00493
AFIX  43
H63   2    0.364309    0.523316    0.341734    11.00000   -1.20000
AFIX   0
C64   1    0.352901    0.332772    0.351038    11.00000    0.08170    0.09492 =
         0.07536   -0.00535    0.05136    0.00825
AFIX  23
H64A  2    0.335763    0.321937    0.379950    11.00000   -1.20000
H64B  2    0.385963    0.309651    0.349900    11.00000   -1.20000
AFIX   0
C65   1    0.545099    0.703764    0.354319    11.00000    0.06020    0.04079 =
         0.03533   -0.01820   -0.00514    0.01941
C66   1    0.519214    0.754337    0.355052    11.00000    0.05839    0.06387 =
         0.05099   -0.01116    0.01592   -0.00569
AFIX  43
H66   2    0.492109    0.759795    0.375908    11.00000   -1.20000
AFIX   0
C67   1    0.535206    0.797147    0.323279    11.00000    0.06890    0.04750 =
         0.06705    0.02345   -0.01141    0.00411
AFIX  43
H67   2    0.519538    0.831587    0.325229    11.00000   -1.20000
AFIX   0
C68   1    0.569029    0.791537    0.292810    11.00000    0.02229    0.05038 =
         0.05098    0.00105    0.01363   -0.01344
C69   1    0.596392    0.742484    0.288601    11.00000    0.12542    0.00844 =
         0.10708    0.01124    0.04772    0.02054
AFIX  43
H69   2    0.621373    0.738294    0.265687    11.00000   -1.20000
AFIX   0
C70   1    0.584244    0.700112    0.320609    11.00000    0.05998    0.07841 =
         0.10518    0.04370    0.04207    0.02705
AFIX  43
H70   2    0.603190    0.667383    0.319627    11.00000   -1.20000
AFIX   0
C71   1    0.585883    0.838118    0.260965    11.00000    0.04937    0.03550 =
         0.06288    0.01039   -0.01563    0.00089
AFIX  23
H71A  2    0.573707    0.873491    0.272998    11.00000   -1.20000
H71B  2    0.634225    0.846654    0.268582    11.00000   -1.20000
AFIX   0
C72   1    0.163689    0.212898    0.137647    11.00000    0.04547    0.03305 =
         0.05650    0.01685    0.02061    0.00044
C73   1    0.214432    0.222531    0.190342    11.00000    0.04547    0.03305 =
         0.05650    0.01685    0.02061    0.00044
C74   1    0.203658    0.247269    0.234706    11.00000    0.04547    0.03305 =
         0.05650    0.01685    0.02061    0.00044
C75   1    0.141825    0.265406    0.228701    11.00000    0.04547    0.03305 =
         0.05650    0.01685    0.02061    0.00044
C76   1    0.093962    0.253734    0.177015    11.00000    0.04547    0.03305 =
         0.05650    0.01685    0.02061    0.00044
C77   1    0.105299    0.230474    0.132110    11.00000    0.04547    0.03305 =
         0.05650    0.01685    0.02061    0.00044
C78   1    0.178367    0.185327    0.091347    11.00000    0.04158    0.07111 =
         0.02809    0.02521    0.00284    0.00693
AFIX  23
H78A  2    0.206718    0.157595    0.103953    11.00000   -1.20000
H78B  2    0.136613    0.164196    0.063359    11.00000   -1.20000
AFIX   0
C79   1    0.277901    0.201240    0.195774    11.00000    0.05117    0.04186 =
         0.04962    0.02957    0.03421    0.01396
AFIX  23
H79A  2    0.314987    0.226393    0.225454    11.00000   -1.20000
H79B  2    0.287739    0.204237    0.162061    11.00000   -1.20000
AFIX   0
C80   1    0.273654    0.138468    0.207182    11.00000    0.04507    0.05454 =
         0.08397    0.01840    0.02624    0.02331
AFIX 137
H80A  2    0.312471    0.125132    0.204299    11.00000   -1.50000
H80B  2    0.233432    0.114070    0.180842    11.00000   -1.50000
H80C  2    0.272375    0.136508    0.243619    11.00000   -1.50000
AFIX   0
C81   1    0.257423    0.259123    0.288804    11.00000    0.07149    0.03060 =
         0.03324    0.00606    0.01379   -0.00022
AFIX  23
H81A  2    0.287046    0.231821    0.290694    11.00000   -1.20000
H81B  2    0.237857    0.254022    0.317396    11.00000   -1.20000
AFIX   0
C82   1    0.134875    0.291319    0.278279    11.00000    0.08888    0.08255 =
         0.07646    0.02677    0.05607    0.03429
AFIX  23
H82A  2    0.179349    0.309291    0.304382    11.00000   -1.20000
H82B  2    0.109569    0.321913    0.269611    11.00000   -1.20000
AFIX   0
C83   1    0.101438    0.249786    0.303341    11.00000    0.19893    0.29043 =
         0.38363    0.23590    0.25060    0.19628
AFIX 137
H83A  2    0.126253    0.219370    0.312074    11.00000   -1.50000
H83B  2    0.056619    0.233062    0.278306    11.00000   -1.50000
H83C  2    0.099016    0.269069    0.336451    11.00000   -1.50000
AFIX   0
C84   1    0.033255    0.271897    0.173761    11.00000    0.06299    0.01680 =
         0.09026    0.00695    0.03309    0.00974
AFIX  23
H84A  2    0.033012    0.282138    0.210612    11.00000   -1.20000
H84B  2   -0.004853    0.239831    0.154945    11.00000   -1.20000
AFIX   0
C85   1    0.051880    0.218974    0.078575    11.00000    0.05309    0.09329 =
         0.06535    0.04904    0.01419    0.01179
AFIX  23
H85A  2    0.072364    0.218861    0.050318    11.00000   -1.20000
H85B  2    0.028033    0.250836    0.075147    11.00000   -1.20000
AFIX   0
C86   1   -0.000703    0.160003    0.067426    11.00000    0.05999    0.12924 =
         0.02966   -0.00372    0.01625    0.01098
AFIX 137
H86A  2   -0.034638    0.156433    0.031776    11.00000   -1.50000
H86B  2   -0.021544    0.159540    0.095044    11.00000   -1.50000
H86C  2    0.021832    0.127876    0.068623    11.00000   -1.50000
AFIX   0
C87   1    0.466152    0.826393    0.021030    11.00000    0.02468    0.03270 =
         0.04109   -0.00012    0.00840    0.01641
C88   1    0.519613    0.834917    0.073819    11.00000    0.07027    0.00957 =
         0.04738    0.00216    0.02338    0.01542
C89   1    0.505107    0.859329    0.118542    11.00000    0.05230    0.02195 =
         0.04509   -0.00590    0.01625   -0.00592
C90   1    0.447661    0.874639    0.114536    11.00000    0.08322    0.03005 =
         0.05071    0.01963    0.02269    0.01654
C91   1    0.394629    0.866043    0.059369    11.00000    0.04505    0.00858 =
         0.09258   -0.01600    0.02957    0.00161
C92   1    0.407222    0.841695    0.016832    11.00000    0.05743    0.03642 =
         0.02470   -0.00356    0.01299   -0.00283
C93   1    0.477642    0.799433   -0.026521    11.00000    0.01411    0.03327 =
         0.06591   -0.04026    0.00942   -0.00625
AFIX  23
H93A  2    0.449395    0.811159   -0.059696    11.00000   -1.20000
H93B  2    0.524418    0.812642   -0.023257    11.00000   -1.20000
AFIX   0
C94   1    0.584165    0.819268    0.079265    11.00000    0.03359    0.02851 =
         0.05118   -0.00660    0.00495    0.02009
AFIX  23
H94A  2    0.602856    0.808189    0.115433    11.00000   -1.20000
H94B  2    0.576652    0.785542    0.052160    11.00000   -1.20000
AFIX   0
C95   1    0.631420    0.865064    0.072207    11.00000    0.03310    0.07051 =
         0.09146    0.01995   -0.00225    0.01083
AFIX 137
H95A  2    0.654713    0.849559    0.050234    11.00000   -1.50000
H95B  2    0.663394    0.883387    0.107516    11.00000   -1.50000
H95C  2    0.608325    0.893426    0.054064    11.00000   -1.50000
AFIX   0
C96   1    0.560346    0.870863    0.174635    11.00000    0.04849    0.01499 =
         0.04797    0.00312    0.02164   -0.00721
AFIX  23
H96A  2    0.604287    0.876838    0.170468    11.00000   -1.20000
H96B  2    0.557883    0.905801    0.195886    11.00000   -1.20000
AFIX   0
C97   1    0.431126    0.896886    0.162446    11.00000    0.04387    0.02669 =
         0.04218   -0.00789    0.00664    0.00786
AFIX  23
H97A  2    0.454774    0.880317    0.194344    11.00000   -1.20000
H97B  2    0.383056    0.884302    0.154908    11.00000   -1.20000
AFIX   0
C98   1    0.450509    0.962873    0.175181    11.00000    0.06455    0.03378 =
         0.05500   -0.01649    0.02379    0.01779
AFIX 137
H98A  2    0.444007    0.975407    0.208828    11.00000   -1.50000
H98B  2    0.422751    0.979423    0.145704    11.00000   -1.50000
H98C  2    0.497081    0.975704    0.179100    11.00000   -1.50000
AFIX   0
C99   1    0.326914    0.879341    0.055121    11.00000    0.04824    0.05857 =
         0.02345   -0.01289    0.00637    0.01601
AFIX  23
H99A  2    0.332352    0.908301    0.085934    11.00000   -1.20000
H99B  2    0.309059    0.895609    0.021506    11.00000   -1.20000
AFIX   0
C100  1    0.351344    0.830584   -0.037428    11.00000    0.04786    0.04711 =
         0.04929    0.01838    0.01993    0.00835
AFIX  23
H10A  2    0.308478    0.820612   -0.031688    11.00000   -1.20000
H10B  2    0.355584    0.797423   -0.059912    11.00000   -1.20000
AFIX   0
C101  1    0.351728    0.885258   -0.069033    11.00000    0.07242    0.11312 =
         0.05888    0.01427    0.03929   -0.01421
AFIX 137
H10C  2    0.317319    0.875248   -0.104805    11.00000   -1.50000
H10D  2    0.395023    0.896714   -0.072918    11.00000   -1.50000
H10E  2    0.343077    0.917094   -0.048614    11.00000   -1.50000
AFIX   0
C102  1    0.168471    0.930888    0.510201    11.00000    0.04307    0.07296 =
         0.04956   -0.01158    0.00848   -0.00318
C103  1    0.141308    0.963623    0.542769    11.00000    0.07230    0.05636 =
         0.08506    0.02255    0.06302    0.04544
AFIX  23
H10F  2    0.153293    0.952613    0.579392    11.00000   -1.20000
H10G  2    0.092461    0.955232    0.526441    11.00000   -1.20000
AFIX   0
C104  1    0.169568    1.029876    0.546453    11.00000    0.03974    0.02717 =
         0.05993    0.00198    0.02368   -0.00805
AFIX  23
H10H  2    0.217990    1.039120    0.565670    11.00000   -1.20000
H10I  2    0.160682    1.040556    0.509826    11.00000   -1.20000
AFIX   0
C105  1    0.135176    1.063154    0.577289    11.00000    0.05733    0.02064 =
         0.03638    0.00288    0.02355    0.01814
C106  1    0.087675    1.094857    0.547477    11.00000    0.02275    0.04211 =
         0.06415   -0.00180    0.02487    0.00847
C107  1    0.060974    1.126674    0.576370    11.00000    0.03256    0.06099 =
         0.04174    0.00519    0.00925    0.00681
AFIX  43
H107  2    0.028844    1.146581    0.557142    11.00000   -1.20000
AFIX   0
C108  1    0.077471    1.131928    0.631705    11.00000    0.04798    0.05360 =
         0.06017   -0.00415    0.02317    0.02876
AFIX  43
H108  2    0.058996    1.156300    0.649993    11.00000   -1.20000
AFIX   0
C109  1    0.122867    1.099864    0.660567    11.00000    0.04536    0.05107 =
         0.05440   -0.00433    0.01648    0.02384
AFIX  43
H109  2    0.132017    1.100859    0.698237    11.00000   -1.20000
AFIX   0
C110  1    0.153559    1.067846    0.635929    11.00000    0.06170    0.04618 =
         0.03902   -0.01141    0.02773    0.00915
C111  1    0.198106    1.038736    0.668765    11.00000    0.03865    0.02606 =
         0.04549    0.01517    0.02701    0.00862
C112  1    0.178872    0.998759    0.701407    11.00000    0.05557    0.06424 =
         0.04117   -0.00504    0.00361    0.01158
AFIX  43
H112  2    0.133491    0.988641    0.697667    11.00000   -1.20000
AFIX   0
C113  1    0.221508    0.975739    0.736115    11.00000    0.05535    0.04295 =
         0.04774    0.02303    0.02812    0.01295
AFIX  43
H113  2    0.206056    0.953744    0.759496    11.00000   -1.20000
AFIX   0
C114  1    0.290246    0.981382    0.741392    11.00000    0.03697    0.03926 =
         0.05065   -0.01259    0.01668    0.00427
C115  1    0.308217    1.018695    0.707882    11.00000    0.07284    0.06013 =
         0.03939    0.00093    0.01896    0.02597
AFIX  43
H115  2    0.352806    1.025337    0.709082    11.00000   -1.20000
AFIX   0
C116  1    0.268667    1.044291    0.675912    11.00000    0.05205    0.03289 =
         0.03590   -0.01025    0.00323   -0.02635
AFIX  43
H116  2    0.286095    1.068784    0.655157    11.00000   -1.20000
AFIX   0
C117  1    0.333042    0.954165    0.780255    11.00000    0.03045    0.03537 =
         0.08054   -0.00344    0.03066    0.00935
AFIX  23
H11A  2    0.308907    0.936624    0.802786    11.00000   -1.20000
H11B  2    0.371451    0.983501    0.804207    11.00000   -1.20000
AFIX   0
C118  1    0.064535    1.092343    0.489952    11.00000    0.02530    0.05106 =
         0.04035   -0.00648    0.00318    0.01394
C119  1    0.037240    1.044705    0.454811    11.00000    0.04288    0.03306 =
         0.05834   -0.00825    0.02465   -0.01113
AFIX  43
H119  2    0.036378    1.009871    0.469648    11.00000   -1.20000
AFIX   0
C120  1    0.010605    1.039506    0.400760    11.00000    0.02457    0.03314 =
         0.02576   -0.01628    0.00403   -0.00505
AFIX  43
H120  2   -0.010592    1.003256    0.379296    11.00000   -1.20000
AFIX   0
C121  1    0.015710    1.091948    0.376598    11.00000    0.07889    0.03897 =
         0.04126   -0.01212    0.02365    0.02356
C122  1    0.046315    1.142636    0.412077    11.00000    0.01466    0.11633 =
         0.04377   -0.00148    0.00155    0.00842
AFIX  43
H122  2    0.051347    1.177506    0.397633    11.00000   -1.20000
AFIX   0
C123  1    0.069768    1.144539    0.467487    11.00000    0.06583    0.04252 =
         0.04572    0.01152    0.02252    0.00005
AFIX  43
H123  2    0.089171    1.180207    0.490393    11.00000   -1.20000
AFIX   0
C124  1   -0.009683    1.090193    0.317610    11.00000    0.02949    0.02960 =
         0.05922   -0.00995    0.01038   -0.00017
AFIX  23
H12A  2   -0.053951    1.099834    0.306797    11.00000   -1.20000
H12B  2    0.020008    1.119661    0.307363    11.00000   -1.20000
AFIX   0
C125  1    0.332503    0.863553    0.428845    11.00000    0.05019    0.02322 =
         0.05278   -0.00471    0.02284    0.00653
AFIX  43
H125  2    0.324528    0.822968    0.426285    11.00000   -1.20000
AFIX   0
C126  1    0.321468    0.947867    0.442296    11.00000    0.05019    0.02322 =
         0.05278   -0.00471    0.02284    0.00653
AFIX  43
H126  2    0.306227    0.980704    0.451554    11.00000   -1.20000
AFIX   0
C127  1    0.374554    0.948171    0.424134    11.00000    0.05019    0.02322 =
         0.05278   -0.00471    0.02284    0.00653
AFIX  43
H127  2    0.401237    0.980807    0.417972    11.00000   -1.20000
AFIX   0
C128  1    0.424071    0.868215    0.393826    11.00000    0.05019    0.02322 =
         0.05278   -0.00471    0.02284    0.00653
AFIX  23
H12C  2    0.398696    0.852097    0.355637    11.00000   -1.20000
H12D  2    0.438322    0.836274    0.412928    11.00000   -1.20000
AFIX   0
C129  1    0.485322    0.911123    0.396224    11.00000    0.04189    0.04297 =
         0.03778   -0.00610    0.01827    0.00325
C130  1    0.547229    0.916138    0.437275    11.00000    0.04189    0.04297 =
         0.03778   -0.00610    0.01827    0.00325
C131  1    0.604760    0.947188    0.433032    11.00000    0.04189    0.04297 =
         0.03778   -0.00610    0.01827    0.00325
AFIX  43
H131  2    0.646250    0.948603    0.460145    11.00000   -1.20000
AFIX   0
C132  1    0.601865    0.974853    0.391206    11.00000    0.04189    0.04297 =
         0.03778   -0.00610    0.01827    0.00325
AFIX  43
H132  2    0.641965    0.993665    0.387752    11.00000   -1.20000
AFIX   0
C133  1    0.543111    0.977256    0.352827    11.00000    0.04189    0.04297 =
         0.03778   -0.00610    0.01827    0.00325
AFIX  43
H133  2    0.542578    1.000316    0.325204    11.00000   -1.20000
AFIX   0
C134  1    0.482259    0.944752    0.354507    11.00000    0.04189    0.04297 =
         0.03778   -0.00610    0.01827    0.00325
C135  1    0.549702    0.888644    0.486624    11.00000    0.02200    0.03891 =
         0.07147    0.00046   -0.00355    0.01090
C136  1    0.517400    0.903753    0.523367    11.00000    0.04130    0.08028 =
         0.03719   -0.01700    0.01499    0.00714
AFIX  43
H136  2    0.491648    0.932212    0.515887    11.00000   -1.20000
AFIX   0
C137  1    0.522313    0.878437    0.569342    11.00000    0.05735    0.04696 =
         0.03681    0.01027    0.01466    0.01517
AFIX  43
H137  2    0.497201    0.886859    0.591148    11.00000   -1.20000
AFIX   0
C138  1    0.565609    0.839559    0.583449    11.00000    0.05699    0.08697 =
         0.03031   -0.02092    0.00577    0.03109
C139  1    0.599941    0.824369    0.550707    11.00000    0.07437    0.09232 =
         0.03935    0.00688   -0.00502    0.05832
AFIX  43
H139  2    0.628723    0.798568    0.561079    11.00000   -1.20000
AFIX   0
C140  1    0.592368    0.847151    0.501691    11.00000    0.03500    0.08880 =
         0.01957   -0.03736    0.00159   -0.01408
AFIX  43
H140  2    0.614817    0.835596    0.478728    11.00000   -1.20000
AFIX   0
C141  1    0.576104    0.814629    0.634910    11.00000    0.05368    0.04444 =
         0.05291   -0.00247    0.01781   -0.00064
AFIX  23
H14A  2    0.580724    0.774529    0.628426    11.00000   -1.20000
H14B  2    0.618171    0.836344    0.662112    11.00000   -1.20000
AFIX   0
C142  1    0.423448    0.949497    0.313910    11.00000    0.04385    0.04149 =
         0.03007   -0.00424    0.01090   -0.01184
C143  1    0.401635    1.000894    0.306849    11.00000    0.04385    0.04149 =
         0.03007   -0.00424    0.01090   -0.01184
AFIX  43
H143  2    0.428055    1.034270    0.331097    11.00000   -1.20000
AFIX   0
C144  1    0.346527    1.006594    0.268637    11.00000    0.04385    0.04149 =
         0.03007   -0.00424    0.01090   -0.01184
AFIX  43
H144  2    0.336777    1.043626    0.265904    11.00000   -1.20000
AFIX   0
C145  1    0.304420    0.961509    0.233910    11.00000    0.04385    0.04149 =
         0.03007   -0.00424    0.01090   -0.01184
C146  1    0.322174    0.908810    0.235818    11.00000    0.04385    0.04149 =
         0.03007   -0.00424    0.01090   -0.01184
AFIX  43
H146  2    0.295527    0.877058    0.209484    11.00000   -1.20000
AFIX   0
C147  1    0.378028    0.902045    0.275493    11.00000    0.04385    0.04149 =
         0.03007   -0.00424    0.01090   -0.01184
AFIX  43
H147  2    0.387107    0.864749    0.277736    11.00000   -1.20000
AFIX   0
C148  1    0.246796    0.971652    0.189787    11.00000    0.08370    0.05443 =
         0.07616    0.01544    0.05545    0.02857
AFIX  23
H14C  2    0.255393    1.011975    0.183408    11.00000   -1.20000
H14D  2    0.240313    0.946566    0.156121    11.00000   -1.20000
AFIX   0
N13   5    0.177430    0.790687    0.427349    11.00000    0.05117    0.03176 =
         0.06215   -0.00270    0.01669   -0.00270
N14   5    0.107446    0.710289    0.410082    11.00000    0.05117    0.03176 =
         0.06215   -0.00270    0.01669   -0.00270
C149  1    0.133069    0.761598    0.441402    11.00000    0.05117    0.03176 =
         0.06215   -0.00270    0.01669   -0.00270
AFIX  43
H149  2    0.119695    0.774359    0.470244    11.00000   -1.20000
AFIX   0
C150  1    0.181883    0.758334    0.383572    11.00000    0.05117    0.03176 =
         0.06215   -0.00270    0.01669   -0.00270
AFIX  43
H150  2    0.209882    0.770523    0.363893    11.00000   -1.20000
AFIX   0
C151  1    0.141922    0.708772    0.373534    11.00000    0.05117    0.03176 =
         0.06215   -0.00270    0.01669   -0.00270
AFIX  43
H151  2    0.136894    0.677679    0.346889    11.00000   -1.20000
AFIX   0
C152  1    0.047666    0.667470    0.408079    11.00000    0.05117    0.03176 =
         0.06215   -0.00270    0.01669   -0.00270
AFIX  23
H15A  2    0.048104    0.666321    0.445440    11.00000   -1.20000
H15B  2    0.007888    0.681539    0.388162    11.00000   -1.20000
AFIX   0
C153  1    0.041016    0.611639    0.384543    11.00000    0.05067    0.06261 =
         0.07623    0.00188    0.00825   -0.00800
C154  1    0.007413    0.590505    0.328884    11.00000    0.05067    0.06261 =
         0.07623    0.00188    0.00825   -0.00800
C155  1   -0.007497    0.532227    0.307591    11.00000    0.05067    0.06261 =
         0.07623    0.00188    0.00825   -0.00800
AFIX  43
H155  2   -0.032217    0.520058    0.270397    11.00000   -1.20000
AFIX   0
C156  1    0.016118    0.488075    0.344376    11.00000    0.05067    0.06261 =
         0.07623    0.00188    0.00825   -0.00800
AFIX  23
H15C  2   -0.022975    0.458749    0.342128    11.00000   -1.20000
H15D  2    0.044841    0.468522    0.330267    11.00000   -1.20000
AFIX   0
C157  1    0.049696    0.509393    0.396929    11.00000    0.05067    0.06261 =
         0.07623    0.00188    0.00825   -0.00800
AFIX  43
H157  2    0.065671    0.483694    0.421082    11.00000   -1.20000
AFIX   0
C158  1    0.061863    0.567018    0.417152    11.00000    0.05067    0.06261 =
         0.07623    0.00188    0.00825   -0.00800
C159  1    0.106354    0.582420    0.478221    11.00000    0.05067    0.06261 =
         0.07623    0.00188    0.00825   -0.00800
C160  1    0.080567    0.566907    0.515984    11.00000    0.05067    0.06261 =
         0.07623    0.00188    0.00825   -0.00800
AFIX  43
H160  2    0.034546    0.551688    0.506424    11.00000   -1.20000
AFIX   0
C161  1    0.121897    0.573475    0.568385    11.00000    0.05967    0.08612 =
         0.06625   -0.00915    0.01718   -0.02462
AFIX  43
H161  2    0.104216    0.558257    0.593946    11.00000   -1.20000
AFIX   0
C162  1    0.188862    0.601324    0.586748    11.00000    0.09821    0.07504 =
         0.09248    0.00138    0.02598   -0.03064
C163  1    0.207664    0.627274    0.546768    11.00000    0.15111    0.10077 =
         0.07399    0.01000    0.02701    0.04642
AFIX  43
H163  2    0.248822    0.653825    0.557337    11.00000   -1.20000
AFIX   0
C164  1    0.170089    0.616194    0.494453    11.00000    0.06032    0.08553 =
         0.05376   -0.00059    0.00587   -0.00168
AFIX  43
H164  2    0.186849    0.631344    0.468379    11.00000   -1.20000
AFIX   0
C165  1    0.233581    0.613059    0.647278    11.00000    0.05650    0.06703 =
         0.11219    0.00920   -0.01568   -0.00557
AFIX  23
H16C  2    0.205722    0.617814    0.669555    11.00000   -1.20000
H16D  2    0.253028    0.579229    0.656521    11.00000   -1.20000
AFIX   0
C166  1   -0.014712    0.632661    0.290712    11.00000    0.06640    0.05595 =
         0.05891   -0.02029    0.00463   -0.00924
C167  1   -0.065068    0.660734    0.294452    11.00000    0.07615    0.05973 =
         0.05691    0.00913    0.01926    0.02010
AFIX  43
H167  2   -0.081987    0.656758    0.323051    11.00000   -1.20000
AFIX   0
C168  1   -0.089435    0.694533    0.255037    11.00000    0.07312    0.07893 =
         0.03741    0.00418   -0.00511   -0.00005
AFIX  43
H168  2   -0.122378    0.714958    0.256961    11.00000   -1.20000
AFIX   0
C169  1   -0.062740    0.698078    0.209569    11.00000    0.05803    0.04561 =
         0.02328    0.00641   -0.00616    0.00954
C170  1   -0.016954    0.666406    0.208981    11.00000    0.05768    0.06755 =
         0.06270    0.00655    0.03229    0.00652
AFIX  43
H170  2   -0.000416    0.666948    0.179986    11.00000   -1.20000
AFIX   0
C171  1    0.006573    0.633607    0.248370    11.00000    0.08965    0.08596 =
         0.06737   -0.00682    0.05508    0.00825
AFIX  43
H171  2    0.037889    0.611576    0.245721    11.00000   -1.20000
AFIX   0
C172  1   -0.089962    0.731470    0.169214    11.00000    0.06823    0.06787 =
         0.03918   -0.03194    0.01689   -0.02655
AFIX  23
H17A  2   -0.138700    0.723252    0.159145    11.00000   -1.20000
H17B  2   -0.079391    0.720702    0.136647    11.00000   -1.20000
AFIX   0
C173  1    0.408174    0.825515    0.764790    11.00000    0.02384    0.03586 =
         0.04745    0.01259    0.01226    0.00416
C174  1    0.464151    0.829710    0.750321    11.00000    0.04890    0.04483 =
         0.03497    0.00480    0.01145    0.02221
C175  1    0.476459    0.781144    0.722879    11.00000    0.03275    0.09166 =
         0.05332    0.03909   -0.00110    0.01757
C176  1    0.431228    0.727285    0.711247    11.00000    0.08844    0.04720 =
         0.03907    0.00740    0.02244    0.00903
C177  1    0.375403    0.726514    0.729146    11.00000    0.02915    0.03125 =
         0.01627   -0.00023   -0.00847   -0.00403
C178  1    0.363982    0.774925    0.754122    11.00000    0.04030    0.08178 =
         0.03407   -0.00282   -0.00114    0.02504
C179  1    0.396601    0.880047    0.792435    11.00000    0.05705    0.05623 =
         0.04656   -0.01120    0.03263    0.00311
AFIX  23
H17C  2    0.374894    0.869177    0.818724    11.00000   -1.20000
H17D  2    0.439883    0.905891    0.812586    11.00000   -1.20000
AFIX   0
C180  1    0.514663    0.885800    0.761363    11.00000    0.05452    0.02371 =
         0.07967   -0.00646    0.00434    0.01808
AFIX  23
H18A  2    0.492571    0.918537    0.761618    11.00000   -1.20000
H18B  2    0.534029    0.887485    0.732417    11.00000   -1.20000
AFIX   0
C181  1    0.572696    0.890307    0.819009    11.00000    0.06488    0.10254 =
         0.09772   -0.00010    0.04042    0.03936
AFIX 137
H18C  2    0.606032    0.925589    0.825038    11.00000   -1.50000
H18D  2    0.593428    0.857141    0.819073    11.00000   -1.50000
H18E  2    0.553744    0.890917    0.847797    11.00000   -1.50000
AFIX   0
C182  1    0.533845    0.786672    0.704118    11.00000    0.06541    0.03052 =
         0.04299    0.00179    0.03274    0.02770
AFIX  23
H18F  2    0.573919    0.808674    0.733367    11.00000   -1.20000
H18G  2    0.541550    0.748090    0.695416    11.00000   -1.20000
AFIX   0
C183  1    0.448508    0.672354    0.685708    11.00000    0.13812    0.06683 =
         0.05408   -0.00198    0.03453    0.02960
AFIX  23
H18H  2    0.496936    0.675153    0.697856    11.00000   -1.20000
H18I  2    0.427612    0.636957    0.695785    11.00000   -1.20000
AFIX   0
C184  1    0.419832    0.672702    0.624067    11.00000    0.06779    0.14159 =
         0.17419    0.04503    0.04779    0.07757
AFIX 137
H18J  2    0.397318    0.633726    0.605902    11.00000   -1.50000
H18K  2    0.455846    0.686586    0.610868    11.00000   -1.50000
H18L  2    0.388199    0.698015    0.616447    11.00000   -1.50000
AFIX   0
C185  1    0.327352    0.670392    0.716135    11.00000    0.05541    0.08027 =
         0.04611    0.00657    0.02509    0.03027
AFIX  23
H18M  2    0.352096    0.639234    0.723096    11.00000   -1.20000
H18N  2    0.301021    0.670021    0.740279    11.00000   -1.20000
AFIX   0
C186  1    0.302867    0.768895    0.768241    11.00000    0.06214    0.08577 =
         0.04015    0.02176    0.00762    0.06047
AFIX  23
H18O  2    0.267013    0.740876    0.740065    11.00000   -1.20000
H18P  2    0.289274    0.806251    0.768060    11.00000   -1.20000
AFIX   0
C187  1    0.310374    0.749536    0.822759    11.00000    0.03504    0.07632 =
         0.07032    0.02005    0.00622   -0.01350
AFIX 137
H18Q  2    0.288843    0.771989    0.841681    11.00000   -1.50000
H18R  2    0.357461    0.755329    0.844219    11.00000   -1.50000
H18S  2    0.289657    0.708804    0.817531    11.00000   -1.50000
AFIX   0
C188  1   -0.014957    0.988613    0.202831    11.00000    0.01591    0.05498 =
         0.02481   -0.00064    0.00106   -0.00909
C189  1    0.044174    0.997510    0.194800    11.00000    0.05037    0.02257 =
         0.03232   -0.00838   -0.00428   -0.00514
C190  1    0.063358    0.954297    0.169053    11.00000    0.05151    0.02661 =
         0.02959   -0.01099   -0.00049   -0.00057
C191  1    0.023443    0.899095    0.153951    11.00000    0.05018    0.05637 =
         0.01375   -0.00750    0.01629    0.00466
C192  1   -0.039264    0.889224    0.162700    11.00000    0.05138    0.05558 =
         0.01109   -0.01555    0.00093    0.00778
C193  1   -0.057140    0.936900    0.187408    11.00000    0.03255    0.05493 =
         0.01255    0.01399    0.00672   -0.00759
C194  1   -0.036220    1.037866    0.228574    11.00000    0.04860    0.08117 =
         0.02609   -0.01482    0.01587    0.00703
AFIX  23
H19A  2   -0.084843    1.033433    0.213288    11.00000   -1.20000
H19B  2   -0.015332    1.074954    0.221239    11.00000   -1.20000
AFIX   0
C195  1    0.093004    1.056661    0.217350    11.00000    0.06616    0.02688 =
         0.06738    0.00933    0.01468    0.00501
AFIX  23
H19C  2    0.086971    1.073695    0.250229    11.00000   -1.20000
H19D  2    0.139130    1.051363    0.227190    11.00000   -1.20000
AFIX   0
C196  1    0.080079    1.097534    0.174229    11.00000    0.03569    0.06088 =
         0.08808    0.01241    0.03528   -0.00358
AFIX 137
H19E  2    0.114367    1.132811    0.186849    11.00000   -1.50000
H19F  2    0.036604    1.106892    0.168218    11.00000   -1.50000
H19G  2    0.081105    1.078707    0.140391    11.00000   -1.50000
AFIX   0
C197  1    0.127398    0.966363    0.157499    11.00000    0.01568    0.04148 =
         0.05127   -0.00698    0.01882   -0.00206
AFIX  23
H19H  2    0.123117    0.939893    0.125303    11.00000   -1.20000
H19I  2    0.135191    1.005974    0.149128    11.00000   -1.20000
AFIX   0
C198  1    0.042579    0.854675    0.127098    11.00000    0.03306    0.05270 =
         0.03338    0.00445    0.01285   -0.00923
AFIX  23
H19J  2    0.027861    0.818217    0.139081    11.00000   -1.20000
H19K  2    0.091517    0.862614    0.139754    11.00000   -1.20000
AFIX   0
C199  1    0.018010    0.845435    0.067005    11.00000    0.08522    0.02720 =
         0.04022    0.00465    0.00911    0.01139
AFIX 137
H19L  2    0.044036    0.821978    0.054198    11.00000   -1.50000
H19M  2    0.022468    0.882538    0.053915    11.00000   -1.50000
H19N  2   -0.028629    0.825715    0.053390    11.00000   -1.50000
AFIX   0
C200  1   -0.082029    0.832206    0.145180    11.00000    0.07530    0.04381 =
         0.03692    0.00957    0.03570    0.00491
AFIX  23
H20A  2   -0.077585    0.814315    0.111921    11.00000   -1.20000
H20B  2   -0.128770    0.835051    0.137212    11.00000   -1.20000
AFIX   0
C201  1   -0.121932    0.926210    0.198296    11.00000    0.01987    0.07340 =
         0.03716   -0.01424   -0.00086   -0.01060
AFIX  23
H20C  2   -0.117881    0.953327    0.229993    11.00000   -1.20000
H20D  2   -0.130819    0.886844    0.207004    11.00000   -1.20000
AFIX   0
C202  1   -0.180517    0.933480    0.149585    11.00000    0.00938    0.17278 =
         0.05791    0.02731    0.00594    0.00592
AFIX 137
H20E  2   -0.222166    0.918151    0.154906    11.00000   -1.50000
H20F  2   -0.179328    0.912655    0.116672    11.00000   -1.50000
H20G  2   -0.177299    0.974256    0.146213    11.00000   -1.50000
AFIX   0
O5    6    0.275980    0.449273    0.149478    11.00000    0.04842    0.05969 =
         0.07628    0.00496    0.01822   -0.02239
C203  1    0.230405    0.407749    0.106771    11.00000    0.09328    0.04554 =
         0.07270   -0.00171    0.02835   -0.01533
AFIX  23
H20H  2    0.253488    0.382970    0.091096    11.00000   -1.20000
H20I  2    0.203182    0.426139    0.077969    11.00000   -1.20000
AFIX   0
C204  1    0.190031    0.375104    0.133111    11.00000    0.14305    0.14429 =
         0.10899   -0.06609    0.09462   -0.10701
AFIX  43
H204  2    0.159515    0.339818    0.117156    11.00000   -1.20000
AFIX   0
C205  1    0.201038    0.399926    0.179750    11.00000    0.06336    0.08058 =
         0.11596   -0.01436    0.04441   -0.04475
AFIX  23
H20J  2    0.207399    0.371800    0.205422    11.00000   -1.20000
H20K  2    0.162314    0.415763    0.180353    11.00000   -1.20000
AFIX   0
C206  1    0.260819    0.447043    0.196951    11.00000    0.07203    0.09477 =
         0.03805    0.00905    0.03177    0.03828
AFIX  23
H20L  2    0.251075    0.483689    0.208916    11.00000   -1.20000
H20M  2    0.297415    0.437877    0.226402    11.00000   -1.20000
AFIX   0
O6    6    0.331634    0.633017    0.089475    11.00000    0.04259    0.02238 =
         0.06647    0.00524    0.02849    0.00515
C207  1    0.319784    0.682494    0.111499    11.00000    0.03285    0.12791 =
         0.08066    0.04298    0.01559    0.01296
AFIX  23
H20N  2    0.296947    0.673139    0.137404    11.00000   -1.20000
H20O  2    0.290458    0.699299    0.082569    11.00000   -1.20000
AFIX   0
C208  1    0.382107    0.724596    0.139351    11.00000    0.03774    0.06258 =
         0.06355   -0.01393    0.02098    0.00440
AFIX  23
H20P  2    0.404023    0.717532    0.176593    11.00000   -1.20000
H20Q  2    0.375433    0.764465    0.139952    11.00000   -1.20000
AFIX   0
C209  1    0.422328    0.710379    0.100265    11.00000    0.09264    0.07763 =
         0.14758    0.02217   -0.00671   -0.04149
AFIX  23
H20R  2    0.414028    0.733546    0.070374    11.00000   -1.20000
H20S  2    0.470459    0.718279    0.120584    11.00000   -1.20000
AFIX   0
C210  1    0.396576    0.648256    0.079329    11.00000    0.08483    0.04118 =
         0.09388   -0.01241    0.05131   -0.00813
AFIX  23
H21A  2    0.428084    0.625436    0.098592    11.00000   -1.20000
H21B  2    0.389280    0.640881    0.040316    11.00000   -1.20000
AFIX   0
SAME O8 > C218
O7    6    0.276556    0.836459    0.539812    11.00000    0.16039    0.11672 =
         0.05330    0.01923   -0.03759   -0.00741
C211  1    0.264363    0.795586    0.573488    11.00000    0.12048    0.25996 =
         0.12255    0.11147   -0.05345   -0.07874
AFIX  23
H21C  2    0.265753    0.756841    0.558389    11.00000   -1.20000
H21D  2    0.220450    0.794465    0.576946    11.00000   -1.20000
AFIX   0
C212  1    0.316629    0.814549    0.625553    11.00000    0.22553    0.11534 =
         0.15048    0.09100   -0.07771   -0.05505
AFIX  23
H21E  2    0.297366    0.824768    0.653152    11.00000   -1.20000
H21F  2    0.340040    0.783218    0.636500    11.00000   -1.20000
AFIX   0
C213  1    0.361571    0.862711    0.621846    11.00000    0.02940    0.13356 =
         0.32849    0.04678    0.05212   -0.00206
AFIX  23
H21G  2    0.402012    0.851366    0.619265    11.00000   -1.20000
H21H  2    0.374353    0.891972    0.654068    11.00000    0.55895
AFIX   0
C214  1    0.328444    0.885047    0.574268    11.00000    0.31012    0.19130 =
         0.12590    0.06321   -0.13227   -0.14173
AFIX  23
H21I  2    0.359621    0.899180    0.555868    11.00000   -1.20000
H21J  2    0.308686    0.916959    0.583303    11.00000    0.24304
AFIX   0
O8    6    0.160346    0.906264    0.376029    11.00000    0.04625    0.09913 =
         0.03874   -0.01021    0.00445    0.01071
C215  1    0.173247    0.888737    0.327516    11.00000    0.04625    0.09913 =
         0.03874   -0.01021    0.00445    0.01071
AFIX  23
H21K  2    0.205878    0.863773    0.334682    11.00000   -1.20000
H21L  2    0.190018    0.922430    0.312747    11.00000   -1.20000
AFIX   0
C216  1    0.109087    0.857561    0.290785    11.00000    0.04625    0.09913 =
         0.03874   -0.01021    0.00445    0.01071
AFIX  23
H21M  2    0.105402    0.861042    0.252997    11.00000   -1.20000
H21N  2    0.102848    0.816439    0.294879    11.00000   -1.20000
AFIX   0
C217  1    0.060292    0.882584    0.304444    11.00000    0.04625    0.09913 =
         0.03874   -0.01021    0.00445    0.01071
AFIX  23
H21O  2    0.018270    0.854038    0.294972    11.00000   -1.20000
H21P  2    0.051618    0.915644    0.285062    11.00000    0.09934
AFIX   0
C218  1    0.088411    0.900986    0.362333    11.00000    0.04625    0.09913 =
         0.03874   -0.01021    0.00445    0.01071
AFIX  23
H21Q  2    0.070719    0.872330    0.381765    11.00000   -1.20000
H21R  2    0.078189    0.938259    0.371874    11.00000    0.02387
AFIX   0
P1    7    0.251172    0.742306    0.258462    11.00000    0.12534    0.09327 =
         0.10572   -0.00517    0.04900    0.00336
F1    4    0.222306    0.693808    0.207249    11.00000    0.12534    0.09327 =
         0.10572   -0.00517    0.04900    0.00336
F3    4    0.281780    0.791651    0.310792    11.00000    0.12534    0.09327 =
         0.10572   -0.00517    0.04900    0.00336
PART 1 21.0
F2    4    0.292458    0.698840    0.289545    21.00000    0.12534    0.09327 =
         0.10572   -0.00517    0.04900    0.00336
F4    4    0.208785    0.787284    0.225888    21.00000    0.12534    0.09327 =
         0.10572   -0.00517    0.04900    0.00336
F5    4    0.192564    0.715828    0.277842    21.00000    0.12534    0.09327 =
         0.10572   -0.00517    0.04900    0.00336
F6    4    0.304514    0.768018    0.235846    21.00000    0.12534    0.09327 =
         0.10572   -0.00517    0.04900    0.00336
PART 0
PART 2 -21.0
F2A   4    0.328199    0.716719    0.279211   -21.00000    0.12534    0.09327 =
         0.10572   -0.00517    0.04900    0.00336
F4A   4    0.235145    0.694012    0.305401   -21.00000    0.12534    0.09327 =
         0.10572   -0.00517    0.04900    0.00336
F5A   4    0.174658    0.769023    0.235813   -21.00000    0.12534    0.09327 =
         0.10572   -0.00517    0.04900    0.00336
F6A   4    0.281348    0.784189    0.213559   -21.00000    0.12534    0.09327 =
         0.10572   -0.00517    0.04900    0.00336
PART 0
P2    7   -0.101873    0.343258    0.265878    11.00000    0.12534    0.09327 =
         0.10572   -0.00517    0.04900    0.00336
F7    4   -0.120206    0.410006    0.279466    11.00000    0.12534    0.09327 =
         0.10572   -0.00517    0.04900    0.00336
F8    4   -0.158543    0.288957    0.275329    11.00000    0.12534    0.09327 =
         0.10572   -0.00517    0.04900    0.00336
F9    4   -0.050960    0.344732    0.334710    11.00000    0.12534    0.09327 =
         0.10572   -0.00517    0.04900    0.00336
F10   4   -0.026868    0.380008    0.257503    11.00000    0.12534    0.09327 =
         0.10572   -0.00517    0.04900    0.00336
F11   4   -0.140571    0.324709    0.194486    11.00000    0.12534    0.09327 =
         0.10572   -0.00517    0.04900    0.00336
F12   4   -0.061172    0.288756    0.255834    11.00000    0.12534    0.09327 =
         0.10572   -0.00517    0.04900    0.00336
N5    5    0.212248    0.229332    0.068307    11.00000    0.04331    0.04705 =
         0.04853   -0.00715    0.00846   -0.00257
H905  2    0.172899    0.235065    0.047624    11.00000   -0.00100
N6    5    0.462915    0.739438   -0.030209    11.00000    0.04331    0.04705 =
         0.04853   -0.00715    0.00846   -0.00257
H906  2    0.504574    0.737373   -0.012014    11.00000    0.05491
PART 3 31.0
N7    5    0.026196    0.322122    0.144354    31.00000    0.04331    0.04705 =
         0.04853   -0.00715    0.00846   -0.00257
H907  2    0.060556    0.349011    0.167114    31.00000    0.44447
PART 0
PART 4 -31.0
N7A   5    0.036863    0.334162    0.171612   -31.00000    0.04331    0.04705 =
         0.04853   -0.00715    0.00846   -0.00257
H977  2    0.047656    0.347804    0.207028   -31.00000    0.01313    0.15896 =
         0.10128   -0.12805    0.03767   -0.04775
PART 0
N8    5    0.281412    0.828911    0.055072    11.00000    0.04331    0.04705 =
         0.04853   -0.00715    0.00846   -0.00257
H908  2    0.270172    0.812902    0.020796    11.00000    0.04869
N9    5    0.296802    0.320185    0.297620    11.00000    0.04331    0.04705 =
         0.04853   -0.00715    0.00846   -0.00257
H909  2    0.321840    0.311105    0.279039    11.00000    0.02706
N10   5    0.551317    0.821580    0.202263    11.00000    0.04331    0.04705 =
         0.04853   -0.00715    0.00846   -0.00257
H910  2    0.510908    0.824116    0.203340    11.00000   -0.00100
HKLF 4


REM  mo_SB_040322_4_MO_0m_a.res in P-1
REM wR2 = 0.5932, GooF = S = 3.037, Restrained GooF = 3.037 for all data
REM R1 = 0.2061 for 20069 Fo > 4sig(Fo) and 0.2377 for all 24753 data
REM 1916 parameters refined using 100 restraints

END

WGHT      0.2000      0.0000

REM Highest difference peak  3.926,  deepest hole -2.722,  1-sigma level  0.173
Q1    1   0.0417  0.9432  0.5238  11.00000  0.05    2.79
Q2    1   0.1373  0.6088  0.1901  11.00000  0.05    2.56
Q3    1   0.4620  0.4635  0.0494  11.00000  0.05    2.48
Q4    1   0.3774  0.8054  0.3868  11.00000  0.05    2.07
Q5    1  -0.0532  0.3230  0.2977  11.00000  0.05    1.50
Q6    1  -0.0962  0.3996  0.2479  11.00000  0.05    1.31
Q7    1   0.3269  0.2878  0.3720  11.00000  0.05    1.09
Q8    1  -0.1859  0.3511  0.2468  11.00000  0.05    1.08
Q9    1   0.1770  0.7515  0.2459  11.00000  0.05    1.06
Q10   1  -0.0377  0.3327  0.2743  11.00000  0.05    1.06
Q11   1  -0.1031  0.3654  0.3238  11.00000  0.05    1.03
Q12   1   0.4456  0.6960  0.1450  11.00000  0.05    0.97
Q13   1   0.4161  0.6657  0.1908  11.00000  0.05    0.96
Q14   1  -0.1476  0.3354  0.2413  11.00000  0.05    0.94
Q15   1   0.3416  0.7940  0.5796  11.00000  0.05    0.90
Q16   1   0.2780  0.7732  0.2190  11.00000  0.05    0.89
Q17   1   0.0551  0.5994  0.3827  11.00000  0.05    0.88
Q18   1   0.0601  0.8362  0.3205  11.00000  0.05    0.87
Q19   1   0.0986  0.7991  0.3397  11.00000  0.05    0.86
Q20   1  -0.0012  0.9898  0.4353  11.00000  0.05    0.85
Q21   1   0.2648  0.6614  0.3291  11.00000  0.05    0.85
Q22   1   0.3241  0.7622  0.2491  11.00000  0.05    0.84
Q23   1  -0.1643  0.3271  0.2932  11.00000  0.05    0.83
Q24   1   0.0808  0.2356  0.1984  11.00000  0.05    0.83
Q25   1  -0.1613  0.6000 -0.0209  11.00000  0.05    0.80
Q26   1   0.1034  0.8810  0.1198  11.00000  0.05    0.79
Q27   1   0.3400  0.4729  0.0019  11.00000  0.05    0.77
Q28   1   0.2755  0.7837  0.5337  11.00000  0.05    0.76
Q29   1   0.2768  1.0324  0.5945  11.00000  0.05    0.75
Q30   1   0.0581  0.6209  0.1768  11.00000  0.05    0.72
Q31   1   0.6337  1.0155  0.4027  11.00000  0.05    0.71
Q32   1   0.2013  0.5622  0.1853  11.00000  0.05    0.71
Q33   1   0.2411  0.8324  0.5308  11.00000  0.05    0.71
Q34   1   0.1799  0.8820  0.0223  11.00000  0.05    0.71
Q35   1   0.6255  0.8786  0.2799  11.00000  0.05    0.70
Q36   1   0.4563  0.7400  0.1820  11.00000  0.05    0.70
Q37   1   0.5124  0.9515  0.2005  11.00000  0.05    0.70
Q38   1  -0.0779  0.2738  0.2882  11.00000  0.05    0.69
Q39   1   0.0004  0.5675  0.2791  11.00000  0.05    0.69
Q40   1   0.5165  0.6596  0.4980  11.00000  0.05    0.68
;
_shelx_res_checksum                     96678

_shelx_hkl_file                         
;
  -2   0   0   24.80    1.40
  -2   0   0   22.90    1.70
  -2   0   0   21.20    1.00
   2   0   0   21.70    1.40
  -3   0   0    1.70    1.10
  -3   0   0    4.20    1.70
  -3   0   0    4.20    2.00
  -3   0   0    3.00    1.60
   3   0   0    3.00    2.60
   3   0   0    3.90    1.20
  -4   0   0   25.30    1.90
  -4   0   0   26.50    3.30
  -4   0   0   20.90    2.90
   4   0   0   27.50    2.20
   4   0   0   23.60    3.10
   4   0   0   27.20    2.60
   4   0   0   22.90    2.50
   4   0   0   27.80    3.00
   5   0   0  336.47    6.00
  -6   0   0  208.08    5.60
  -6   0   0  212.38    6.10
   6   0   0  216.58    5.80
   6   0   0  217.18    6.30
   6   0   0  218.68    5.60
  -7   0   0   11.00    2.20
  -7   0   0   12.50    3.90
  -7   0   0    5.00    2.70
  -7   0   0   13.90    3.30
   7   0   0    5.60    2.90
   7   0   0    3.30    4.10
   7   0   0    5.70    2.10
   7   0   0    8.80    2.80
  -8   0   0  163.68    4.60
  -8   0   0  162.88    5.30
  -8   0   0  146.09    6.30
  -8   0   0  148.59    6.50
   8   0   0  155.68    6.10
  -9   0   0   -1.50    2.80
  -9   0   0    5.10    3.40
   9   0   0    1.80    2.90
   9   0   0    2.50    4.30
   9   0   0    1.00    3.70
   9   0   0    5.70    3.00
 -10   0   0  126.09    5.00
 -10   0   0  123.09    6.00
 -10   0   0  114.29    6.40
  10   0   0  123.49    4.90
  10   0   0  116.19    6.40
  10   0   0  118.99    5.10
 -11   0   0    2.20    5.20
 -11   0   0   -0.60    4.80
 -11   0   0    1.80    3.80
  11   0   0   -6.10    3.60
  11   0   0   -6.30    3.70
  11   0   0    3.30    5.40
  11   0   0   -0.50    6.40
  11   0   0    1.30    3.30
 -12   0   0   59.89    4.50
 -12   0   0   65.49    6.40
 -12   0   0   52.69    5.90
 -12   0   0   61.89    5.30
 -12   0   0   63.59    5.50
  12   0   0   46.00    8.10
  12   0   0   56.79    5.60
  12   0   0   58.49    5.10
  12   0   0   60.29    5.30
 -13   0   0   36.20    5.50
 -13   0   0   38.50    5.10
 -13   0   0   28.60    4.90
 -13   0   0   39.80    5.20
 -13   0   0   43.40    4.50
  13   0   0   44.30    4.40
  13   0   0   29.60    5.00
  13   0   0   29.60    6.40
  13   0   0   35.70    6.40
  13   0   0   40.40    4.70
  13   0   0   34.20    5.80
 -14   0   0   -3.50    4.90
 -14   0   0    5.00    4.00
  14   0   0    5.90    4.50
  14   0   0   -5.40    5.80
  14   0   0   -6.50    3.70
  14   0   0   -1.20    3.60
  14   0   0   -5.00    6.00
  14   0   0    0.90    4.40
 -15   0   0   14.90    8.90
 -15   0   0    2.60    3.70
  15   0   0    8.80    5.60
  15   0   0    4.60    4.10
  15   0   0    3.10    6.60
 -16   0   0   -1.90    5.30
 -16   0   0   -7.40    5.80
 -16   0   0   -5.50    3.90
  16   0   0    5.60    5.10
  16   0   0    4.80    6.00
  16   0   0   -3.30    7.40
  16   0   0    4.30    5.50
  16   0   0   -6.70    4.60
 -17   0   0   45.30    6.80
 -17   0   0   58.69    7.00
  17   0   0   53.79    6.60
  17   0   0   54.59    8.70
  17   0   0   55.19    6.70
  17   0   0   48.90    8.10
 -18   0   0   -6.20    4.70
 -18   0   0    4.20    6.50
  18   0   0   -8.80    5.50
  18   0   0   -2.60    5.50
 -19   0   0   12.50    7.00
 -19   0   0   11.50    4.70
 -19   0   0   16.50    5.30
  19   0   0   25.90    6.60
  19   0   0    5.30    8.70
  19  -1   0    5.70    4.60
 -19   1   0    5.20    5.10
 -19   1   0    6.60    6.00
 -19   1   0    8.00    7.20
  18  -1   0    8.70    6.70
  18  -1   0    1.20    7.00
  18  -1   0   15.30    6.10
 -18   1   0   17.10    6.20
 -18   1   0   21.40    6.00
  17  -1   0    6.30    7.50
  17  -1   0   11.90    5.60
  17  -1   0   14.00    5.50
  17  -1   0    5.50    4.90
 -17   1   0   17.40    6.30
 -17   1   0   11.90    5.20
  16  -1   0   19.40    4.70
  16  -1   0   23.40    7.30
 -16   1   0   14.70    5.00
  15  -1   0   19.20    4.80
  15  -1   0   19.40    4.40
  15  -1   0    7.80    6.60
 -15   1   0    7.50    5.40
 -15   1   0    8.50    4.50
 -15   1   0   17.20    5.50
 -15   1   0   10.00    5.10
  14  -1   0    1.70    5.40
  14  -1   0   -5.10    4.80
  14  -1   0    2.40    3.90
  14  -1   0   11.60    6.20
 -14   1   0    2.40    3.50
 -14   1   0    8.70    4.50
 -14   1   0    8.50    4.80
 -14   1   0   -1.80    4.00
  13  -1   0   16.00    5.90
  13  -1   0   15.60    4.10
  13  -1   0   16.50    4.50
  13  -1   0   18.40    7.80
 -13   1   0   14.20    4.80
 -13   1   0   16.60    4.50
 -13   1   0   23.50    5.30
  12  -1   0   76.29    7.20
  12  -1   0   70.09    4.80
 -12   1   0   69.39    5.50
 -12   1   0   63.79    4.90
 -12   1   0   77.49    4.70
 -12   1   0   68.59    6.10
  11  -1   0  270.87    8.30
  11  -1   0  287.37    8.70
 -11   1   0  275.87    8.80
 -11   1   0  291.17    8.30
 -10   1   0  272.87    7.00
 -10   1   0  275.07    8.50
 -10   1   0  280.07    8.40
 -10   1   0  280.37    8.00
   9  -1   0    0.30    2.90
   9  -1   0    3.00    4.90
   9  -1   0    2.00    3.30
   9  -1   0    4.30    4.90
   9  -1   0   -0.90    0.90
   9  -1   0   -1.10    3.00
   9  -1   0   -4.00    3.80
  -9   1   0    1.40    3.80
   8  -1   0   87.29    3.90
   8  -1   0   84.89    4.50
  -8   1   0   86.59    6.40
  -8   1   0   85.89    4.70
  -8   1   0   80.89    1.80
  -8   1   0   78.69    4.80
   7  -1   0  323.07    7.80
   7  -1   0  336.97    7.60
   7  -1   0  338.67    7.40
   7  -1   0  325.17    7.20
  -7   1   0  328.27    7.50
  -7   1   0  335.67    7.10
   6  -1   0   46.40    3.40
   6  -1   0   49.80    4.20
   6  -1   0   44.70    3.30
  -6   1   0   51.29    2.90
   5  -1   0 3708.53   47.60
   5  -1   0 3659.73   48.10
   4  -1   0   42.90    1.40
   4  -1   0   45.90    2.40
  -4   1   0   43.80    2.80
  -4   1   0   41.50    1.50
  -4   1   0   46.60    2.80
  -3   1   0  942.51   13.10
  -3   1   0  952.70   13.10
  -3   1   0  918.21   13.30
   2  -1   0    7.40    1.40
   2  -1   0    6.30    1.40
  -2   1   0    5.30    1.20
  -2   1   0    7.80    1.20
  -2   1   0    7.20    1.50
  -2   1   0    7.80    1.20
  -2  -1   0    5.20    0.90
  -2  -1   0    6.50    1.30
  -2  -1   0    4.80    0.70
   2   1   0    6.50    0.80
  -3  -1   0 1410.26   18.60
  -3  -1   0 1417.66   18.70
  -3  -1   0 1407.26   18.60
   3   1   0 1435.66   19.40
   3   1   0 1433.66   19.70
  -4  -1   0  169.08    5.70
  -4  -1   0  171.38    3.50
  -4  -1   0  172.18    3.80
  -4  -1   0  176.48    3.80
  -4  -1   0  180.48    5.90
   4   1   0  168.88    4.50
   4   1   0  172.28    3.90
   4   1   0  172.58    4.20
   4   1   0  170.78    2.70
   4   1   0  165.08    5.10
  -5  -1   0 1980.60   26.70
   5   1   0 2038.40   26.60
  -6  -1   0    3.90    2.50
  -6  -1   0    2.60    2.30
  -6  -1   0    4.20    2.60
   6   1   0    1.90    3.80
   6   1   0    1.40    1.90
   6   1   0   -1.00    3.00
   6   1   0    0.40    1.90
   6   1   0    2.10    0.70
  -7  -1   0  562.74    9.50
   7   1   0  561.54   10.70
   7   1   0  566.44    7.50
  -8  -1   0    1.30    3.70
  -8  -1   0   -0.80    3.30
  -8  -1   0    1.20    2.60
   8   1   0    5.60    3.20
   8   1   0   -0.90    5.70
   8   1   0    0.20    2.50
   8   1   0    1.80    3.30
   8   1   0   -1.90    2.40
   9   1   0  315.97    9.30
   9   1   0  312.77    8.60
 -10  -1   0    9.80    4.40
 -10  -1   0   13.20    4.20
  10   1   0    6.70    3.20
  10   1   0    6.10    3.80
  10   1   0    5.30    3.60
  10   1   0    5.20    6.40
 -11  -1   0   99.59    6.30
 -11  -1   0   91.89    4.40
 -11  -1   0   89.49    6.00
 -11  -1   0   91.39    4.90
 -11  -1   0   98.09    6.60
  11   1   0  109.39    6.90
  11   1   0   91.99    5.80
  11   1   0   97.19    6.50
  11   1   0  106.49    6.00
 -12  -1   0   16.40    4.50
 -12  -1   0    0.50    4.60
 -12  -1   0   11.70    3.30
  12   1   0    8.30    4.30
  12   1   0    6.70    3.90
  12   1   0   12.60    5.40
  12   1   0    4.80    3.80
 -13  -1   0    5.60    3.70
 -13  -1   0   13.70    3.30
 -13  -1   0   10.60    4.80
  13   1   0   16.80    4.90
  13   1   0   12.10    5.90
  13   1   0    5.20    5.30
  13   1   0   18.70    5.20
 -14  -1   0   33.00    5.50
 -14  -1   0   24.30    4.30
 -14  -1   0   23.70    3.70
  14   1   0   32.10    5.40
  14   1   0   28.70    5.00
 -15  -1   0   11.90    5.50
 -15  -1   0    8.00    4.70
 -15  -1   0   12.90    3.70
  15   1   0   18.40    6.10
  15   1   0   10.70    6.20
  15   1   0   14.10    5.60
  15   1   0   14.00    4.40
 -16  -1   0   65.79    5.30
 -16  -1   0   63.49    6.90
 -16  -1   0   56.49    7.00
  16   1   0   59.79    7.60
  16   1   0   52.19    5.50
  16   1   0   54.89    6.70
  16   1   0   70.39    5.70
 -17  -1   0   14.90    5.10
  17   1   0    3.60    5.30
  17   1   0    0.30    6.60
  17   1   0    0.20    5.60
  17   1   0   10.00    6.20
  17   1   0   14.70    5.00
 -18  -1   0   27.60    6.20
 -18  -1   0   22.60    4.60
 -18  -1   0   38.20    6.70
  18   1   0   25.60    8.00
  18   1   0   26.50    5.70
  18   1   0   25.70    5.80
  18   1   0   35.70    6.50
  18   1   0   19.00    7.70
 -19  -1   0   51.79    5.20
  19   1   0   49.50    8.60
  19   1   0   52.79    8.00
  19   1   0   55.79    9.30
  19  -2   0   10.50    6.60
  19  -2   0   16.80    6.40
  19  -2   0   19.60    7.90
  19  -2   0   18.10    8.30
  19  -2   0    3.10    9.30
  19  -2   0   26.90    6.50
 -19   2   0   20.10    5.20
 -19   2   0   26.80    7.20
 -19   2   0   20.60    5.70
  18  -2   0   55.49    9.50
  18  -2   0   55.59    7.50
  18  -2   0   60.69    6.50
 -18   2   0   58.29    7.70
 -18   2   0   60.29    5.70
  17  -2   0  105.49    9.90
  17  -2   0  114.99    7.30
  17  -2   0  106.89    7.90
 -17   2   0  128.79    8.60
 -17   2   0  126.49    7.10
 -17   2   0  110.79    6.50
  16  -2   0   27.00    9.70
  16  -2   0   48.60    8.00
  16  -2   0   40.40    5.90
 -16   2   0   50.59    5.10
 -16   2   0   49.60    6.70
 -16   2   0   43.50    5.00
 -16   2   0   45.30    5.90
  15  -2   0  115.49    8.80
  15  -2   0  107.89    6.10
  15  -2   0   97.39    6.60
  15  -2   0   96.09    7.20
  15  -2   0   99.49    6.20
  15  -2   0  112.89    8.60
 -15   2   0  105.59    7.70
 -15   2   0   95.49    6.80
 -15   2   0  104.99    7.60
 -15   2   0   97.79    5.80
 -15   2   0  114.59    7.60
  14  -2   0   23.40    5.90
  14  -2   0   10.60    4.10
  14  -2   0   20.10    5.40
  14  -2   0   12.60    6.60
 -14   2   0   17.30    4.40
 -14   2   0   12.80    4.90
 -14   2   0    9.20    3.80
 -14   2   0    9.00    4.60
 -14   2   0   20.10    5.30
  13  -2   0   24.30    5.40
  13  -2   0   32.90    5.00
  13  -2   0   29.40    4.40
 -13   2   0   32.30    5.10
 -13   2   0   24.00    4.80
 -13   2   0   25.80    3.90
  12  -2   0  186.78    7.90
  12  -2   0  212.08    7.60
  12  -2   0  204.98    8.60
 -12   2   0  192.18    7.40
 -12   2   0  205.58    6.30
  11  -2   0  120.99    2.50
  11  -2   0  113.69    6.00
  11  -2   0  114.79    5.20
 -11   2   0  124.49    5.20
  10  -2   0  123.99    6.40
  10  -2   0  118.59    5.30
 -10   2   0  120.29    5.80
 -10   2   0  113.59    5.10
   9  -2   0  119.99    2.90
   9  -2   0  127.59    5.00
  -9   2   0  114.59    4.60
  -9   2   0  120.19    5.40
   8  -2   0    1.60    2.60
   8  -2   0   -2.60    3.30
   8  -2   0    9.20    4.20
   8  -2   0    7.10    3.80
  -8   2   0    7.90    3.50
  -8   2   0    1.60    1.50
   7  -2   0   11.40    3.20
   7  -2   0   10.70    2.90
   7  -2   0    9.30    2.40
   7  -2   0    5.80    2.30
  -7   2   0   11.10    2.90
  -7   2   0    9.70    2.50
   6  -2   0  733.33   11.10
  -6   2   0  730.53   12.20
  -6   2   0  723.93   12.20
   5  -2   0 4804.22   62.19
   5  -2   0 4900.01   62.39
  -5   2   0 4939.01   62.29
  -5   2   0 4798.32   63.39
   4  -2   0   11.00    2.10
   4  -2   0   16.40    2.50
   4  -2   0   13.50    1.60
  -4   2   0   12.60    1.80
  -4   2   0   10.40    2.30
  -4   2   0   13.40    2.70
  -4   2   0   10.60    2.50
   3  -2   0  882.61   12.00
   3  -2   0  877.81   12.70
  -3   2   0  880.71   12.50
  -3   2   0  885.61   12.60
   2  -2   0 1049.30   14.10
  -2   2   0 1058.79   14.50
  -1   2   0   24.80    1.50
  -1  -2   0  670.93    9.40
  -1  -2   0  679.83    9.60
   1   2   0  682.53    9.40
   1   2   0  679.53    9.30
  -2  -2   0   66.89    1.90
  -2  -2   0   68.29    2.00
  -2  -2   0   67.39    2.00
  -2  -2   0   65.69    2.60
   2   2   0   62.79    1.90
   2   2   0   65.29    1.90
   2   2   0   64.89    2.20
   2   2   0   70.79    3.40
  -3  -2   0   25.60    2.40
  -3  -2   0   22.00    1.70
  -3  -2   0   23.80    2.60
  -3  -2   0   24.10    1.70
  -3  -2   0   17.50    3.50
  -3  -2   0   25.10    1.40
   3   2   0   23.30    1.60
   3   2   0   21.90    2.70
   3   2   0   26.40    3.30
  -4  -2   0  132.09    3.10
  -4  -2   0  142.99    3.80
  -4  -2   0  129.89    4.80
  -4  -2   0  131.49    3.30
  -4  -2   0  131.09    4.50
   4   2   0  132.09    4.90
   4   2   0  131.09    3.40
   4   2   0  132.69    2.80
  -5  -2   0  139.39    3.50
  -5  -2   0  134.69    3.40
  -5  -2   0  137.69    3.60
   5   2   0  137.19    4.80
   5   2   0  139.79    3.70
  -6  -2   0 2775.52   36.80
   6   2   0 2810.12   38.30
   6   2   0 2850.91   37.50
  -7  -2   0   96.29    4.80
  -7  -2   0   98.69    3.60
  -7  -2   0   88.89    4.20
  -7  -2   0   93.29    3.50
   7   2   0   88.89    4.90
   7   2   0   92.39    6.90
   7   2   0   97.69    5.00
  -8  -2   0   65.89    5.00
  -8  -2   0   65.79    4.80
   8   2   0   71.29    4.60
   8   2   0   69.19    4.20
   8   2   0   65.29    1.90
  -9  -2   0  116.39    5.50
  -9  -2   0  116.29    6.10
   9   2   0  108.89    4.60
 -10  -2   0   39.30    4.50
 -10  -2   0   33.00    4.20
 -10  -2   0   36.30    3.60
  10   2   0   29.70    6.20
  10   2   0   32.10    4.10
 -11  -2   0    1.70    4.40
 -11  -2   0   -7.30    4.10
 -11  -2   0   -2.50    3.20
 -11  -2   0   -2.30    2.60
  11   2   0    0.30    3.70
  11   2   0   -1.80    4.20
  11   2   0   -2.90    3.00
  11   2   0   -2.20    5.30
  11   2   0    1.50    3.30
 -12  -2   0    2.60    3.50
 -12  -2   0    3.00    4.50
 -12  -2   0    1.00    3.20
  12   2   0    7.80    5.10
  12   2   0   -2.10    4.00
  12   2   0   -1.70    4.90
 -13  -2   0    0.00    4.40
 -13  -2   0   -5.00    3.30
 -13  -2   0    6.70    4.40
  13   2   0   -0.40    4.30
  13   2   0    3.90    5.00
 -14  -2   0   80.59    5.20
 -14  -2   0   98.49    5.20
  14   2   0  101.89    7.30
  14   2   0   81.19    5.50
  14   2   0   97.89    7.40
  14   2   0   95.79    8.60
  14   2   0   89.89    7.30
 -15  -2   0   13.70    3.70
 -15  -2   0   12.60    4.40
 -15  -2   0   11.20    5.20
 -15  -2   0    4.30    3.50
  15   2   0   10.00    7.10
  15   2   0    3.50    4.60
  15   2   0   19.00    5.70
  15   2   0   10.30    5.60
 -16  -2   0   13.90    3.90
 -16  -2   0   16.80    5.90
  16   2   0   21.50    7.20
  16   2   0    6.00    5.70
 -17  -2   0   26.30    4.70
 -17  -2   0   25.10    4.80
  17   2   0   26.00    5.20
  17   2   0   15.30    5.00
  17   2   0   12.00    6.00
  17   2   0   22.80    7.30
 -18  -2   0   18.80    7.70
 -18  -2   0   13.80    4.80
  18   2   0    3.30    5.10
  18   2   0    0.50    7.30
 -19  -2   0   60.49    5.90
 -19  -2   0   40.50    7.60
 -19  -2   0   50.39    5.50
 -19  -2   0   59.49    7.50
  19   2   0   53.39    9.10
 -20   3   0  -10.70    6.30
  19  -3   0    7.20    8.70
 -19   3   0   18.90    5.30
 -19   3   0   23.30    6.80
 -19   3   0   21.60    7.20
  18  -3   0   -2.00    6.60
  17  -3   0    5.70    6.40
  17  -3   0   14.60    7.80
  17  -3   0   19.40    5.50
 -17   3   0   18.10    6.20
 -17   3   0   15.30    5.20
 -17   3   0   18.00    6.50
 -17   3   0   23.20    5.40
  16  -3   0   24.40    7.30
  16  -3   0   25.30    6.00
  16  -3   0   27.80    5.20
  16  -3   0   35.20    6.20
  16  -3   0   25.30    7.80
  16  -3   0   35.80    6.00
 -16   3   0   20.40    4.60
 -16   3   0   21.10    5.60
  15  -3   0   35.40    6.30
  15  -3   0   27.00    5.70
  15  -3   0   31.20    5.80
 -15   3   0   38.00    5.50
 -15   3   0   22.70    5.10
 -15   3   0   34.60    5.70
 -15   3   0   32.20    4.50
 -15   3   0   34.30    5.90
 -14   3   0  246.48    7.40
  13  -3   0   14.50    5.60
  13  -3   0    7.70    3.80
  13  -3   0   -1.00    4.50
  13  -3   0   10.80    3.80
  13  -3   0    5.10    1.40
  13  -3   0   -0.40    4.10
 -13   3   0    5.50    1.30
 -13   3   0    7.60    4.60
 -13   3   0    6.30    4.00
 -13   3   0   12.40    4.70
  12  -3   0  134.49    6.00
  12  -3   0  133.39    3.20
 -12   3   0  138.39    5.70
 -12   3   0  130.19    3.20
 -12   3   0  126.39    7.20
 -12   3   0  129.49    6.90
  11  -3   0   98.89    3.00
 -11   3   0   95.99    6.10
 -10   3   0  933.01   16.80
 -10   3   0  909.41   15.80
 -10   3   0  924.51   16.40
   9  -3   0  466.65    7.50
  -9   3   0  477.65   10.20
  -9   3   0  475.75   10.40
   8  -3   0   19.80    2.10
   8  -3   0   15.90    4.10
  -8   3   0   24.10    3.10
  -8   3   0   21.20    3.00
  -8   3   0   17.80    2.30
   7  -3   0   76.19    4.10
  -7   3   0   68.09    3.50
  -6   3   0  401.46    7.00
  -6   3   0  416.46    8.30
  -6   3   0  393.46    7.40
   5  -3   0   20.80    2.60
   5  -3   0   27.60    3.40
   5  -3   0   18.80    2.50
   5  -3   0   20.00    1.90
  -5   3   0   18.80    3.10
  -5   3   0   23.80    2.10
  -5   3   0   23.90    2.30
  -5   3   0   22.30    3.30
   4  -3   0  264.37    5.70
  -4   3   0  246.98    5.00
  -4   3   0  247.98    4.70
  -3   3   0  624.44    9.20
   2  -3   0  176.88    3.50
  -2   3   0  180.48    3.50
  -2   3   0  180.98    4.00
  -2   3   0  178.08    3.70
   1  -3   0  202.38    3.60
  -1   3   0  200.98    3.80
   0   3   0  217.98    3.70
   0   3   0  218.88    3.70
   0   3   0  218.58    4.30
  -1  -3   0 3654.53   47.10
  -2  -3   0  479.55    9.10
  -3  -3   0   24.30    3.00
  -3  -3   0   26.60    2.60
  -3  -3   0   25.10    1.90
  -3  -3   0   26.00    1.30
  -3  -3   0   27.40    1.70
  -3  -3   0   25.60    1.90
   3   3   0   23.20    1.80
   3   3   0   24.50    2.70
  -4  -3   0    5.10    1.80
  -4  -3   0    8.80    2.90
  -4  -3   0    6.80    1.40
  -4  -3   0    5.40    1.40
   4   3   0    4.20    1.70
   4   3   0    8.20    1.80
   4   3   0    4.10    1.80
  -5  -3   0    0.90    1.90
  -5  -3   0    5.20    3.00
  -5  -3   0    1.20    1.50
  -5  -3   0    6.00    2.00
  -5  -3   0    0.20    3.10
   5   3   0    0.40    2.20
   5   3   0    3.10    1.90
   5   3   0    2.90    1.90
   5   3   0    5.40    2.40
   6   3   0  247.68    6.70
   6   3   0  250.07    5.30
  -7  -3   0  139.39    3.90
  -7  -3   0  129.99    4.70
  -7  -3   0  129.69    5.80
  -7  -3   0  144.79    4.20
   7   3   0  131.19    5.70
   7   3   0  135.99    3.10
   7   3   0  133.69    6.70
  -8  -3   0    1.00    3.20
   8   3   0    7.50    4.20
   8   3   0   -2.50    3.70
   8   3   0    5.10    2.80
   8   3   0    3.00    1.50
   8   3   0   -2.80    2.90
  -9  -3   0   18.90    5.20
  -9  -3   0   23.90    5.30
  -9  -3   0   29.00    3.30
  -9  -3   0   23.60    3.90
  -9  -3   0   28.60    3.10
   9   3   0   31.30    4.90
   9   3   0   36.80    6.50
   9   3   0   27.80    3.30
 -10  -3   0   93.69    5.70
 -10  -3   0  107.89    6.40
  10   3   0  106.49    4.80
  10   3   0  101.99    4.90
  10   3   0   89.89    6.30
  10   3   0  101.99    2.40
 -11  -3   0    7.70    4.00
 -11  -3   0   -1.20    2.90
 -11  -3   0    3.40    3.10
 -11  -3   0    1.40    3.60
  11   3   0    3.90    4.50
  11   3   0    3.00    1.00
  11   3   0    2.60    4.50
 -12  -3   0   17.90    5.10
 -12  -3   0   17.80    3.50
 -12  -3   0   11.00    3.50
 -12  -3   0   15.20    5.10
 -12  -3   0   15.30    4.70
  12   3   0   16.00    3.40
 -13  -3   0    6.90    3.30
 -13  -3   0   17.00    5.60
  13   3   0   18.00    5.50
  13   3   0   11.10    4.00
  13   3   0   12.00    4.80
 -14  -3   0  127.89    5.90
 -14  -3   0  131.79    7.30
  14   3   0  139.39    8.10
  14   3   0  139.99    8.00
  14   3   0  115.49    8.00
  14   3   0  121.09    6.40
  14   3   0  122.19    6.00
  15   3   0   46.10    4.80
  15   3   0   45.60    6.80
  15   3   0   62.99    8.20
  15   3   0   51.99    6.90
 -16  -3   0    6.60    5.80
 -16  -3   0   21.00    4.60
 -16  -3   0   15.60    4.40
  16   3   0    8.80    5.00
 -17  -3   0   47.30    5.10
  17   3   0   49.70    8.10
  17   3   0   59.49    5.70
  17   3   0   48.40    7.00
  17   3   0   45.10    8.80
 -18  -3   0    8.70    5.10
 -18  -3   0    9.70    6.90
 -18  -3   0   11.30    6.40
  18   3   0   11.70    2.60
  18   3   0   15.20    5.70
  20  -4   0    0.80    6.20
 -20   4   0   14.50    7.10
  19  -4   0   22.30    7.20
  19  -4   0   19.50    6.20
 -19   4   0   22.50    6.00
 -19   4   0   18.40    5.30
 -19   4   0   13.30    7.10
  18  -4   0   24.30    8.50
  18  -4   0   22.10    6.80
 -18   4   0   15.90    5.00
  17  -4   0   97.39    8.10
  17  -4   0   85.29    7.90
  17  -4   0   99.79    6.80
  17  -4   0   86.69    8.90
 -17   4   0   81.59    7.10
 -17   4   0   94.69    7.90
  16  -4   0   47.40    5.50
  16  -4   0   42.70    6.70
  16  -4   0   44.10    7.80
 -16   4   0   46.90    7.00
 -16   4   0   31.10    5.60
 -16   4   0   32.90    4.90
 -16   4   0   31.70    6.00
  15  -4   0   19.80    5.60
  15  -4   0   14.70    6.30
  15  -4   0    8.70    4.60
 -15   4   0   14.70    1.60
 -15   4   0   15.60    4.30
  14  -4   0  105.79    5.40
  14  -4   0  110.29    3.10
 -14   4   0  112.29    7.60
 -14   4   0  106.39    6.20
  13  -4   0    8.60    4.60
  13  -4   0   10.10    4.70
  13  -4   0   13.40    4.20
 -13   4   0    4.20    3.80
 -13   4   0    9.50    3.80
 -13   4   0    8.70    5.30
 -13   4   0   10.20    4.70
 -13   4   0    8.30    2.10
  12  -4   0   16.70    4.00
 -12   4   0   12.60    5.10
 -12   4   0   23.30    4.90
 -12   4   0   11.50    3.60
 -12   4   0   15.50    2.30
 -12   4   0   16.70    4.00
  11  -4   0  112.79    7.20
  11  -4   0  109.09    5.70
  11  -4   0  102.99    5.20
  11  -4   0  117.19    6.30
  11  -4   0  116.29    6.30
 -11   4   0  118.89    4.20
 -11   4   0  116.99    6.90
 -11   4   0  109.89    6.30
  10  -4   0   64.29    5.40
  10  -4   0   63.29    9.90
  10  -4   0   50.39    4.60
 -10   4   0   54.99    3.20
 -10   4   0   57.59    4.40
 -10   4   0   59.49    5.50
   9  -4   0  205.48    7.80
   9  -4   0  194.88    6.10
   9  -4   0  194.28    7.00
  -9   4   0  201.58    6.40
   8  -4   0  129.69    5.70
   8  -4   0  129.99    5.20
  -8   4   0  125.39    4.30
  -8   4   0  116.99    4.80
   7  -4   0  364.66    6.90
   7  -4   0  371.56    6.80
   7  -4   0  356.36    7.40
   7  -4   0  372.16    7.40
  -7   4   0  352.06    7.20
  -7   4   0  373.26    6.90
   6  -4   0  114.89    3.70
   6  -4   0  109.59    4.80
  -6   4   0  108.39    3.60
   5  -4   0 1494.75   20.70
  -5   4   0 1526.15   21.20
   4  -4   0  183.78    4.60
  -4   4   0  173.08    4.70
   3  -4   0   24.20    2.20
   3  -4   0   24.90    2.40
   3  -4   0   25.90    3.00
  -3   4   0   30.80    3.20
  -3   4   0   23.30    3.00
  -3   4   0   24.90    1.90
   2  -4   0  192.58    4.30
   2  -4   0  194.08    3.80
  -2   4   0  197.18    4.50
  -2   4   0  202.78    3.40
  -2   4   0  192.78    4.10
   1  -4   0   22.30    2.90
   1  -4   0   20.60    1.40
   1  -4   0   23.50    1.80
  -1   4   0   23.90    2.10
  -1   4   0   18.70    2.30
  -1   4   0   20.20    1.50
   0  -4   0   82.99    3.20
   0  -4   0   77.09    2.60
   0  -4   0   77.29    2.00
   0  -4   0   83.69    3.20
   0   4   0   79.49    2.50
  -1  -4   0   48.10    2.00
   1   4   0   47.60    2.60
   1   4   0   49.50    1.40
   1   4   0   43.10    2.40
   1   4   0   47.40    2.10
  -3  -4   0    4.30    3.80
   3   4   0   10.30    1.80
   3   4   0   10.10    1.30
   3   4   0    6.70    1.80
  -4  -4   0    5.70    1.80
  -4  -4   0    8.30    2.40
  -4  -4   0    5.80    1.20
  -4  -4   0    5.90    1.60
  -4  -4   0    0.80    3.30
  -4  -4   0    2.80    1.60
   4   4   0    6.30    1.50
   4   4   0    3.90    1.90
   4   4   0    7.60    3.50
  -5  -4   0   74.29    3.00
  -5  -4   0   72.99    2.60
  -5  -4   0   78.59    3.10
  -5  -4   0   71.79    4.90
  -5  -4   0   72.79    2.30
   5   4   0   80.79    3.00
   5   4   0   73.09    2.90
   5   4   0   81.19    3.10
   5   4   0   78.39    4.90
  -6  -4   0    2.90    2.00
  -6  -4   0   -0.70    1.60
  -6  -4   0    3.50    2.20
   6   4   0    1.10    2.20
   6   4   0   -4.20    3.20
  -7  -4   0   63.09    3.40
  -7  -4   0   66.19    3.90
  -7  -4   0   58.19    3.30
  -7  -4   0   57.69    4.20
   7   4   0   66.69    3.70
   7   4   0   58.99    2.70
  -8  -4   0    6.70    4.10
  -8  -4   0   10.20    2.80
  -8  -4   0    8.00    2.40
   8   4   0   11.70    3.40
   8   4   0   12.80    3.00
  -9  -4   0   28.40    5.10
  -9  -4   0   43.00    3.30
  -9  -4   0   34.30    3.30
   9   4   0   37.90    2.30
   9   4   0   38.10    4.20
   9   4   0   47.70    6.00
   9   4   0   45.20    5.20
 -10  -4   0   -1.50    2.70
 -10  -4   0    8.60    4.10
 -10  -4   0   -1.80    4.50
 -10  -4   0    6.80    3.10
  10   4   0    1.50    1.70
  10   4   0    8.40    4.20
  10   4   0   -0.30    3.30
  10   4   0    6.10    3.40
 -11  -4   0   24.00    3.40
 -11  -4   0   16.70    5.10
 -11  -4   0   13.80    3.30
 -11  -4   0   16.40    4.30
  11   4   0   24.40    5.10
  11   4   0   20.10    1.60
  11   4   0   19.80    5.10
 -12  -4   0    7.00    4.70
 -12  -4   0    9.60    3.30
  12   4   0    5.20    1.20
  12   4   0    5.90    1.20
  12   4   0    9.00    3.90
  12   4   0   14.50    4.80
 -13  -4   0   -6.60    4.20
 -13  -4   0   -3.30    5.00
 -13  -4   0    2.80    3.20
 -13  -4   0    6.10    4.50
 -13  -4   0    5.50    3.40
 -13  -4   0   -3.40    3.40
  13   4   0   -3.90    5.60
  13   4   0    2.00    3.80
  13   4   0   -7.80    4.50
  13   4   0   -3.70    5.00
  13   4   0   -3.60    3.10
 -14  -4   0   65.99    4.90
 -14  -4   0   71.19    6.30
  14   4   0   51.29    6.60
  14   4   0   61.49    5.30
 -15  -4   0   19.20    4.40
 -15  -4   0   24.30    4.00
 -15  -4   0   32.90    7.70
  15   4   0   26.60    8.30
  15   4   0   25.20    5.10
  15   4   0   34.70    4.90
 -16  -4   0   46.70    5.30
 -16  -4   0   34.30    4.40
 -16  -4   0   40.90    5.00
 -16  -4   0   38.80    6.50
  16   4   0   50.19    7.10
  16   4   0   51.59    7.20
  16   4   0   48.60    6.30
  16   4   0   44.90    7.70
 -17  -4   0   29.40    4.90
 -17  -4   0   39.90    6.80
  17   4   0   33.90    7.50
  17   4   0   37.50    7.90
  17   4   0   48.50    7.50
  17   4   0   44.00    5.40
 -18  -4   0  177.38   10.70
 -18  -4   0  161.08    7.60
 -18  -4   0  180.98    9.70
 -18  -4   0  169.98    7.20
  18   4   0  154.98    9.50
  18   4   0  178.98   10.90
  18   4   0  153.28   10.90
 -20   5   0    3.50    7.50
  19  -5   0   -8.20    5.60
  19  -5   0    6.70    6.60
 -19   5   0    3.90    7.00
  18  -5   0   -4.20    7.20
  18  -5   0   -2.90    5.50
  18  -5   0    2.20    5.90
 -18   5   0    8.20    5.00
  17  -5   0  120.79    9.00
  17  -5   0  118.49    8.60
  17  -5   0  104.79    8.40
  17  -5   0  107.39    7.80
 -17   5   0  120.59    7.90
 -17   5   0  122.69    7.90
 -17   5   0  126.49    8.90
  16  -5   0   23.90    5.60
 -16   5   0   30.40    5.00
 -16   5   0   35.00    6.40
 -16   5   0   29.30    6.60
 -16   5   0   34.70    5.20
 -16   5   0   24.70    2.10
  15  -5   0   99.69    7.30
  15  -5   0   98.59    8.50
  15  -5   0  116.79    7.90
 -15   5   0  101.69    7.40
 -15   5   0  104.69    7.40
 -15   5   0  103.49    6.40
  14  -5   0   34.80    4.70
  14  -5   0   41.20    5.90
  14  -5   0   38.70    2.50
  14  -5   0   38.50    6.20
  14  -5   0   45.20    5.50
 -14   5   0   38.70    5.70
  13  -5   0  148.39    6.90
  13  -5   0  135.89    6.00
  13  -5   0  133.89    7.40
 -13   5   0  149.39    4.70
 -13   5   0  134.39    6.20
 -13   5   0  140.59    6.40
 -13   5   0  144.39    8.00
  12  -5   0  152.08    7.00
  12  -5   0  149.99    6.20
  12  -5   0  160.78    6.50
 -12   5   0  150.28    4.90
 -12   5   0  164.08    6.40
  11  -5   0  161.68    5.50
  11  -5   0  174.68    6.30
  11  -5   0  153.68    7.50
  11  -5   0  158.08    4.60
  11  -5   0  166.88    6.50
 -11   5   0  155.98    7.30
 -11   5   0  161.08    7.80
 -11   5   0  172.88    7.70
 -11   5   0  165.88    5.30
  10  -5   0  344.37    9.60
  10  -5   0  324.67    8.10
  10  -5   0  335.27    7.80
 -10   5   0  333.87    7.50
 -10   5   0  315.67    8.00
   9  -5   0  207.48    7.30
   9  -5   0  200.68    5.10
   9  -5   0  202.18    6.40
  -9   5   0  184.68    7.30
  -9   5   0  195.38    7.40
  -9   5   0  192.28    6.20
   8  -5   0   18.40    3.20
   8  -5   0   14.00    3.20
   8  -5   0   14.30    4.00
   8  -5   0   23.50    4.70
   8  -5   0   15.10    2.60
  -8   5   0   15.90    5.00
  -8   5   0   21.70    2.70
   7  -5   0    7.10    2.40
   7  -5   0    2.50    2.10
  -7   5   0    1.50    2.40
  -7   5   0    9.50    3.00
  -7   5   0    3.10    2.30
  -7   5   0    4.60    3.00
  -7   5   0    1.40    3.40
  -6   5   0  503.85    9.20
   5  -5   0   25.80    3.40
   5  -5   0   30.50    2.00
   5  -5   0   25.20    2.60
   5  -5   0   25.40    2.70
   5  -5   0   23.90    3.30
  -5   5   0   31.90    2.90
  -5   5   0   29.30    3.20
  -5   5   0   25.60    2.80
   4  -5   0  876.01   13.40
   4  -5   0  907.81   12.70
   4  -5   0  872.61   13.10
  -4   5   0  908.51   13.90
  -4   5   0  890.01   13.40
   3  -5   0 6655.53   85.79
  -3   5   0 6829.12   86.29
  -3   5   0 6657.23   85.79
   2  -5   0   18.70    1.90
   2  -5   0   14.10    2.10
   2  -5   0   17.20    2.60
  -2   5   0   17.60    2.60
  -2   5   0   18.70    3.30
   1  -5   0  267.87    4.70
   1  -5   0  280.17    5.90
  -1   5   0  269.97    4.60
  -1   5   0  275.87    5.40
  -1   5   0  262.87    6.40
   0  -5   0  248.98    4.90
   0  -5   0  248.18    5.60
   0  -5   0  248.68    4.80
   0   5   0  249.18    4.20
   0   5   0  251.27    4.80
  -1  -5   0  455.15    8.40
  -1  -5   0  440.36    6.20
   1   5   0  442.46    8.10
  -2  -5   0   58.79    3.20
  -2  -5   0   54.69    2.50
   2   5   0   59.39    3.30
   2   5   0   55.89    2.70
   2   5   0   55.19    1.60
   2   5   0   57.09    3.60
   2   5   0   64.19    3.60
  -3  -5   0   16.80    2.10
  -3  -5   0   23.30    2.40
   3   5   0   21.00    2.10
   3   5   0   19.00    3.20
   3   5   0   20.80    1.40
   3   5   0   18.60    2.50
  -4  -5   0  228.78    3.80
  -4  -5   0  224.58    4.70
  -4  -5   0  228.68    5.90
   4   5   0  221.18    4.70
   4   5   0  219.68    4.70
   4   5   0  221.38    7.40
   4   5   0  232.78    4.30
   4   5   0  221.08    5.10
  -5  -5   0    9.70    2.20
  -5  -5   0   10.60    2.10
  -5  -5   0    2.20    3.40
  -5  -5   0    7.20    1.30
  -5  -5   0    9.70    2.90
   5   5   0    9.80    3.30
   5   5   0    6.30    2.00
  -6  -5   0   48.40    3.10
  -6  -5   0   53.59    2.80
  -6  -5   0   55.69    5.00
   6   5   0   51.09    2.90
   6   5   0   57.59    4.80
   6   5   0   50.49    3.00
  -7  -5   0  220.98    4.60
   7   5   0  228.78    5.20
   7   5   0  212.28    5.60
   7   5   0  229.18    7.30
  -8  -5   0  204.78    5.80
   8   5   0  204.18    7.50
  -9  -5   0  325.97    6.40
  -9  -5   0  327.27    7.20
  -9  -5   0  325.47    6.90
   9   5   0  316.17   10.00
   9   5   0  336.47    7.20
   9   5   0  325.67    7.70
   9   5   0  339.77    7.60
 -10  -5   0   43.60    3.00
  10   5   0   42.20    3.50
 -11  -5   0   28.30    3.60
 -11  -5   0   25.20    3.40
 -11  -5   0   26.80    3.20
 -11  -5   0   27.30    4.30
  11   5   0   30.90    5.80
  11   5   0   27.40    5.50
  11   5   0   17.10    5.50
  11   5   0   27.10    2.30
  11   5   0   30.70    3.60
 -12  -5   0   27.80    3.90
 -12  -5   0   31.90    3.60
  12   5   0   31.30    7.10
  12   5   0   23.50    3.80
  12   5   0   38.40    6.00
  12   5   0   30.30    2.00
 -13  -5   0   82.59    7.20
 -13  -5   0   80.69    5.00
  13   5   0   79.69    2.40
  13   5   0   80.09    2.60
  13   5   0   91.99    7.50
  13   5   0   80.89    7.40
 -14  -5   0    3.20    3.40
 -14  -5   0    6.80    5.10
 -14  -5   0    7.50    6.20
 -14  -5   0   14.50    6.20
  14   5   0   -1.00    4.10
  14   5   0    4.30    3.60
 -15  -5   0   59.19    5.00
 -15  -5   0   67.89    4.90
  15   5   0   70.29    5.70
  15   5   0   70.79    7.10
 -16  -5   0  180.08   16.20
 -16  -5   0  166.18    7.10
 -16  -5   0  186.88    9.20
  16   5   0  171.38    9.50
  16   5   0  164.58    7.40
 -17  -5   0  424.26   10.00
 -17  -5   0  410.56   13.00
 -17  -5   0  430.86   10.60
 -17  -5   0  456.85   15.20
  17   5   0  427.56   14.40
  17   5   0  426.76   14.30
  17   5   0  437.96   12.30
 -18  -5   0   14.10    4.70
 -18  -5   0   10.90    4.40
 -18  -5   0    6.10    6.60
 -18  -5   0   18.80    7.00
  18   5   0   17.00    5.00
  18   5   0   20.00    7.80
  20  -6   0   25.30    7.10
 -20   6   0   40.20    8.30
  19  -6   0   -2.10    5.50
  19  -6   0   -3.50    6.30
  19  -6   0    2.70    8.00
 -19   6   0    9.70    5.60
 -19   6   0    2.50    7.00
  18  -6   0  -11.00    7.30
  18  -6   0   -4.60    7.20
  18  -6   0    3.70    6.20
  18  -6   0   -9.10    5.60
 -18   6   0  -11.10    6.50
  17  -6   0   13.00    5.50
  17  -6   0   24.70    7.40
  17  -6   0   24.00    5.80
  17  -6   0   22.80    7.70
 -17   6   0   16.20    4.90
 -17   6   0   20.50    6.50
 -17   6   0   23.00    2.40
 -17   6   0   30.20    6.20
  16  -6   0  159.98    7.80
  16  -6   0  160.48    4.40
  16  -6   0  147.39    7.90
 -16   6   0  150.28    8.00
  15  -6   0   27.30    2.70
  15  -6   0   28.30    5.00
  15  -6   0   17.30    6.80
  15  -6   0   30.10    6.70
 -15   6   0   21.80    4.90
 -15   6   0   28.60    4.80
 -15   6   0   33.50    5.60
  14  -6   0  119.39    8.00
 -14   6   0  120.59    7.60
 -14   6   0  125.29    7.50
 -14   6   0  132.19    6.50
 -14   6   0  112.39    7.70
 -14   6   0  122.19    4.80
 -14   6   0  114.19    6.30
  13  -6   0   19.70    5.00
  13  -6   0   22.50    4.50
  13  -6   0   26.80    3.70
  13  -6   0   33.20    5.50
  13  -6   0   33.00    4.80
 -13   6   0   25.60    4.50
 -13   6   0   23.70    3.90
 -13   6   0   32.30    5.30
 -13   6   0   17.90    4.30
  12  -6   0  399.56    9.70
  12  -6   0  391.66    9.40
 -12   6   0  372.66    8.10
 -12   6   0  372.46    9.30
  11  -6   0   30.60    5.30
  11  -6   0   28.70    3.50
  11  -6   0   38.20    5.00
 -11   6   0   35.50    3.40
 -11   6   0   38.50    5.00
  10  -6   0   89.99    4.30
  10  -6   0   76.09    6.00
 -10   6   0   81.19    5.00
 -10   6   0   87.89    6.20
   9  -6   0 1332.47   19.30
   9  -6   0 1315.37   19.20
   9  -6   0 1339.37   21.50
   8  -6   0  386.46    9.40
   8  -6   0  376.26    7.30
  -8   6   0  384.26   15.40
   7  -6   0  108.99    4.80
   7  -6   0   92.99    5.00
   7  -6   0  106.29    3.70
  -7   6   0   95.19    4.60
  -7   6   0  104.79    4.90
   6  -6   0    6.80    2.80
   6  -6   0    7.30    2.80
   6  -6   0   10.60    2.00
   6  -6   0    7.50    2.80
  -6   6   0    6.50    3.30
  -6   6   0    8.10    2.60
  -6   6   0    3.00    2.80
  -6   6   0   11.60    3.10
  -6   6   0    7.30    3.10
  -6   6   0    9.00    2.10
   5  -6   0  270.57    6.70
  -5   6   0  270.47    6.20
   4  -6   0  139.99    4.50
   4  -6   0  136.09    4.30
  -4   6   0  131.79    4.70
  -4   6   0  134.49    4.50
  -4   6   0  139.99    4.90
   3  -6   0 2816.72   38.10
   3  -6   0 2807.22   37.80
   3  -6   0 2866.41   37.60
  -3   6   0 2895.21   38.10
  -3   6   0 2808.62   37.70
   2  -6   0  338.37    6.50
  -2   6   0  323.57    6.20
   1  -6   0   22.00    2.00
   1  -6   0   19.40    3.90
  -1   6   0   19.00    3.10
  -1   6   0   25.60    2.50
  -1   6   0   18.90    2.40
  -1   6   0   22.50    2.00
   0  -6   0    1.10    2.10
   0  -6   0   -2.10    2.70
   0  -6   0    0.30    2.00
   0  -6   0    4.50    2.80
   0   6   0    1.50    1.90
   0   6   0    3.50    3.70
   0   6   0    3.40    2.80
   1   6   0 1164.68   17.40
  -2  -6   0  495.05    8.20
  -2  -6   0  498.85    8.80
  -2  -6   0  507.35    8.80
   2   6   0  511.35    8.30
   2   6   0  499.25    9.30
  -3  -6   0 1700.13   23.90
  -3  -6   0 1735.93   22.90
   3   6   0 1675.43   22.90
   3   6   0 1666.93   23.00
   3   6   0 1669.63   24.30
   3   6   0 1672.33   23.50
   4   6   0  619.74   10.30
  -5  -6   0  174.68    4.60
  -5  -6   0  162.58    4.00
  -5  -6   0  174.28    4.60
   5   6   0  172.28    6.80
   5   6   0  164.48    5.90
   5   6   0  168.08    4.80
  -6  -6   0   21.80    2.60
  -6  -6   0   17.70    2.40
   6   6   0   16.10    4.10
   6   6   0   22.70    3.00
   6   6   0   18.70    2.90
   6   6   0   18.60    5.10
   6   6   0   20.70    2.90
  -7  -6   0   98.89    6.00
  -7  -6   0   97.49    4.00
  -7  -6   0   89.49    4.00
   7   6   0   90.49    6.30
   7   6   0   99.09    3.90
   7   6   0   88.59    4.10
  -8  -6   0  100.69    4.40
   8   6   0   95.89    4.40
   8   6   0  101.79    6.20
   8   6   0   96.49    4.10
   8   6   0  103.99    4.50
  -9  -6   0  196.18    6.00
  -9  -6   0  195.38    4.60
  -9  -6   0  196.88    8.10
  -9  -6   0  208.58    5.60
   9   6   0  188.18    8.60
   9   6   0  208.78    6.00
   9   6   0  203.68    8.40
 -10  -6   0   21.60    3.80
 -10  -6   0   19.80    3.00
 -10  -6   0   18.00    3.40
  10   6   0   24.20    5.10
  10   6   0   20.30    3.80
  10   6   0   14.30    2.70
  10   6   0   15.90    4.90
 -11  -6   0  126.79    6.80
 -11  -6   0  121.29    5.70
  11   6   0  128.59    5.20
  11   6   0  126.59    5.50
  11   6   0  134.89    7.70
  11   6   0  128.89    7.70
  11   6   0  123.29    4.20
 -12  -6   0   23.90    3.20
 -12  -6   0   20.00    3.40
  12   6   0   25.40    6.00
  12   6   0   17.00    2.40
  12   6   0   18.20    5.50
 -13  -6   0   61.19    5.60
 -13  -6   0   51.79    6.50
 -13  -6   0   57.79    4.30
 -13  -6   0   56.79    4.70
  13   6   0   59.99    4.90
  13   6   0   53.99    3.90
  13   6   0   64.19    7.00
 -14  -6   0    9.40    3.50
 -14  -6   0    4.40    5.60
 -14  -6   0    8.10    3.90
 -14  -6   0   11.70    4.20
 -14  -6   0   13.50    4.80
  14   6   0    6.80    1.60
  14   6   0   14.00    3.70
  14   6   0    8.50    1.80
 -15  -6   0   47.50    4.20
 -15  -6   0   52.89    4.70
 -15  -6   0   44.10    6.00
 -15  -6   0   47.90    7.00
  15   6   0   45.90    5.40
  15   6   0   44.40    5.40
  15   6   0   49.70    4.70
  15   6   0   55.79    7.80
  15   6   0   60.29    8.00
 -16  -6   0  109.59    6.40
 -16  -6   0  107.59    5.80
  16   6   0  114.19    6.90
 -17  -6   0   57.69    5.60
  17   6   0   41.50    5.80
  17   6   0   50.89    8.10
 -20   7   0  -11.90    7.00
  19  -7   0    0.30    6.70
  19  -7   0   -0.70    5.10
 -19   7   0    3.20    7.20
 -19   7   0   -6.50    5.40
 -19   7   0   -5.30    7.20
 -19   7   0   -1.90    2.00
  18  -7   0    7.90    6.00
  18  -7   0   -0.60    6.30
 -18   7   0    4.50    2.30
 -18   7   0   -0.90    4.70
  17  -7   0   14.80    6.90
  17  -7   0   19.20    7.80
  17  -7   0   11.40    2.70
  17  -7   0   17.80    6.60
  17  -7   0   18.10    6.60
  17  -7   0   21.70    6.10
  17  -7   0   22.10    4.80
 -17   7   0   15.50    4.90
 -17   7   0   13.10    5.10
 -17   7   0   14.70    2.80
 -17   7   0    7.80    6.10
 -17   7   0   21.20    5.50
  16  -7   0   54.49    6.50
  16  -7   0   39.70    6.90
  16  -7   0   49.70    5.20
  16  -7   0   36.00    6.40
 -16   7   0   34.70    7.20
 -16   7   0   43.70    6.40
 -16   7   0   34.30    6.10
  15  -7   0    3.50    5.10
  15  -7   0    3.00    6.40
  15  -7   0    3.20    2.80
  15  -7   0    6.50    5.20
 -15   7   0   -0.10    4.30
 -15   7   0   -4.20    3.10
 -15   7   0   -9.50    5.80
 -15   7   0   -5.30    4.50
  14  -7   0    6.30    4.60
  14  -7   0   10.20    3.60
  14  -7   0    5.80    4.60
  14  -7   0   10.80    4.90
  14  -7   0    4.10    7.70
 -14   7   0   13.30    4.50
 -14   7   0    8.90    4.30
 -14   7   0   15.80    5.00
 -14   7   0    5.80    3.80
  13  -7   0   23.20    4.70
  13  -7   0   27.00    3.30
  13  -7   0   32.70    3.80
  13  -7   0   32.70    5.00
  13  -7   0   22.60    5.70
 -13   7   0   25.90    4.40
 -13   7   0   30.30    4.70
 -13   7   0   18.50    5.70
 -13   7   0   30.20    4.00
 -13   7   0   27.70    3.50
  12  -7   0  106.39    4.80
  12  -7   0  102.69    6.00
  12  -7   0   95.99    7.20
 -12   7   0   99.59    6.70
 -12   7   0   99.29    7.30
  11  -7   0  208.58    8.00
  11  -7   0  200.08    7.30
  11  -7   0  200.98    8.30
 -11   7   0  220.28    9.00
 -11   7   0  216.98    8.70
  10  -7   0   39.80    3.70
  10  -7   0   43.60    4.10
  10  -7   0   44.00    4.70
  10  -7   0   42.40    3.50
 -10   7   0   45.00    5.40
 -10   7   0   49.10    4.60
 -10   7   0   38.00    3.70
 -10   7   0   39.50    5.70
   9  -7   0  633.44   11.20
   9  -7   0  644.84   13.90
   9  -7   0  643.44   10.70
   9  -7   0  611.94   11.90
  -9   7   0  616.84   11.70
  -9   7   0  643.04   14.50
   8  -7   0  264.77    6.20
   8  -7   0  270.27    7.40
   8  -7   0  247.78    7.30
   8  -7   0  269.97    8.40
   8  -7   0  270.57    7.50
  -8   7   0  270.77    7.60
   7  -7   0   82.09    3.40
   7  -7   0   88.99    3.70
   7  -7   0   81.39    4.80
   7  -7   0   91.29    5.20
   7  -7   0   83.09    4.20
   7  -7   0   78.79    4.30
  -7   7   0   82.89    4.60
  -7   7   0   89.29    4.60
  -7   7   0   85.69    4.60
  -7   7   0   91.99    5.30
  -7   7   0   88.29    4.30
   6  -7   0   32.40    3.70
   6  -7   0   31.30    2.70
   6  -7   0   35.50    2.70
   6  -7   0   33.90    3.40
  -6   7   0   26.60    3.60
  -6   7   0   27.00    3.60
  -6   7   0   30.40    2.50
  -6   7   0   25.50    4.40
  -6   7   0   33.00    3.00
  -6   7   0   34.70    3.70
   5  -7   0   79.59    4.10
   5  -7   0   86.59    3.80
   5  -7   0   84.89    4.40
   5  -7   0   84.89    3.10
   5  -7   0   88.89    3.20
   5  -7   0   84.29    4.60
  -5   7   0   82.69    4.40
  -5   7   0   80.69    3.50
  -5   7   0   87.89    4.70
  -5   7   0   92.19    4.10
  -5   7   0   88.59    4.50
  -5   7   0   89.79    4.20
   4  -7   0  357.76    6.50
   4  -7   0  359.76    6.80
  -4   7   0  357.96    6.60
  -4   7   0  363.66    7.80
  -4   7   0  357.46    8.10
   3  -7   0  145.59    4.70
   3  -7   0  142.29    4.30
   3  -7   0  140.39    4.30
   3  -7   0  137.09    3.40
   3  -7   0  139.59    4.50
  -3   7   0  132.59    4.00
  -3   7   0  143.39    5.00
  -3   7   0  141.99    3.20
  -3   7   0  146.29    5.40
   2  -7   0   95.79    5.40
   2  -7   0   92.19    3.00
  -2   7   0   96.09    3.50
  -2   7   0   87.79    4.40
  -2   7   0   98.69    2.80
  -2   7   0  100.29    3.60
   1  -7   0   -1.90    3.80
   1  -7   0    1.10    3.20
   1  -7   0    1.60    1.70
  -1   7   0    1.00    2.10
  -1   7   0    3.80    2.90
  -1   7   0    2.20    2.20
  -1   7   0    5.20    2.50
   0   7   0  423.16    7.30
   0   7   0  427.16    8.20
   0   7   0  415.46    7.40
  -1  -7   0  348.87    6.80
   1   7   0  347.67    6.80
   1   7   0  357.56    6.70
   1   7   0  352.16    6.30
  -2  -7   0  367.16    6.90
  -2  -7   0  375.56    6.80
  -2  -7   0  369.26    7.50
   2   7   0  364.76    7.00
   2   7   0  370.76    7.60
  -3  -7   0  296.87    6.10
  -3  -7   0  316.37    6.80
  -3  -7   0  308.57    7.80
   3   7   0  301.77    4.70
   3   7   0  297.77    7.50
   3   7   0  293.87    9.00
   3   7   0  314.97    8.00
   3   7   0  298.87    4.80
   3   7   0  314.17    6.20
  -4  -7   0   44.20    3.10
  -4  -7   0   43.10    4.00
  -4  -7   0   50.49    2.70
   4   7   0   49.50    3.00
  -5  -7   0   71.29    4.10
  -5  -7   0   68.59    3.60
  -5  -7   0   67.59    3.30
   5   7   0   67.59    2.60
   5   7   0   61.99    3.50
   5   7   0   71.29    5.30
   5   7   0   75.19    5.00
   5   7   0   65.59    5.00
  -6  -7   0  861.61   12.00
  -6  -7   0  872.71   15.20
  -6  -7   0  845.32   16.70
   6   7   0  836.52   15.50
   6   7   0  879.61   15.30
  -7  -7   0   11.30    1.90
  -7  -7   0    8.00    4.80
  -7  -7   0    7.10    2.40
  -7  -7   0    5.40    2.70
  -7  -7   0    9.90    3.20
   7   7   0    7.10    3.20
   7   7   0    6.50    3.10
   7   7   0    9.40    2.50
  -8  -7   0    2.50    1.70
  -8  -7   0   -1.40    2.70
  -8  -7   0    2.70    2.60
   8   7   0    5.90    2.70
   8   7   0    0.30    4.60
  -9  -7   0   22.10    3.30
  -9  -7   0   27.40    5.10
  -9  -7   0   22.60    2.30
   9   7   0   24.50    3.30
   9   7   0   21.60    3.00
   9   7   0   23.30    5.40
 -10  -7   0    9.40    3.10
 -10  -7   0   12.00    5.20
 -10  -7   0   15.50    3.40
  10   7   0   16.20    3.00
  10   7   0    8.10    3.00
  10   7   0   15.00    3.30
  10   7   0    4.40    4.50
  10   7   0   10.20    2.70
 -11  -7   0   25.60    5.80
 -11  -7   0   18.40    5.80
  11   7   0   29.40    4.70
  11   7   0   25.90    3.80
  11   7   0   23.20    2.90
  11   7   0   29.90    3.80
  11   7   0   21.50    6.70
  11   7   0   25.40    5.50
  11   7   0   19.50    3.70
 -12  -7   0   45.00    4.30
 -12  -7   0   47.00    3.40
 -12  -7   0   48.40    6.50
 -12  -7   0   45.80    6.30
  12   7   0   46.70    6.30
  12   7   0   52.09    3.20
  12   7   0   54.09    4.80
  13   7   0   31.00    6.20
  13   7   0   36.40    2.80
  13   7   0   30.30    4.60
  13   7   0   22.50    6.10
 -14  -7   0   47.30    4.80
 -14  -7   0   46.30    7.50
 -14  -7   0   46.50    4.50
 -14  -7   0   55.99    5.50
 -14  -7   0   54.29    3.90
  14   7   0   39.70    5.00
  14   7   0   40.20    6.80
  14   7   0   48.50    3.00
  14   7   0   43.40    4.60
 -15  -7   0   18.40    7.00
 -15  -7   0   25.10    4.00
 -15  -7   0   22.50    6.90
  15   7   0   21.20    2.20
  15   7   0    8.70    7.80
  15   7   0   18.00    1.90
 -16  -7   0   -4.50    6.90
 -16  -7   0    0.40    3.90
 -16  -7   0   -5.10    5.30
  16   7   0   -4.40    4.60
  16   7   0    3.70    8.10
  16   7   0    1.30    4.80
 -17  -7   0   22.70    7.60
 -17  -7   0   13.60    3.90
  17   7   0   21.50    6.50
  17   7   0    7.60    5.00
  17   7   0   -0.30    7.60
  17   7   0    7.80    5.10
 -20   8   0   -1.30    7.60
  19  -8   0   16.50    8.00
  19  -8   0   15.60    6.90
  19  -8   0   22.10    5.20
 -19   8   0   10.80    5.40
 -19   8   0    8.50    5.10
 -19   8   0   14.00    5.40
  18  -8   0   -7.30    4.40
  18  -8   0   -2.80    2.80
  18  -8   0   -4.40    6.10
 -18   8   0   10.20    7.00
  17  -8   0    4.80    6.00
  17  -8   0    2.50    5.70
  17  -8   0   15.00    3.20
  17  -8   0   15.00    4.50
  17  -8   0   12.90    6.80
  17  -8   0    8.90    6.40
 -17   8   0   16.20    3.50
 -17   8   0    6.50    4.90
 -17   8   0    8.20    4.70
  16  -8   0   13.10    3.40
  16  -8   0   16.40    5.70
  16  -8   0   13.80    5.90
 -16   8   0    8.80    4.30
 -16   8   0    9.60    6.20
 -16   8   0   18.70    3.90
 -16   8   0    9.70    6.70
 -16   8   0   11.00    6.00
 -16   8   0   19.50    6.30
  15  -8   0   70.99    6.40
  15  -8   0   71.19    7.00
  15  -8   0   66.39    4.20
 -15   8   0   59.69    5.60
 -15   8   0   73.49    4.60
 -15   8   0   74.89    7.90
 -15   8   0   57.89    7.50
 -15   8   0   65.29    5.20
  14  -8   0   47.50    4.40
  14  -8   0   34.70    5.50
  14  -8   0   41.80    5.40
  14  -8   0   50.59    6.20
 -14   8   0   44.20    4.20
 -14   8   0   49.80    7.00
  13  -8   0    9.20    4.50
  13  -8   0    4.30    4.30
  13  -8   0    8.40    5.30
  13  -8   0    7.60    3.30
  13  -8   0    4.50    4.30
  13  -8   0    9.20    3.40
  13  -8   0    2.90    5.10
 -13   8   0    4.50    4.10
 -13   8   0    5.70    5.20
 -13   8   0    4.90    3.20
 -13   8   0   11.90    3.60
  12  -8   0   30.40    3.50
  12  -8   0   26.90    4.80
  12  -8   0   21.00    5.20
  12  -8   0   32.20    5.80
  12  -8   0   25.70    4.90
 -12   8   0   35.90    6.00
 -12   8   0   39.90    5.60
 -12   8   0   30.10    3.80
 -12   8   0   25.70    5.30
  11  -8   0   13.80    4.80
  11  -8   0   13.80    3.90
  11  -8   0    8.00    4.60
  11  -8   0   10.80    3.10
 -11   8   0    4.20    4.30
 -11   8   0    3.90    4.40
 -11   8   0    4.20    3.50
  10  -8   0   45.50    4.50
  10  -8   0   55.39    4.30
  10  -8   0   52.49    4.10
  10  -8   0   47.50    5.10
 -10   8   0   46.60    5.00
   9  -8   0   52.49    4.60
   9  -8   0   59.19    5.60
   9  -8   0   60.09    5.10
  -9   8   0   48.10    4.40
  -9   8   0   56.19    3.90
  -9   8   0   50.49    4.00
  -9   8   0   57.39    4.60
   8  -8   0  580.14   10.10
  -8   8   0  569.14   10.80
  -8   8   0  555.24   11.20
  -8   8   0  572.64   12.00
   7  -8   0    5.70    3.70
   7  -8   0    4.80    3.50
   7  -8   0    6.00    2.90
   7  -8   0    7.60    2.50
   7  -8   0    7.00    4.10
   7  -8   0    4.90    3.20
   7  -8   0    4.80    2.60
  -7   8   0    0.70    3.00
  -7   8   0    4.80    4.00
  -7   8   0   10.10    2.70
  -7   8   0    4.90    3.40
  -7   8   0    2.70    2.60
   6  -8   0   55.69    4.40
   6  -8   0   58.49    4.40
  -6   8   0   58.09    4.00
  -6   8   0   52.69    3.10
  -6   8   0   57.29    4.10
   5  -8   0   41.00    3.30
   5  -8   0   37.90    2.60
   5  -8   0   39.70    3.80
   5  -8   0   33.50    3.70
   5  -8   0   40.00    3.50
  -5   8   0   39.20    3.50
   4  -8   0    7.90    1.80
   4  -8   0   12.90    3.00
   4  -8   0   13.60    2.90
   4  -8   0   10.30    4.40
  -4   8   0    9.30    2.90
  -4   8   0    9.80    2.10
  -4   8   0    8.60    1.70
  -4   8   0    8.50    2.80
  -4   8   0    5.90    2.60
  -4   8   0   12.00    3.10
   3  -8   0   70.29    4.30
   3  -8   0   69.89    3.50
   3  -8   0   67.19    3.60
   3  -8   0   65.99    5.00
   3  -8   0   68.89    2.80
  -3   8   0   73.69    4.40
  -3   8   0   77.89    4.90
  -3   8   0   69.59    3.00
  -3   8   0   70.09    4.10
  -3   8   0   71.89    4.30
  -3   8   0   73.29    3.50
  -2   8   0  234.38    5.80
   1  -8   0    8.60    2.50
   1  -8   0    5.30    1.80
   1  -8   0    5.80    2.10
  -1   8   0    7.50    2.30
  -1   8   0   10.70    3.00
   0  -8   0   18.30    2.50
   0  -8   0   13.10    1.70
   0  -8   0   16.20    2.50
   0   8   0   14.90    2.30
   0   8   0   14.90    3.40
   0   8   0   17.50    3.00
   0   8   0   13.10    1.60
  -1  -8   0   42.40    1.80
  -1  -8   0   48.50    3.00
  -1  -8   0   46.90    3.40
  -1  -8   0   39.70    3.80
  -1  -8   0   45.60    4.10
  -1  -8   0   38.20    4.00
   1   8   0   45.20    3.10
   1   8   0   39.90    4.10
   1   8   0   38.70    3.10
  -2  -8   0  374.46    7.80
  -2  -8   0  353.16    7.10
  -2  -8   0  365.16    8.00
   2   8   0  373.86    7.10
   2   8   0  353.76    6.90
   2   8   0  367.16    8.40
   3   8   0  425.66    9.40
   4   8   0  135.19    4.80
   4   8   0  136.89    6.70
   4   8   0  132.79    3.10
   4   8   0  124.89    5.30
  -5  -8   0 1055.59   16.20
  -5  -8   0 1033.10   15.50
   5   8   0 1041.30   17.50
   5   8   0 1036.50   16.50
   5   8   0 1066.49   19.30
  -6  -8   0   15.10    3.20
   6   8   0   14.00    3.00
   6   8   0   10.10    3.30
   6   8   0   22.00    4.70
   6   8   0   16.50    2.20
   6   8   0   12.50    3.00
  -7  -8   0  378.96    7.90
   7   8   0  393.86    8.30
   7   8   0  384.26    8.40
  -8  -8   0   12.40    4.80
   8   8   0    9.50    4.50
   8   8   0    9.10    3.10
   8   8   0    4.70    2.40
   8   8   0    6.90    4.20
  -9  -8   0  354.06    6.10
  -9  -8   0  360.36    7.60
   9   8   0  346.37    7.90
   9   8   0  349.47    7.50
   9   8   0  361.96   11.40
   9   8   0  361.56   10.20
  10   8   0  177.58    5.70
  10   8   0  178.68    6.10
  10   8   0  177.58    5.70
 -11  -8   0    2.00    5.40
 -11  -8   0   12.10    2.20
 -11  -8   0    3.30    3.20
 -11  -8   0    9.00    3.50
  11   8   0   10.20    3.10
  11   8   0    5.50    4.80
  11   8   0    7.80    3.20
  11   8   0    6.10    3.60
  11   8   0    2.70    5.30
 -12  -8   0    2.80    3.10
 -12  -8   0    1.10    6.10
  12   8   0   -0.80    5.40
  12   8   0    2.40    3.60
  12   8   0   -0.80    5.60
  12   8   0   -2.10    2.90
  12   8   0   -4.00    3.20
 -13  -8   0   17.20    6.30
 -13  -8   0   15.20    2.70
 -13  -8   0   22.10    4.20
 -13  -8   0    8.80    3.70
 -13  -8   0   22.60    7.50
  13   8   0    9.60    6.00
  13   8   0    9.00    6.20
  13   8   0   17.90    4.00
  13   8   0    6.60    6.20
 -14  -8   0   60.29    4.70
 -14  -8   0   71.19    5.90
 -14  -8   0   62.59    7.40
  14   8   0   70.49    8.00
  14   8   0   71.19    7.20
  14   8   0   69.69    8.10
  14   8   0   67.59    3.80
 -15  -8   0   14.00    6.00
  15   8   0   28.60    4.60
  15   8   0   21.60    7.20
  15   8   0   19.60    2.70
 -16  -8   0   53.39    4.90
 -16  -8   0   59.59    8.40
  16   8   0   54.99    5.20
  16   8   0   69.89    8.80
  16   8   0   58.59    3.00
 -20   9   0  -12.30    6.90
  19  -9   0   30.10    3.40
 -19   9   0   40.00    6.10
 -19   9   0   29.70    8.10
  18  -9   0    7.20    2.90
  18  -9   0    9.40    7.20
  18  -9   0    3.80    6.20
 -18   9   0    1.60    5.50
 -18   9   0    1.60    3.40
 -18   9   0   10.20    4.80
 -18   9   0    9.00    4.40
  17  -9   0   -0.90    5.90
  17  -9   0   -3.40    5.60
  17  -9   0    6.60    6.00
  17  -9   0    9.20    4.60
 -17   9   0    3.10    5.40
  16  -9   0   -3.30    5.30
  16  -9   0    3.50    4.20
  16  -9   0    6.60    5.20
 -16   9   0   -4.80    4.00
 -16   9   0    5.30    5.60
 -16   9   0   -5.40    4.80
 -16   9   0   -8.10    5.80
 -16   9   0   -0.70    3.60
 -16   9   0   -4.80    6.80
  15  -9   0   10.60    5.60
  15  -9   0    3.30    3.40
  15  -9   0    0.40    5.00
  15  -9   0   -6.90    5.10
  15  -9   0    8.70    6.30
 -15   9   0    4.60    5.50
 -15   9   0    0.90    3.70
  14  -9   0   56.29    6.00
  14  -9   0   57.39    4.60
  14  -9   0   58.79    6.70
  14  -9   0   51.49    6.30
  13  -9   0  205.18    7.50
  13  -9   0  198.18    8.70
  13  -9   0  193.28    8.00
  13  -9   0  206.78    8.60
 -13   9   0  189.28    9.60
 -13   9   0  212.28    9.30
  12  -9   0   24.20    3.90
  12  -9   0   29.70    4.60
  12  -9   0   25.60    4.90
  12  -9   0   31.00    3.50
  12  -9   0   27.30    4.50
  12  -9   0   36.30    4.90
 -12   9   0   29.90    5.60
  11  -9   0   35.70    5.10
  11  -9   0   42.40    5.00
  11  -9   0   38.70    5.00
  11  -9   0   43.50    3.70
  11  -9   0   41.80    5.10
 -11   9   0   39.60    4.90
 -11   9   0   35.40    3.80
 -11   9   0   45.70    5.90
 -11   9   0   34.80    6.00
 -11   9   0   40.60    4.10
  10  -9   0  105.79    5.30
 -10   9   0  104.99    6.50
 -10   9   0   92.99    7.20
 -10   9   0   91.49    5.40
 -10   9   0  104.39    6.90
   9  -9   0   15.50    4.40
   9  -9   0    0.50    4.20
   9  -9   0   10.10    3.80
  -9   9   0    1.80    4.10
  -9   9   0   11.90    3.20
  -9   9   0    9.50    4.70
  -9   9   0    9.80    3.10
  -9   9   0    5.60    3.80
   8  -9   0  220.08    7.20
   8  -9   0  219.98    8.30
   8  -9   0  226.28    7.20
   8  -9   0  229.58    7.40
  -8   9   0  228.28    6.60
  -8   9   0  230.48    8.30
   7  -9   0   15.20    3.80
   7  -9   0   24.10    4.60
   7  -9   0   18.80    4.00
   7  -9   0   18.10    2.80
  -7   9   0   20.00    3.70
  -7   9   0   21.20    4.70
  -7   9   0   17.70    3.30
  -7   9   0   14.30    4.00
  -6   9   0  408.16    9.20
  -6   9   0  403.36    9.20
   5  -9   0  169.68    5.90
   5  -9   0  157.98    4.10
   5  -9   0  156.38    6.00
  -5   9   0  167.18    5.60
  -5   9   0  159.48    5.10
  -5   9   0  157.38    5.70
  -5   9   0  166.98    5.90
  -4   9   0   80.89    3.50
  -4   9   0   75.29    3.00
  -4   9   0   76.59    5.50
  -4   9   0   71.59    4.20
  -4   9   0   82.49    4.10
   3  -9   0  127.09    3.80
   3  -9   0  128.99    5.50
   3  -9   0  133.79    5.80
   3  -9   0  124.69    4.30
  -3   9   0  122.29    4.30
  -3   9   0  133.69    4.70
  -3   9   0  126.99    5.70
   2  -9   0   -1.50    2.90
   2  -9   0    6.10    3.60
   2  -9   0    0.30    2.20
   2  -9   0   -2.40    2.00
   2  -9   0   -2.30    2.50
  -2   9   0    3.70    1.90
   1  -9   0  313.37    7.50
   0  -9   0  266.07    6.20
   0  -9   0  273.07    6.10
   0  -9   0  262.87    7.50
   0  -9   0  270.47    7.20
   0   9   0  262.27    7.50
   0   9   0  268.97    7.00
   0   9   0  268.67    6.10
   0   9   0  273.37    6.30
  -1  -9   0   67.09    2.50
  -1  -9   0   74.49    4.70
  -1  -9   0   70.79    3.90
   1   9   0   76.49    3.70
   1   9   0   74.89    3.70
   1   9   0   68.09    3.50
   2   9   0  453.35    9.60
   2   9   0  430.36    8.80
  -3  -9   0   67.19    4.60
  -3  -9   0   63.09    4.60
   3   9   0   66.19    2.10
   3   9   0   58.49    3.90
   3   9   0   60.19    4.50
   3   9   0   62.09    3.60
   3   9   0   66.89    3.20
  -4  -9   0    1.30    3.10
  -4  -9   0    5.70    3.00
   4   9   0    6.70    3.90
   4   9   0   -4.40    4.60
   4   9   0    4.00    1.30
   4   9   0    0.70    4.10
   4   9   0    3.00    1.40
  -5  -9   0   -4.40    3.30
  -5  -9   0    2.50    2.80
   5   9   0    2.20    3.20
   5   9   0   -5.40    4.20
   5   9   0   -0.50    3.60
   5   9   0   -4.50    3.80
  -6  -9   0   68.29    4.00
  -6  -9   0   71.49    3.80
  -6  -9   0   76.39    4.60
   6   9   0   80.89    4.80
   6   9   0   78.89    8.40
   6   9   0   74.39    2.80
  -7  -9   0    3.70    2.90
  -7  -9   0   12.10    4.50
   7   9   0    8.30    4.80
   7   9   0   10.70    3.40
   7   9   0    4.80    2.10
  -8  -9   0  184.98    5.30
  -8  -9   0  175.98    5.60
   8   9   0  163.78    8.20
  -9  -9   0   85.39    4.00
  -9  -9   0   92.69    6.50
   9   9   0   81.29    4.60
   9   9   0   84.19    3.90
 -10  -9   0  112.39    8.00
 -10  -9   0  114.49    3.30
 -10  -9   0  126.79    5.40
 -10  -9   0  116.69    4.80
  10   9   0  127.79    5.60
  10   9   0  115.79    5.00
  10   9   0  126.79    4.90
 -11  -9   0   21.90    3.60
  11   9   0   24.10    3.40
  11   9   0   19.70    5.80
  11   9   0   26.00    4.00
  11   9   0   28.30    3.60
 -12  -9   0  121.79    5.70
  12   9   0  119.69    5.90
  12   9   0  124.79    5.60
  12   9   0  122.59    9.10
 -13  -9   0    5.30    3.40
 -13  -9   0    3.70    4.10
 -13  -9   0    6.40    2.40
 -13  -9   0    3.50    4.10
  13   9   0    3.50    3.50
  13   9   0    4.70    4.00
  13   9   0   13.20    6.70
  13   9   0   16.90    6.90
 -14  -9   0   32.70    6.90
  14   9   0   41.20    5.00
  14   9   0   35.10    3.60
  14   9   0   40.20    7.00
 -15  -9   0   35.20    8.10
 -15  -9   0   37.70    5.60
  15   9   0   43.90    5.10
  15   9   0   55.39    7.90
  15   9   0   38.00    7.70
  15   9   0   40.60    8.30
  15   9   0   42.00    3.30
 -16  -9   0   10.80    5.30
  16   9   0    7.40    4.30
  16   9   0   13.50    2.50
  16   9   0   14.20    2.40
  16   9   0   17.60    4.80
  19 -10   0   34.00    5.50
  19 -10   0   21.30    7.10
  19 -10   0   42.30    8.00
 -19  10   0   28.40    7.40
 -19  10   0   29.10    4.20
  18 -10   0    0.80    6.40
  18 -10   0   -3.30    3.60
  18 -10   0   -1.60    7.00
 -18  10   0   -2.60    4.40
 -18  10   0   -9.20    7.40
 -18  10   0    9.20    6.10
  17 -10   0    5.20    3.70
  17 -10   0    7.80    6.90
  17 -10   0    1.80    2.50
 -17  10   0    4.80    4.30
 -17  10   0    8.20    5.40
 -17  10   0    7.10    7.50
 -17  10   0   -5.10    5.70
  16 -10   0   30.40    6.40
  16 -10   0   25.00    4.70
  16 -10   0   28.70    6.40
 -16  10   0   35.00    6.70
 -16  10   0   29.00    6.00
 -16  10   0   22.10    4.40
  15 -10   0  108.39    7.30
  15 -10   0  115.99    6.00
 -15  10   0  121.49    8.50
 -15  10   0  126.59    7.20
 -15  10   0  124.89    6.40
  14 -10   0  157.08    6.70
  14 -10   0  138.59    7.30
  14 -10   0  141.49    7.70
  14 -10   0  155.18    6.10
 -14  10   0  153.98    7.10
 -14  10   0  150.38    8.10
 -14  10   0  158.48    7.50
  13 -10   0   35.50    3.90
  13 -10   0   35.90    5.70
  13 -10   0   36.80    5.30
 -13  10   0   35.90    4.10
 -13  10   0   35.60    6.00
 -13  10   0   38.20    6.50
  12 -10   0    1.90    4.70
  12 -10   0   -0.80    2.90
 -12  10   0   -5.70    4.20
 -12  10   0   -5.00    4.70
  11 -10   0  178.68    7.60
  11 -10   0  184.28    7.60
  11 -10   0  186.18    6.70
  11 -10   0  187.88    7.50
  11 -10   0  189.68    6.90
 -11  10   0  191.08    8.20
 -11  10   0  190.58    7.50
 -11  10   0  187.28    7.70
 -11  10   0  199.28    9.10
  10 -10   0  332.27    8.30
  10 -10   0  328.07    7.50
  10 -10   0  339.47    9.00
  10 -10   0  309.07    9.70
  10 -10   0  323.87    8.40
 -10  10   0  317.37    9.10
 -10  10   0  329.47    8.80
 -10  10   0  308.27    9.40
   9 -10   0    7.90    5.60
   9 -10   0   -5.90    4.10
   9 -10   0   -2.70    3.80
   9 -10   0   -4.40    2.70
   9 -10   0    6.50    4.40
  -9  10   0    5.10    3.10
  -9  10   0    4.60    4.70
  -9  10   0   -4.00    4.40
  -9  10   0   -6.80    4.10
   8 -10   0   61.49    5.20
   8 -10   0   68.49    3.90
   8 -10   0   66.79    5.50
   8 -10   0   74.79    5.50
  -8  10   0   73.69    5.00
  -8  10   0   66.79    3.90
  -8  10   0   62.39    5.70
   7 -10   0   79.69    3.60
   7 -10   0   77.19    5.40
   7 -10   0   84.79    5.20
   7 -10   0   76.99    4.00
  -7  10   0   81.09    5.80
  -7  10   0   70.79    4.90
  -7  10   0   74.49    6.60
   6 -10   0   17.70    4.10
   6 -10   0   12.50    4.10
   6 -10   0    8.90    2.30
  -6  10   0   12.30    4.00
  -6  10   0   17.20    4.20
  -6  10   0    5.90    3.70
   5 -10   0   54.19    5.00
   5 -10   0   62.69    5.40
   5 -10   0   56.29    3.10
   5 -10   0   61.89    4.40
   5 -10   0   52.79    4.50
  -5  10   0   55.59    2.80
  -5  10   0   59.99    3.80
   4 -10   0   88.29    5.40
  -4  10   0   93.19    5.50
  -4  10   0   92.59    5.40
  -4  10   0   91.09    5.20
   3 -10   0   57.89    5.10
   3 -10   0   68.89    4.20
   3 -10   0   59.99    4.90
  -3  10   0   60.49    4.60
  -3  10   0   73.09    4.90
   2 -10   0  183.68    7.10
   2 -10   0  193.88    5.00
   2 -10   0  188.28    6.60
  -2  10   0  190.18    5.10
  -2  10   0  194.98    5.70
  -2  10   0  180.98    6.30
  -2  10   0  189.38    5.80
   1 -10   0  119.19    5.90
  -1  10   0  114.19    3.80
  -1  10   0  117.99    4.10
  -1  10   0  118.79    7.00
  -1  10   0  120.29    5.20
   0 -10   0   37.50    6.00
   0 -10   0   31.40    2.20
   0 -10   0   28.80    3.10
   0  10   0   33.60    3.70
   0  10   0   24.80    4.30
   0  10   0   30.00    4.10
  -1 -10   0    9.40    3.60
  -1 -10   0   11.80    3.00
   1  10   0   13.00    3.80
   1  10   0   14.50    3.20
   1  10   0   11.70    4.30
   1  10   0   15.20    2.90
  -2 -10   0  886.41   14.40
   2  10   0  854.61   14.40
   2  10   0  851.61   15.10
   2  10   0  845.12   13.60
  -3 -10   0  130.09    5.80
  -3 -10   0  142.29    7.50
   3  10   0  132.89    2.80
   3  10   0  138.49    6.40
   3  10   0  134.99    4.30
   3  10   0  131.69    6.00
   3  10   0  138.39    6.60
  -4 -10   0   45.10    3.70
  -4 -10   0   52.99    4.70
   4  10   0   43.70    1.70
   4  10   0   49.60    1.90
   4  10   0   52.59    3.60
   4  10   0   51.49    5.20
  -5 -10   0  175.48    5.50
  -5 -10   0  167.88    5.40
   5  10   0  176.98    8.00
   5  10   0  166.88    3.60
   5  10   0  164.18    5.70
   5  10   0  182.08    6.00
  -6 -10   0   49.10    6.40
   6  10   0   48.90    5.30
   6  10   0   50.99    3.90
   6  10   0   57.69    2.40
  -7 -10   0   43.60    4.10
  -7 -10   0   54.79    5.60
  -7 -10   0   50.19    3.70
   7  10   0   38.20    5.70
   7  10   0   48.40    4.60
   7  10   0   39.00    3.90
   7  10   0   42.90    5.80
   7  10   0   35.60    5.40
  -8 -10   0    0.00    2.90
  -8 -10   0    7.90    3.30
  -8 -10   0    0.20    3.10
   8  10   0    7.60    3.90
   8  10   0   12.20    4.40
   8  10   0    9.70    5.00
   8  10   0    3.30    3.10
   8  10   0    3.10    2.20
  -9 -10   0   39.90    3.50
  -9 -10   0   39.80    6.20
   9  10   0   36.50    3.60
   9  10   0   32.00    2.90
   9  10   0   40.60    5.30
   9  10   0   43.30    5.60
   9  10   0   36.10    6.00
 -10 -10   0   19.10    5.60
 -10 -10   0   16.60    3.40
 -10 -10   0   22.30    3.90
  10  10   0   22.20    4.80
  10  10   0   13.10    3.50
  11  10   0   93.39    9.20
  11  10   0   81.59    7.10
  11  10   0   73.79    7.20
 -12 -10   0    5.90    4.00
 -12 -10   0   10.80    6.50
 -12 -10   0    3.50    3.70
  12  10   0    9.80    3.90
  12  10   0   12.80    6.10
  12  10   0    2.00    3.30
  12  10   0    1.80    5.70
 -13 -10   0    8.20    4.20
 -13 -10   0   20.10    6.80
 -13 -10   0    8.70    3.90
  13  10   0   17.50    3.50
  13  10   0    2.70    6.40
  13  10   0   12.00    1.80
  13  10   0   17.40    6.50
 -14 -10   0   15.60    5.00
 -14 -10   0   16.30    7.70
  14  10   0   22.50    7.40
  14  10   0   25.10    7.00
  14  10   0   19.60    7.00
  14  10   0   16.30    3.40
  14  10   0    7.50    5.80
 -15 -10   0   14.70    5.90
 -15 -10   0    6.80    7.50
 -15 -10   0   10.40    2.30
  15  10   0    1.40    6.30
  15  10   0    9.00    3.00
  19 -11   0   -3.90    6.60
  19 -11   0    1.50    4.70
 -19  11   0   -4.70    4.40
 -19  11   0    4.50    6.00
 -19  11   0   -6.80    7.20
  18 -11   0  -11.10    6.70
  18 -11   0   -7.80    6.60
  18 -11   0   -4.20    3.60
 -18  11   0    6.70    7.70
 -18  11   0    7.70    7.10
  17 -11   0    8.30    6.70
  17 -11   0   -3.30    6.60
  17 -11   0    5.00    6.00
  17 -11   0    5.90    3.40
 -17  11   0   10.00    7.10
 -17  11   0    3.00    5.70
 -17  11   0    8.50    4.40
  16 -11   0   -6.10    5.10
  16 -11   0    2.80    3.90
  16 -11   0    5.30    5.40
 -16  11   0   10.10    7.00
 -16  11   0   -4.90    5.20
 -16  11   0   -8.40    6.50
 -16  11   0   -2.40    4.40
 -16  11   0   -4.80    4.00
  15 -11   0    1.60    5.00
  15 -11   0   -6.10    3.80
  15 -11   0   -4.70    5.00
  15 -11   0    2.90    3.80
  15 -11   0    6.30    5.20
 -15  11   0   -6.70    5.00
 -15  11   0   -0.50    5.60
 -15  11   0   -7.40    6.20
 -15  11   0   -9.00    6.10
 -15  11   0   -3.60    3.80
  14 -11   0  175.98    7.70
  14 -11   0  182.78    7.80
  14 -11   0  167.38    9.70
  14 -11   0  173.08    7.00
 -14  11   0  173.58    7.50
 -14  11   0  188.78    8.30
 -14  11   0  157.48    9.90
 -13  11   0  146.29    7.90
 -13  11   0  167.68    8.30
 -13  11   0  158.78    8.80
 -13  11   0  157.18    7.50
  12 -11   0  152.78    6.50
  12 -11   0  169.58    7.90
 -12  11   0  154.38    7.60
  11 -11   0   98.79    5.60
  11 -11   0  102.39    6.40
 -11  11   0   89.79    9.50
 -11  11   0   85.79    6.50
 -11  11   0   87.39    7.10
  10 -11   0    8.30    3.50
  10 -11   0   11.90    4.10
  10 -11   0   15.20    4.90
  10 -11   0   19.60    3.30
  10 -11   0   14.80    4.70
 -10  11   0   18.20    4.40
 -10  11   0   17.90    5.20
 -10  11   0   17.10    5.60
 -10  11   0   10.00    4.40
   9 -11   0   -2.90    3.10
   9 -11   0   -5.20    3.10
   9 -11   0   -2.00    4.50
   9 -11   0    0.10    2.80
   9 -11   0    3.20    4.40
   9 -11   0    1.50    3.00
  -9  11   0   -0.60    6.30
  -9  11   0    5.70    4.40
   8 -11   0   48.60    5.00
   8 -11   0   54.29    4.90
   8 -11   0   60.09    3.90
   8 -11   0   61.99    3.50
   8 -11   0   59.09    5.20
   8 -11   0   57.59    5.40
  -8  11   0   50.29    4.90
  -8  11   0   51.99    6.00
  -8  11   0   53.59    5.40
  -8  11   0   62.09    6.90
  -8  11   0   60.49    4.80
  -8  11   0   52.59    3.80
   7 -11   0  290.57    7.60
   7 -11   0  284.77    7.30
   7 -11   0  285.87    8.20
  -7  11   0  280.87    7.90
  -7  11   0  287.87    8.40
  -7  11   0  266.57    9.20
   6 -11   0   22.10    3.50
   6 -11   0   20.70    4.40
   6 -11   0   27.30    2.80
   6 -11   0   16.60    4.60
   6 -11   0   18.20    4.60
  -6  11   0   19.70    4.00
  -6  11   0   21.80    3.50
  -6  11   0   28.80    4.80
  -6  11   0   30.30    3.40
   5 -11   0   10.00    3.90
   5 -11   0    9.10    3.80
   5 -11   0    1.80    2.20
   5 -11   0    5.60    4.60
  -5  11   0    9.60    3.00
  -5  11   0    5.40    3.30
  -5  11   0    1.70    4.10
  -5  11   0    4.00    3.40
  -5  11   0    5.30    3.20
  -5  11   0   -2.50    4.70
   4 -11   0  173.58    6.30
   4 -11   0  189.08    7.30
   4 -11   0  179.88    4.80
   4 -11   0  176.18    6.00
   4 -11   0  175.88    6.50
  -4  11   0  167.38    6.30
  -4  11   0  171.88    4.40
  -4  11   0  171.78    6.00
  -4  11   0  170.08    7.30
  -4  11   0  182.28    6.60
  -4  11   0  180.38    6.50
  -4  11   0  172.58    6.10
   3 -11   0   26.70    3.90
   3 -11   0   25.00    3.80
   3 -11   0   27.10    2.90
   3 -11   0   16.20    4.80
  -3  11   0   23.90    2.50
  -3  11   0   21.70    4.10
  -3  11   0   25.60    3.30
   2 -11   0  248.78    6.20
   2 -11   0  234.28    8.10
   2 -11   0  255.27    8.00
   2 -11   0  252.67    6.10
   2 -11   0  256.47    6.90
  -2  11   0  256.07    7.40
  -2  11   0  235.68    7.40
  -2  11   0  246.98    5.60
   1 -11   0 1032.40   15.00
  -1  11   0 1004.70   16.00
  -1  11   0 1041.40   17.00
  -1  11   0 1034.20   16.30
  -1  11   0 1027.40   15.40
  -1  11   0 1008.80   16.30
   0 -11   0  160.78    6.80
   0 -11   0  151.38    5.40
   0  11   0  157.88    5.30
   0  11   0  159.78    5.60
   0  11   0  154.28    5.60
  -1 -11   0   -0.90    3.30
  -1 -11   0   -4.50    3.90
  -1 -11   0   -5.20    3.70
  -1 -11   0   -2.70    1.70
   1  11   0   -0.40    4.90
   1  11   0    2.50    3.20
   1  11   0    0.10    2.80
   1  11   0    5.30    3.10
  -2 -11   0   35.30    4.20
  -2 -11   0   34.20    4.70
   2  11   0   26.00    4.10
   2  11   0   31.40    3.40
   2  11   0   34.90    5.10
   2  11   0   24.70    3.20
   2  11   0   34.10    3.90
   2  11   0   27.90    5.50
  -3 -11   0    7.90    5.30
  -3 -11   0   11.60    3.90
  -3 -11   0   10.90    4.30
   3  11   0   14.30    2.70
   3  11   0   20.10    5.00
   3  11   0   19.00    3.60
  -4 -11   0   43.00    4.70
   4  11   0   42.30    1.60
   4  11   0   46.30    5.70
   5  11   0   73.09    5.80
   5  11   0   68.79    4.60
   5  11   0   70.09    2.40
   5  11   0   71.39    5.60
  -6 -11   0   34.30    3.60
   6  11   0   38.40    2.00
   6  11   0   35.70    3.60
   6  11   0   29.30    6.10
   6  11   0   37.70    4.30
  -7 -11   0   78.99    4.50
  -7 -11   0   66.09    6.00
   7  11   0   79.19    4.90
   7  11   0   79.19    3.20
   7  11   0   74.79    6.10
   7  11   0   71.19    4.40
  -8 -11   0    0.80    3.10
  -8 -11   0    3.50    4.80
  -8 -11   0   -3.30    3.40
  -8 -11   0   -2.60    3.00
   8  11   0   -4.50    5.10
   8  11   0   -1.40    2.70
   8  11   0   -0.40    4.70
   8  11   0    0.00    3.70
  -9 -11   0   92.79    5.20
  -9 -11   0   82.59    4.30
   9  11   0   93.69    5.60
   9  11   0   87.39    5.10
   9  11   0   92.89    6.50
   9  11   0   77.19    7.20
   9  11   0   87.79    7.00
 -10 -11   0    8.90    3.50
 -10 -11   0    6.50    3.70
  10  11   0   12.30    2.70
  10  11   0   14.00    5.90
  10  11   0   20.60    6.60
  10  11   0    2.00    5.30
 -11 -11   0   88.99    4.80
 -11 -11   0  102.99    8.40
  11  11   0   90.89    4.40
  11  11   0   89.69    5.70
  11  11   0   90.69    5.50
  11  11   0  104.89    7.80
  11  11   0  104.99    8.80
 -12 -11   0    7.00    6.70
 -12 -11   0    8.20    4.30
  12  11   0   13.60    3.30
  12  11   0   27.40    7.00
  12  11   0   19.20    4.30
 -13 -11   0   11.40    7.10
  13  11   0   15.30    3.70
  13  11   0   23.80    6.80
 -14 -11   0    2.60    7.20
 -14 -11   0    2.20    5.50
  14  11   0   -5.50    4.50
  14  11   0   -4.90    5.60
 -15 -11   0   12.20    4.00
 -15 -11   0    4.60    8.10
  15  11   0   10.20    3.80
  15  11   0   27.40    7.20
  15  11   0   20.50    3.70
 -19  12   0  -11.00    7.20
  18 -12   0    5.00    4.90
  18 -12   0    9.00    6.00
  18 -12   0    7.10    5.80
 -18  12   0    5.30    4.70
 -18  12   0   14.30    4.90
 -18  12   0    8.10    7.50
  17 -12   0    2.50    5.70
 -17  12   0    0.00    5.10
  16 -12   0   12.90    6.20
  16 -12   0    2.50    4.30
  16 -12   0    0.10    6.10
  16 -12   0   12.10    6.80
  16 -12   0    7.00    5.40
  16 -12   0   -8.20    6.10
  16 -12   0    8.00    5.60
  16 -12   0   -2.60    4.10
 -16  12   0   -0.50    3.80
 -16  12   0   -4.00    5.20
 -16  12   0   12.80    7.40
 -16  12   0    1.20    5.50
  15 -12   0   17.90    6.10
  15 -12   0    4.60    5.10
 -15  12   0   14.00    5.00
 -15  12   0   15.50    7.20
 -15  12   0   11.40    6.80
 -15  12   0    2.80    4.30
 -15  12   0    6.90    4.00
  14 -12   0   54.39    6.80
  14 -12   0   68.79    5.70
  14 -12   0   68.09    7.10
  14 -12   0   75.69    6.20
 -14  12   0   57.39    5.30
 -14  12   0   57.39    7.50
 -14  12   0   60.29    6.70
 -14  12   0   66.29    6.00
  13 -12   0   68.09    6.80
  13 -12   0   73.19    5.70
  13 -12   0   66.69    6.40
  13 -12   0   63.49    7.10
 -13  12   0   77.59    7.60
 -13  12   0   59.39    7.60
 -13  12   0   68.59    7.40
  12 -12   0   26.20    4.60
  12 -12   0   26.50    5.70
  12 -12   0   31.40    4.70
  12 -12   0   23.20    4.20
  12 -12   0   20.10    4.80
 -12  12   0   33.80    5.30
 -12  12   0   16.80    5.10
 -12  12   0   22.30    4.60
  11 -12   0   49.50    5.60
  11 -12   0   51.59    4.50
  11 -12   0   43.80    4.00
 -11  12   0   46.40    6.10
 -11  12   0   46.90    5.30
  10 -12   0    9.10    4.70
  10 -12   0    8.50    4.40
  10 -12   0   14.70    4.50
  10 -12   0    4.60    3.80
 -10  12   0    6.20    3.30
 -10  12   0    2.20    5.80
 -10  12   0   18.20    4.80
 -10  12   0    9.60    4.60
 -10  12   0   15.10    4.70
 -10  12   0    7.20    4.40
   9 -12   0    5.40    4.50
   9 -12   0   10.20    4.40
   9 -12   0    6.10    3.00
   9 -12   0   -2.40    4.00
   9 -12   0   -0.30    4.30
  -9  12   0   -1.60    4.10
  -9  12   0    4.30    3.30
  -9  12   0    2.30    3.20
   8 -12   0  248.28    8.10
   8 -12   0  232.48    8.00
   8 -12   0  247.58    6.40
  -8  12   0  241.88    7.20
  -8  12   0  239.58    8.40
  -8  12   0  252.07    9.00
   7 -12   0  242.38    8.00
   7 -12   0  258.47    7.90
   7 -12   0  259.17    8.10
   7 -12   0  257.87    8.40
  -7  12   0  254.97    6.80
  -7  12   0  247.58    7.20
  -6  12   0   23.70    4.30
  -6  12   0   22.20    4.20
  -6  12   0   16.20    3.40
  -6  12   0   26.30    5.00
  -6  12   0   20.70    5.10
  -6  12   0   16.20    4.30
   5 -12   0    8.10    4.10
   5 -12   0   21.30    5.00
   5 -12   0   12.30    4.10
   5 -12   0   10.40    4.10
  -5  12   0   16.50    3.60
  -5  12   0    6.70    4.50
  -5  12   0   10.80    3.10
  -5  12   0    8.30    3.60
   4 -12   0   41.90    4.60
   4 -12   0   42.50    6.50
   4 -12   0   43.70    5.20
   4 -12   0   37.80    4.90
   4 -12   0   38.30    4.20
  -4  12   0   39.00    4.90
  -4  12   0   40.10    5.00
  -4  12   0   43.20    3.80
  -4  12   0   44.20    4.00
   3 -12   0   17.70    3.80
   3 -12   0   22.30    3.50
   3 -12   0   26.40    5.50
   3 -12   0   12.40    4.90
   3 -12   0   21.20    3.20
   3 -12   0   22.30    2.90
  -3  12   0   18.70    5.40
  -3  12   0   17.10    4.40
  -3  12   0   23.50    3.70
  -3  12   0   15.10    2.40
  -3  12   0   15.90    3.20
   2 -12   0  271.27    7.20
   2 -12   0  268.17    9.00
   2 -12   0  262.17    7.20
  -2  12   0  251.37    6.20
  -2  12   0  254.67    6.70
  -2  12   0  250.17    7.20
   1 -12   0   77.99    6.50
   1 -12   0   84.39    3.60
  -1  12   0   79.79    4.90
  -1  12   0   92.29    4.30
  -1  12   0   95.59    5.50
   0 -12   0  194.38    6.40
   0 -12   0  188.98    6.10
   0  12   0  191.98    7.50
   0  12   0  195.48    4.60
   0  12   0  196.68    5.90
  -1 -12   0   32.90    3.90
  -1 -12   0   30.70    3.60
  -1 -12   0   28.60    2.10
   1  12   0   32.20    3.90
   1  12   0   25.90    4.80
   1  12   0   39.00    5.10
   1  12   0   24.40    3.50
   1  12   0   28.30    3.70
   1  12   0   31.50    2.10
  -2 -12   0  531.15   12.00
  -2 -12   0  532.85   12.30
  -2 -12   0  532.95   10.40
  -2 -12   0  539.95   11.60
   2  12   0  539.05   11.30
   2  12   0  549.85   11.80
   2  12   0  520.15   12.00
   2  12   0  530.45   13.20
   2  12   0  551.84   10.60
   2  12   0  543.35   10.20
  -3 -12   0   33.20    5.20
  -3 -12   0   42.50    4.90
  -3 -12   0   39.40    3.70
   3  12   0   35.80    5.00
   3  12   0   42.90    4.80
   3  12   0   41.40    3.30
   3  12   0   46.30    7.70
  -4 -12   0   32.40    3.90
  -4 -12   0   34.10    4.70
  -4 -12   0   41.40    4.60
   4  12   0   37.80    1.50
   5  12   0  149.09    7.70
   5  12   0  140.19    7.60
   5  12   0  145.19    4.30
  -6 -12   0   59.99    4.60
   6  12   0   55.19    2.10
   6  12   0   60.99    6.00
   6  12   0   52.59    2.90
   6  12   0   60.79    6.80
   6  12   0   56.29    2.10
  -7 -12   0    8.30    3.40
  -7 -12   0   -2.40    4.50
  -7 -12   0    0.10    3.80
   7  12   0    3.00    1.70
   7  12   0    6.70    3.50
   7  12   0    9.20    5.00
  -8 -12   0  105.69    5.70
  -8 -12   0   95.79    4.80
   8  12   0  104.99    5.40
   8  12   0  107.19    6.50
   8  12   0  107.89    7.50
   8  12   0  107.49    7.60
   8  12   0  101.49    7.00
  -9 -12   0    8.20    3.40
  -9 -12   0    7.40    3.60
  -9 -12   0    1.20    5.60
   9  12   0   10.20    6.20
   9  12   0    5.40    4.20
   9  12   0   11.60    5.70
 -10 -12   0   40.60    3.90
 -10 -12   0   40.40    6.70
  10  12   0   47.20    6.70
  10  12   0   52.99    3.20
  10  12   0   47.90    4.60
  10  12   0   40.40    4.20
  10  12   0   55.59    5.90
  10  12   0   45.60    6.40
  10  12   0   49.70    7.10
  10  12   0   53.39    6.70
 -11 -12   0   20.30    3.90
 -11 -12   0   12.60    6.70
  11  12   0   24.50    5.70
  11  12   0   22.30    6.40
  11  12   0   17.60    4.30
  11  12   0    6.60    8.20
  11  12   0   11.60    6.90
  12  12   0  111.59    6.30
 -13 -12   0   46.40    8.20
  13  12   0   46.60    7.50
 -14 -12   0   43.10    4.80
 -14 -12   0   54.89    5.40
  14  12   0   43.20    4.30
  14  12   0   45.50    8.00
  14  12   0   43.40    7.90
  14  12   0   52.69    5.60
  18 -13   0   46.90    7.70
  18 -13   0   43.50    7.40
  18 -13   0   50.39    7.80
  18 -13   0   51.59    5.50
  18 -13   0   51.99    5.40
 -18  13   0   40.20    6.80
  17 -13   0   11.80    5.80
  17 -13   0    9.10    6.90
  17 -13   0   -4.20    4.40
  17 -13   0    7.20    4.60
  17 -13   0   -6.40    6.50
 -17  13   0    2.70    4.60
 -17  13   0   -2.20    6.30
 -17  13   0   -6.30    6.60
 -17  13   0    7.60    5.90
  16 -13   0   -5.50    5.60
  16 -13   0   -6.50    4.00
  16 -13   0   -0.50    5.40
  16 -13   0   -4.20    5.30
  16 -13   0   -7.50    6.30
  16 -13   0    5.30    5.00
 -16  13   0    3.70    4.90
  15 -13   0   -8.40    5.80
  15 -13   0    1.20    5.70
  15 -13   0    7.70    4.10
  15 -13   0    0.20    5.10
 -15  13   0   -0.20    6.20
 -15  13   0   -2.20    4.30
  14 -13   0   -0.90    4.50
  14 -13   0   -5.50    3.70
  14 -13   0   -3.80    4.50
  14 -13   0    4.20    5.10
 -14  13   0    8.20    5.60
 -14  13   0   -5.90    3.70
  13 -13   0  118.09    7.00
  13 -13   0  100.89    7.50
 -13  13   0  120.79    6.40
 -13  13   0  103.39    7.50
  12 -13   0    3.60    4.70
  12 -13   0    9.10    4.50
  12 -13   0    7.30    4.20
 -12  13   0   13.60    6.20
 -12  13   0   15.30    6.10
 -12  13   0   14.30    4.20
 -12  13   0    8.70    4.90
  11 -13   0    1.70    3.50
  11 -13   0    0.30    4.70
  11 -13   0    1.40    4.80
  11 -13   0   -2.00    4.50
  11 -13   0   -6.60    3.70
 -11  13   0    1.10    3.50
 -11  13   0    6.50    5.50
  10 -13   0  116.99    7.10
  10 -13   0  102.89    6.90
  10 -13   0  120.79    6.10
 -10  13   0  112.69    7.00
 -10  13   0  113.29    8.20
 -10  13   0  104.29    7.00
   9 -13   0  103.59    5.90
   9 -13   0  105.89    6.60
   9 -13   0  108.89    6.70
   9 -13   0  116.49    5.00
  -9  13   0  101.19    6.00
  -9  13   0  112.29    6.70
  -8  13   0  409.66    9.80
  -8  13   0  394.86   10.90
   7 -13   0  206.88    7.50
   7 -13   0  195.38    5.40
   7 -13   0  214.38    8.40
  -7  13   0  206.48    8.80
  -7  13   0  212.18    8.70
   6 -13   0   96.79    6.20
   6 -13   0  106.99    6.20
   6 -13   0  106.09    6.00
   6 -13   0  105.69    6.80
  -6  13   0   92.19    3.60
  -6  13   0   91.79    5.50
  -6  13   0   97.09    4.80
  -6  13   0   87.69    5.80
   5 -13   0   14.50    4.40
   5 -13   0    6.80    4.70
   5 -13   0   18.00    4.10
   5 -13   0    9.60    4.50
   5 -13   0   10.40    5.70
  -5  13   0   10.40    5.20
  -5  13   0   17.90    2.40
  -5  13   0   12.50    3.60
  -5  13   0   15.80    4.80
  -5  13   0   12.40    3.20
  -5  13   0   20.70    4.40
  -5  13   0   12.80    4.40
   4 -13   0   62.69    4.40
  -4  13   0   75.19    6.30
  -4  13   0   65.09    3.40
   3 -13   0   42.90    4.90
   3 -13   0   51.39    4.00
  -3  13   0   56.69    5.20
  -3  13   0   41.80    4.50
  -3  13   0   45.90    4.10
  -3  13   0   49.60    5.40
  -3  13   0   48.30    4.40
  -3  13   0   39.30    6.30
   2 -13   0  126.99    6.50
   2 -13   0  123.69    6.80
   2 -13   0  124.29    5.80
   2 -13   0  116.89    4.60
  -2  13   0  112.19    4.40
  -2  13   0  116.19    5.70
  -2  13   0  103.69    7.00
   1 -13   0   37.90    5.30
   1 -13   0   45.10    5.60
  -1  13   0   42.10    2.90
  -1  13   0   36.00    5.50
  -1  13   0   38.90    4.00
   0 -13   0  362.76    9.80
   0 -13   0  358.46   10.10
   0 -13   0  367.76    8.90
   0 -13   0  369.76    8.30
   0  13   0  359.16    8.00
   0  13   0  349.37    6.60
   0  13   0  342.17    9.30
  -1 -13   0   12.80    1.80
  -1 -13   0   13.20    4.20
  -1 -13   0    9.80    3.30
  -1 -13   0   12.60    3.60
  -1 -13   0   18.40    5.60
   1  13   0   15.50    4.40
   1  13   0   14.80    5.30
   1  13   0   14.20    3.60
  -2 -13   0   78.39    5.70
  -2 -13   0   77.39    5.20
  -2 -13   0   69.79    4.40
  -2 -13   0   72.59    5.10
   2  13   0   62.49    6.20
   2  13   0   81.59    4.90
   2  13   0   76.59    6.10
   2  13   0   71.79    4.30
  -3 -13   0   16.20    4.20
  -3 -13   0   18.50    6.90
  -3 -13   0   16.50    4.40
   3  13   0   10.70    3.50
   3  13   0   14.40    5.10
   3  13   0   13.60    1.20
   3  13   0   17.80    4.70
   3  13   0   18.20    4.80
  -4 -13   0   66.19    6.40
   4  13   0   62.49    5.50
   4  13   0   57.79    1.50
   4  13   0   60.09    5.70
   4  13   0   62.69    4.30
   5  13   0   39.90    3.00
   5  13   0   42.70    4.00
   5  13   0   32.00    4.90
   5  13   0   39.50    6.30
   5  13   0   33.10    5.20
  -6 -13   0   12.40    3.50
  -6 -13   0    6.10    4.70
  -6 -13   0   12.50    4.20
   6  13   0   12.60    4.00
   6  13   0    7.30    2.30
   6  13   0   11.50    4.20
  -7 -13   0    3.60    4.20
   7  13   0    4.40    1.50
   7  13   0    9.00    2.10
   7  13   0    2.80    4.30
   7  13   0    7.50    1.50
   7  13   0   11.00    5.70
   7  13   0    9.10    3.90
   7  13   0    1.20    3.70
   8  13   0   26.50    3.90
   8  13   0   33.40    9.00
   8  13   0   21.90    2.30
   8  13   0   32.80    7.80
  -9 -13   0   11.70    3.70
  -9 -13   0   21.00    6.20
   9  13   0   18.90    2.30
   9  13   0   16.30    6.50
   9  13   0   18.90    4.20
   9  13   0   25.10    4.10
   9  13   0   22.90    5.00
   9  13   0   26.90    6.00
   9  13   0   19.50    2.20
  10  13   0   12.40    2.40
  10  13   0   13.10    1.60
  10  13   0   10.40    4.80
  10  13   0   13.80    4.00
  10  13   0   20.60    6.30
 -11 -13   0   57.19    4.60
  11  13   0   49.90    5.10
  11  13   0   59.79    5.60
  11  13   0   46.80    3.10
  11  13   0   53.59    7.40
 -12 -13   0   49.60    4.50
 -12 -13   0   37.00    7.60
  12  13   0   48.20    3.50
  12  13   0   37.20    5.30
 -13 -13   0    3.10    7.50
 -13 -13   0    5.20    3.80
  13  13   0   13.00    6.80
  13  13   0   18.40    6.30
  13  13   0    8.20    3.20
  18 -14   0   46.60    9.80
 -18  14   0   40.40    7.30
 -18  14   0   38.20    7.40
  17 -14   0    7.20    5.30
  17 -14   0    9.30    5.50
  17 -14   0    4.30    6.60
  17 -14   0    8.00    7.30
 -17  14   0    2.50    6.00
 -17  14   0   -1.00    6.10
 -17  14   0   -6.40    6.40
  16 -14   0    8.90    6.70
  16 -14   0    4.90    5.20
  16 -14   0    1.10    5.30
  16 -14   0   12.10    6.10
  16 -14   0   -1.20    6.90
  16 -14   0    4.30    4.40
 -16  14   0    6.10    4.50
  15 -14   0   -4.60    5.90
  15 -14   0   -1.70    5.70
  15 -14   0   -2.90    5.80
 -15  14   0   -8.40    5.90
  14 -14   0   15.00    6.20
  14 -14   0   25.50    5.40
  14 -14   0   20.90    5.00
  14 -14   0   17.30    5.60
  14 -14   0   19.60    4.50
  14 -14   0   17.60    4.90
  14 -14   0   21.80    5.20
 -14  14   0    7.00    7.00
 -14  14   0   22.10    5.40
 -14  14   0   13.00    5.60
  13 -14   0    8.80    4.40
  13 -14   0   -5.60    5.30
  13 -14   0    0.80    4.40
  13 -14   0    1.90    6.00
 -13  14   0   -4.80    5.20
 -13  14   0    0.60    4.50
 -13  14   0    9.40    5.60
 -13  14   0    3.10    5.00
 -13  14   0   -4.10    6.30
 -13  14   0   -3.60    5.70
  12 -14   0    5.50    5.40
  12 -14   0    2.70    4.70
  12 -14   0    3.20    5.20
  12 -14   0    4.40    3.70
  12 -14   0   14.20    5.30
 -12  14   0    8.90    4.80
  11 -14   0   29.80    6.60
  11 -14   0   36.10    6.80
  11 -14   0   32.30    3.70
  11 -14   0   33.50    3.90
 -11  14   0   40.70    6.30
 -11  14   0   39.60    6.00
 -11  14   0   27.60    5.90
 -11  14   0   31.70    5.60
  10 -14   0    8.40    4.80
  10 -14   0    9.80    3.10
  10 -14   0   12.00    3.90
  10 -14   0   11.40    4.50
  10 -14   0    4.10    3.80
 -10  14   0    8.60    4.90
 -10  14   0   14.80    5.10
 -10  14   0   10.40    5.80
   9 -14   0    9.90    4.60
   9 -14   0    5.50    7.20
   9 -14   0    8.90    5.10
  -9  14   0   13.10    5.00
  -9  14   0    6.60    4.10
  -9  14   0    4.40    5.60
  -9  14   0   13.60    5.30
  -9  14   0    6.00    4.70
   8 -14   0   39.50    4.70
   8 -14   0   31.20    3.30
   8 -14   0   31.20    5.10
   8 -14   0   38.00    5.50
   8 -14   0   36.40    5.60
  -8  14   0   37.00    5.10
  -8  14   0   27.30    5.70
  -8  14   0   22.90    5.50
   7 -14   0  560.64   11.70
   7 -14   0  585.34   12.90
   7 -14   0  580.14   12.40
   7 -14   0  576.04   12.60
   7 -14   0  573.84   12.00
  -7  14   0  563.44   12.20
  -7  14   0  553.34   13.10
  -7  14   0  557.14   11.80
   6 -14   0   -0.20    2.50
   6 -14   0    2.30    5.00
   6 -14   0   -5.90    4.20
  -6  14   0   -1.00    4.70
  -6  14   0   -4.90    3.70
  -6  14   0   -6.40    3.90
  -6  14   0   -1.10    4.50
   5 -14   0   33.40    5.40
   5 -14   0   26.60    5.40
  -5  14   0   35.60    4.70
  -5  14   0   36.30    5.40
  -5  14   0   36.80    4.90
  -5  14   0   24.00    4.30
   4 -14   0  193.08    7.10
   4 -14   0  212.38    8.10
   4 -14   0  202.48    8.40
   4 -14   0  197.38    7.30
  -4  14   0  203.48    7.00
  -4  14   0  206.88    8.10
  -4  14   0  196.38    5.10
   3 -14   0   -4.00    4.30
   3 -14   0   -1.50    3.70
   3 -14   0    3.40    3.80
  -3  14   0    0.90    4.50
  -3  14   0   -3.10    3.70
  -3  14   0   -1.80    2.40
  -3  14   0    3.40    3.50
  -3  14   0    0.10    3.90
   2 -14   0    1.80    3.10
   2 -14   0    2.60    2.70
   2 -14   0   -1.90    3.90
  -2  14   0    1.20    3.60
  -2  14   0   -1.10    4.00
  -2  14   0    0.50    4.10
   1 -14   0   79.79    6.20
   1 -14   0   74.69    4.70
   1 -14   0   73.59    6.60
  -1  14   0   78.39    3.50
  -1  14   0   71.49    6.50
  -1  14   0   90.29    5.40
   0 -14   0   15.40    5.40
   0 -14   0    7.50    2.20
   0 -14   0   15.50    5.10
   0 -14   0   11.20    4.70
   0 -14   0   18.20    3.90
   0  14   0   12.60    3.50
   0  14   0   10.60    2.20
   0  14   0    6.20    4.40
  -1 -14   0   56.69    6.00
  -1 -14   0   56.49    5.70
  -1 -14   0   62.79    4.80
  -1 -14   0   62.89    4.30
   1  14   0   63.19    4.70
   1  14   0   71.69    6.60
   1  14   0   67.99    4.40
   1  14   0   63.89    2.60
  -2 -14   0    2.60    5.40
  -2 -14   0    2.20    3.80
  -2 -14   0   12.00    3.30
  -2 -14   0    8.90    4.80
  -2 -14   0    6.80    3.70
  -2 -14   0    2.70    4.40
   2  14   0    0.80    3.80
   2  14   0    6.10    3.60
   2  14   0    9.20    3.30
   2  14   0    4.40    3.20
   2  14   0    7.60    2.80
   2  14   0   14.70    5.10
  -3 -14   0   79.89    7.50
  -3 -14   0   89.09    6.30
  -3 -14   0   94.49    5.90
   3  14   0   82.89    2.00
   3  14   0   87.19    2.10
   3  14   0   76.69    6.40
   3  14   0   83.59    5.30
  -4 -14   0    2.40    3.30
  -4 -14   0    1.90    4.10
  -4 -14   0   12.40    4.60
  -4 -14   0   -2.90    4.10
   4  14   0    4.60    0.70
   4  14   0    4.90    5.80
   4  14   0   -1.10    4.50
   4  14   0    4.50    4.30
   4  14   0    6.90    4.60
  -5 -14   0   32.70    4.70
  -5 -14   0   30.20    4.00
   5  14   0   26.40    7.10
   5  14   0   30.70    5.10
   5  14   0   27.80    3.10
   5  14   0   24.40    4.90
   6  14   0   86.69    3.80
   6  14   0   85.09    6.80
   6  14   0   85.69    5.50
  -7 -14   0   62.49    6.50
  -7 -14   0   54.59    5.40
  -7 -14   0   60.69    4.60
   7  14   0   65.09    1.90
   7  14   0   57.29    5.70
   7  14   0   54.49    4.80
  -8 -14   0   60.29    4.70
   8  14   0   62.59    4.80
   8  14   0   64.99    2.30
   8  14   0   70.89    2.50
   8  14   0   73.59    5.50
   8  14   0   66.69    3.10
   8  14   0   78.39    7.20
   9  14   0   13.80    6.10
   9  14   0   11.30    5.20
   9  14   0   14.20    3.90
   9  14   0   10.40    1.90
   9  14   0    8.30    4.80
 -10 -14   0   35.60    4.40
  10  14   0   42.10    1.90
  10  14   0   37.80    7.40
  10  14   0   41.70    5.10
 -11 -14   0   -2.10    3.90
  11  14   0    6.00    7.20
  11  14   0    1.50    2.20
 -12 -14   0   27.30    4.40
 -12 -14   0   36.70    4.80
  12  14   0   34.70    7.00
  12  14   0   21.50    5.00
  12  14   0   28.80    3.10
  13  14   0   27.70    6.40
 -18  15   0   32.40    9.90
  17 -15   0   10.30    5.50
  17 -15   0   22.00    4.90
  17 -15   0   17.10    3.70
  17 -15   0   12.70    5.80
 -17  15   0   14.80    8.00
 -17  15   0    1.60    7.10
 -17  15   0   24.50    6.80
 -17  15   0    9.00    5.30
  16 -15   0   -0.90    5.30
  16 -15   0   -6.80    6.20
 -16  15   0    7.90    5.20
 -16  15   0    2.30    4.80
  15 -15   0   25.90    7.00
  15 -15   0   22.90    6.80
  15 -15   0   18.70    4.60
  15 -15   0   20.90    7.00
  15 -15   0   29.10    5.30
 -15  15   0   27.80    6.60
 -15  15   0   23.80    8.10
  14 -15   0   18.20    5.80
  14 -15   0   10.80    5.30
  14 -15   0   21.00    6.60
 -14  15   0    4.90    6.60
 -14  15   0    9.30    7.30
  13 -15   0    6.60    5.40
  13 -15   0   -5.10    3.60
  13 -15   0    0.70    4.30
  13 -15   0    4.30    4.40
 -13  15   0   -9.40    5.50
 -13  15   0    3.70    5.40
 -13  15   0   -1.60    5.60
  12 -15   0   83.69    5.20
  12 -15   0   92.69    7.40
 -12  15   0   86.59    7.60
 -12  15   0   95.19    8.60
  11 -15   0   56.79    6.90
  11 -15   0   78.79    6.80
 -11  15   0   64.59    4.90
 -11  15   0   75.19    6.70
 -11  15   0   67.99    7.90
  10 -15   0   50.99    3.70
  10 -15   0   43.10    4.80
  10 -15   0   59.29    6.30
  10 -15   0   52.99    6.10
 -10  15   0   41.90    4.90
   9 -15   0   43.40    5.80
   9 -15   0   40.90    5.70
   9 -15   0   42.50    5.20
   9 -15   0   34.30    4.50
   9 -15   0   30.60    5.40
  -9  15   0   41.40    6.10
  -9  15   0   32.10    5.50
  -9  15   0   38.20    5.60
  -9  15   0   36.20    5.70
   8 -15   0    2.30    4.80
   8 -15   0    7.70    5.00
   8 -15   0   12.30    5.10
   8 -15   0   -3.00    4.40
   8 -15   0    9.40    2.90
   8 -15   0   10.70    4.80
  -8  15   0   -2.20    5.00
  -8  15   0    3.60    4.90
  -8  15   0    4.60    5.40
  -8  15   0    0.80    5.70
  -8  15   0    6.80    4.20
   7 -15   0   79.69    5.10
  -7  15   0   77.19    6.20
  -7  15   0   81.09    5.80
  -7  15   0   88.39    4.90
  -7  15   0   82.29    5.90
   6 -15   0   61.49    5.90
   6 -15   0   54.49    4.60
   6 -15   0   52.79    3.70
   6 -15   0   61.09    5.80
  -6  15   0   53.09    4.90
  -6  15   0   53.09    6.10
  -6  15   0   58.59    6.20
  -6  15   0   63.79    5.40
  -6  15   0   58.59    4.50
  -6  15   0   50.89    4.80
   5 -15   0    2.90    4.80
   5 -15   0   -3.50    4.10
  -5  15   0    2.30    3.60
  -5  15   0   -1.30    4.50
  -5  15   0    4.00    4.30
  -5  15   0    0.90    3.50
  -5  15   0   -1.10    2.30
   4 -15   0   56.19    5.90
   4 -15   0   43.60    5.80
   4 -15   0   54.09    4.50
   4 -15   0   51.49    3.90
   4 -15   0   54.09    5.50
  -4  15   0   47.00    6.00
  -4  15   0   49.80    3.20
  -4  15   0   45.50    4.30
  -4  15   0   54.09    4.90
  -4  15   0   48.80    5.20
   3 -15   0    4.60    4.70
   3 -15   0    8.20    2.90
  -3  15   0    9.60    2.70
  -3  15   0    8.40    5.30
  -3  15   0    7.80    3.80
   2 -15   0   38.80    4.40
   2 -15   0   37.00    6.00
  -2  15   0   39.60    4.30
  -2  15   0   44.80    5.10
  -2  15   0   38.50    3.40
   1 -15   0   18.50    3.90
   1 -15   0   18.00    2.70
  -1  15   0   25.50    3.90
  -1  15   0   21.80    4.60
  -1  15   0   23.40    4.70
   0 -15   0   12.70    2.30
   0 -15   0   15.20    4.00
   0 -15   0   19.80    5.60
   0  15   0   17.70    3.90
   0  15   0    8.80    3.40
   0  15   0    8.00    3.60
   0  15   0    4.20    4.40
   0  15   0    8.60    2.10
   0  15   0   12.40    3.80
   0  15   0    4.70    5.50
  -1 -15   0   58.89    6.30
  -1 -15   0   66.69    5.20
  -1 -15   0   56.69    2.80
   1  15   0   57.79    4.80
   1  15   0   57.39    4.80
   1  15   0   53.99    6.20
   1  15   0   67.89    5.80
   1  15   0   56.99    2.60
  -2 -15   0    1.40    3.40
   2  15   0    0.80    4.80
   2  15   0   -1.40    3.70
   2  15   0    3.90    4.00
   2  15   0    5.10    4.60
   2  15   0    0.70    4.50
  -3 -15   0    8.80    5.70
  -3 -15   0   16.90    4.30
  -3 -15   0   12.40    4.80
   3  15   0   15.80    1.00
   3  15   0   11.80    4.50
   3  15   0   28.60    6.40
  -4 -15   0   30.20    5.20
  -4 -15   0   27.30    5.00
  -4 -15   0   26.70    4.40
   4  15   0   21.40    4.50
   4  15   0   28.70    5.90
   4  15   0   21.80    4.80
  -5 -15   0   16.60    3.80
  -5 -15   0   12.60    3.90
   5  15   0   16.80    5.20
   5  15   0   14.50    7.00
   5  15   0   14.50    3.90
   5  15   0   12.40    5.40
   5  15   0   13.10    3.40
  -6 -15   0   30.60    5.30
  -6 -15   0   36.40    4.60
   6  15   0   40.20    6.40
   6  15   0   39.60    5.60
   6  15   0   43.20    6.00
   6  15   0   38.40    5.30
   6  15   0   31.90    3.10
  -7 -15   0   23.20    4.10
  -7 -15   0   28.30    4.40
   7  15   0   31.40    2.80
   7  15   0   22.70    5.80
   7  15   0   35.50    6.30
   7  15   0   30.80    5.80
  -8 -15   0   38.50    6.40
  -8 -15   0   22.40    5.10
  -8 -15   0   27.70    4.30
  -8 -15   0   32.70    4.00
   8  15   0   35.90    5.60
   8  15   0   28.00    4.30
   9  15   0   20.40    5.40
   9  15   0   27.50    6.50
 -10 -15   0   28.10    7.20
  10  15   0   34.50    5.30
  10  15   0   35.00    6.70
  10  15   0   40.30    7.80
  10  15   0   34.10    2.70
  10  15   0   39.80    2.30
 -11 -15   0   34.40    7.70
 -11 -15   0   26.50    5.30
 -11 -15   0   29.40    4.40
  11  15   0   25.40    6.90
 -12 -15   0   92.49    5.60
 -12 -15   0  101.09    5.40
 -12 -15   0  100.29    9.00
  12  15   0  105.69    8.90
  12  15   0   92.09    6.10
  17 -16   0    5.90    7.40
 -17  16   0   -6.10    6.20
 -17  16   0   -7.50    6.60
  16 -16   0   11.70    5.60
  16 -16   0   -2.70    7.50
  16 -16   0    7.30    7.50
  16 -16   0    0.20    5.60
 -16  16   0   -3.80    6.50
 -16  16   0   13.30    6.60
  15 -16   0    1.10    5.20
  15 -16   0    3.50    6.80
  15 -16   0   -4.30    4.60
  15 -16   0    0.10    4.20
  15 -16   0   10.30    6.40
  15 -16   0   -3.10    5.20
  15 -16   0    8.70    6.70
 -15  16   0    3.50    6.40
 -15  16   0   -2.20    5.90
  14 -16   0   34.90    7.20
  14 -16   0   44.90    7.40
  14 -16   0   34.50    6.60
  14 -16   0   29.90    4.60
  14 -16   0   25.80    5.20
 -14  16   0   29.80    8.20
 -14  16   0   27.10    6.90
  13 -16   0   54.99    5.50
  13 -16   0   54.79    6.40
 -13  16   0   45.40    8.00
 -13  16   0   56.79    5.70
 -13  16   0   54.39    7.00
  12 -16   0   29.10    4.00
  12 -16   0   30.60    6.70
  12 -16   0   37.00    6.70
  12 -16   0   31.10    6.30
 -12  16   0   36.20    6.60
 -12  16   0   18.20    6.30
  11 -16   0    2.00    5.60
  11 -16   0   11.50    5.40
  11 -16   0    9.50    4.60
  11 -16   0   10.00    3.40
  11 -16   0   16.70    6.20
 -11  16   0   10.90    4.30
 -11  16   0    7.50    5.50
 -11  16   0    2.70    4.90
 -11  16   0   14.40    5.70
  10 -16   0   45.40    6.20
  10 -16   0   52.09    6.30
  10 -16   0   59.89    4.20
 -10  16   0   48.30    5.90
 -10  16   0   53.39    6.60
 -10  16   0   56.49    7.20
   9 -16   0   11.80    5.30
   9 -16   0   21.00    4.50
   9 -16   0   18.40    5.80
   9 -16   0   19.50    5.60
   9 -16   0   22.70    5.60
  -9  16   0   14.00    4.20
  -9  16   0   29.40    6.40
  -9  16   0   19.00    4.90
  -9  16   0   28.60    6.00
  -9  16   0   20.10    5.40
   8 -16   0    7.20    3.00
   8 -16   0   -0.40    5.00
  -8  16   0   -2.40    4.20
  -8  16   0    6.10    3.80
  -8  16   0   -1.50    3.90
   7 -16   0   56.29    6.20
   7 -16   0   59.59    5.70
   7 -16   0   55.29    3.80
  -7  16   0   51.49    5.60
  -7  16   0   63.19    5.10
   6 -16   0   73.89    6.70
   6 -16   0   53.99    6.10
   6 -16   0   70.89    5.90
   6 -16   0   58.29    6.20
   6 -16   0   67.69    5.60
  -6  16   0   70.99    5.50
  -6  16   0   63.09    3.40
  -6  16   0   58.99    6.50
  -6  16   0   71.89    5.10
   5 -16   0   53.79    5.50
   5 -16   0   67.79    5.70
   5 -16   0   57.09    3.90
   5 -16   0   64.69    6.00
   5 -16   0   59.69    5.50
   5 -16   0   72.19    6.20
  -5  16   0   63.79    6.30
  -5  16   0   61.49    5.50
  -5  16   0   63.79    4.50
   4 -16   0    2.90    4.10
   4 -16   0    7.30    3.40
   4 -16   0   13.20    4.60
  -4  16   0    5.50    3.20
  -4  16   0    5.60    4.70
  -4  16   0    2.50    4.20
  -4  16   0    9.80    4.60
  -4  16   0    9.30    3.30
   3 -16   0    7.20    4.10
   3 -16   0    7.90    7.20
   3 -16   0    4.10    3.20
   3 -16   0   10.00    3.10
   3 -16   0    5.40    4.30
  -3  16   0    4.90    4.80
  -3  16   0   12.30    4.30
  -3  16   0    2.90    2.90
  -3  16   0   10.60    4.50
  -3  16   0    5.80    3.80
  -3  16   0    6.40    2.70
  -3  16   0   14.30    4.60
   2 -16   0  105.49    5.20
   2 -16   0  101.89    7.50
  -2  16   0  104.89    4.50
  -2  16   0  109.89    6.60
  -2  16   0   98.09    6.30
  -2  16   0  110.29    6.70
   1 -16   0    4.20    5.00
   1 -16   0   -3.40    3.40
   1 -16   0   -5.60    3.80
   1 -16   0    0.10    1.00
  -1  16   0   -2.40    2.30
  -1  16   0    3.10    3.00
  -1  16   0    6.50    5.10
   0 -16   0   -4.70    5.30
   0 -16   0   -3.50    3.60
   0  16   0    4.80    5.30
   0  16   0   -1.40    3.60
   0  16   0    1.10    3.40
   1  16   0   61.69    6.20
   1  16   0   75.39    5.20
   1  16   0   69.79    2.80
   1  16   0   65.89    5.30
   1  16   0   63.29    6.40
  -2 -16   0   54.59    5.20
  -2 -16   0   53.69    4.60
  -2 -16   0   71.69    6.90
  -2 -16   0   58.79    5.30
   2  16   0   58.39    5.10
   2  16   0   59.69    5.40
   2  16   0   68.49    5.20
   2  16   0   64.49    6.80
  -3 -16   0   23.30    5.60
  -3 -16   0   25.70    4.20
   3  16   0    9.60    5.80
   3  16   0   21.30    5.50
   3  16   0   18.30    0.70
   3  16   0   22.70    4.50
   3  16   0   26.30    4.40
   3  16   0   20.20    3.50
  -4 -16   0   13.80    4.90
  -4 -16   0    8.70    4.20
  -4 -16   0   11.50    4.30
   4  16   0   13.40    5.80
   4  16   0   13.60    3.20
   4  16   0   10.10    4.70
   4  16   0    4.90    5.90
  -5 -16   0   24.40    5.70
   5  16   0   20.00    4.90
   5  16   0   12.40    5.50
   5  16   0   17.80    4.10
   5  16   0   11.30    3.10
   5  16   0   12.80    6.40
  -6 -16   0    7.50    5.60
  -6 -16   0    4.50    5.20
  -6 -16   0    7.10    3.70
   6  16   0   13.10    3.70
   6  16   0    6.00    5.70
   6  16   0    9.30    5.50
  -7 -16   0   36.00    5.40
  -7 -16   0   29.90    4.50
  -7 -16   0   28.50    4.50
   7  16   0   44.40    6.60
   7  16   0   40.60    6.20
   7  16   0   25.40    4.40
  -8 -16   0   11.70    5.10
  -8 -16   0    1.00    4.00
  -8 -16   0    4.00    6.10
   8  16   0    0.00    3.70
   8  16   0    3.90    2.20
   8  16   0   13.80    6.00
   8  16   0    5.40    5.30
  -9 -16   0    0.40    4.10
  -9 -16   0   16.90    6.60
   9  16   0    6.70    6.80
   9  16   0    8.50    3.90
   9  16   0    9.10    6.00
   9  16   0    3.40    1.80
 -10 -16   0    1.10    7.00
 -10 -16   0    2.70    4.10
 -10 -16   0   -3.50    6.20
  10  16   0    3.50    1.10
 -11 -16   0    8.30    4.30
 -11 -16   0    6.60    4.10
 -11 -16   0    4.90    7.20
  11  16   0    9.10    4.50
  11  16   0    0.70    6.80
  16 -17   0    6.30    6.00
  16 -17   0   14.00    4.80
  16 -17   0    9.30    3.50
  16 -17   0   14.30    7.10
  16 -17   0    8.20    5.60
 -16  17   0   14.70    6.50
 -16  17   0   14.70    7.60
 -16  17   0    2.60    6.40
  15 -17   0    0.60    6.60
  15 -17   0   -5.30    6.00
  15 -17   0   -2.30    3.80
 -15  17   0   -7.70    7.50
 -15  17   0   -6.90    6.40
 -15  17   0  -10.10    6.70
  14 -17   0  115.19    8.00
  14 -17   0  125.79    8.00
  14 -17   0  107.69    6.10
  14 -17   0  121.39    8.50
  14 -17   0  126.39    8.20
 -14  17   0  123.89    7.80
  13 -17   0    1.30    6.30
  13 -17   0   11.90    3.90
  13 -17   0   12.40    6.00
  13 -17   0   -1.50   10.20
 -13  17   0   19.50    6.50
 -13  17   0   13.30    6.40
  12 -17   0   10.90    6.20
  12 -17   0   -5.80    6.00
  12 -17   0   -1.80    3.50
  12 -17   0    1.00    6.50
  12 -17   0    1.50    5.30
 -12  17   0    3.40    4.40
 -12  17   0    3.90    3.90
 -12  17   0    2.70    6.10
 -12  17   0   -6.80    5.50
 -12  17   0   -6.70    4.50
  11 -17   0   33.10    6.30
  11 -17   0   34.20    7.00
  11 -17   0   31.60    6.20
  11 -17   0   29.00    6.50
 -11  17   0   25.90    6.10
 -11  17   0   16.80    6.00
 -11  17   0   14.20    6.10
  10 -17   0   58.79    6.80
  10 -17   0   47.20    5.70
  10 -17   0   63.09    6.50
 -10  17   0   64.89    7.20
 -10  17   0   49.90    6.50
   9 -17   0   20.90    5.70
   9 -17   0   17.60    5.40
   9 -17   0   16.20    3.20
   9 -17   0   19.20    5.20
   9 -17   0   16.10    5.40
  -9  17   0   14.20    5.60
  -9  17   0   19.50    4.40
   8 -17   0  104.39    7.60
   8 -17   0   90.89    4.60
   8 -17   0  104.99    7.10
   8 -17   0   90.59    6.60
  -8  17   0   89.99    6.70
  -8  17   0  105.39    8.50
  -8  17   0   97.49    7.50
  -8  17   0   97.89    5.80
  -8  17   0   93.19   12.00
  -8  17   0  101.99    6.40
   7 -17   0   39.20    3.80
   7 -17   0   47.90    6.60
   7 -17   0   45.80    5.80
   7 -17   0   44.90    6.40
   7 -17   0   43.80    6.00
  -7  17   0   47.60    5.00
  -7  17   0   47.60    6.50
   6 -17   0   63.09    5.60
   6 -17   0   62.19    6.90
  -6  17   0   75.59    7.30
  -6  17   0   63.39    6.30
  -6  17   0   57.09    6.00
  -6  17   0   68.19    7.10
   5 -17   0   12.20    4.00
   5 -17   0    6.70    7.30
   5 -17   0    9.90    4.80
  -5  17   0    9.40    5.40
  -5  17   0   16.60    5.30
  -5  17   0   18.00    3.90
  -5  17   0   13.60    4.30
  -5  17   0   10.90    4.80
  -5  17   0   10.80    2.70
   4 -17   0   24.90    4.00
   4 -17   0   25.30    6.10
   4 -17   0   22.40    3.60
   4 -17   0   12.30    4.70
  -4  17   0   22.60    5.30
  -4  17   0   25.40    5.40
   3 -17   0    3.00    4.80
   3 -17   0   -2.60    4.20
   3 -17   0    6.00    4.30
   3 -17   0    3.30    3.20
  -3  17   0    6.00    3.00
  -3  17   0   -6.30    4.90
  -3  17   0    5.80    4.00
  -3  17   0   -4.30    4.20
   2 -17   0   -1.60    3.40
   2 -17   0    1.00    5.20
   2 -17   0    5.50    3.10
   2 -17   0    1.70    4.20
  -2  17   0    3.50    4.10
  -2  17   0   -0.40    3.00
  -2  17   0    0.10    4.20
  -2  17   0   -3.10    4.60
  -2  17   0   -2.10    4.30
   1 -17   0   -8.00    5.40
   1 -17   0   -0.20    5.20
   1 -17   0    2.90    3.00
  -1  17   0   -6.90    5.30
  -1  17   0    2.10    2.40
   0 -17   0    6.30    5.50
   0 -17   0    5.00    4.00
   0 -17   0   20.20    5.80
   0 -17   0   13.70    5.00
   0  17   0   14.00    5.50
   0  17   0   19.00    5.30
   0  17   0    9.40    4.30
   0  17   0   13.40    4.10
  -1 -17   0   68.09    7.50
   1  17   0   68.39    5.20
   1  17   0   71.59    2.80
   1  17   0   72.59    5.40
  -2 -17   0   24.50    5.10
  -2 -17   0   23.30    5.90
  -2 -17   0   20.80    6.40
  -2 -17   0   27.20    4.60
  -2 -17   0   22.80    4.10
   2  17   0   34.90    4.80
   2  17   0   28.80    1.70
   2  17   0   20.80    4.60
   2  17   0   27.20    5.80
  -3 -17   0  107.59    6.80
  -3 -17   0  103.39    9.00
  -3 -17   0  112.79    5.90
  -3 -17   0  106.49    7.80
   3  17   0  110.49    6.70
   3  17   0  119.49    6.40
   3  17   0  118.99    8.20
  -4 -17   0  110.89    7.70
  -4 -17   0  119.59    5.80
   4  17   0  120.69    5.70
   4  17   0  107.79    8.50
   4  17   0  106.59    8.00
  -5 -17   0    5.50    5.50
  -5 -17   0   -2.80    4.10
   5  17   0   -3.20    7.00
   5  17   0    2.10    5.20
   5  17   0    2.60    5.70
   5  17   0    1.80    5.40
   5  17   0    7.40    4.90
   5  17   0    4.20    3.20
   5  17   0    5.40    5.10
   6  17   0    5.40    4.60
   6  17   0   17.60    4.60
   6  17   0    6.50    6.10
   6  17   0   19.10    5.60
  -7 -17   0   36.70    4.70
  -7 -17   0   30.50    6.30
  -7 -17   0   46.00    6.40
  -7 -17   0   39.30    4.80
   7  17   0   35.60    6.20
   7  17   0   42.00    3.40
   7  17   0   41.20    7.60
  -8 -17   0   23.10    4.30
  -8 -17   0   23.80    5.70
   8  17   0   20.90    2.60
   8  17   0   30.10    7.10
  -9 -17   0   53.79    6.40
   9  17   0   64.89    5.80
   9  17   0   51.29    8.10
   9  17   0   55.89    2.70
   9  17   0   56.99    7.40
 -10 -17   0   29.40    7.90
 -10 -17   0   33.80    4.80
 -10 -17   0   38.40    4.70
  10  17   0   30.70    6.80
  10  17   0   33.70    7.40
  15 -18   0    7.70    6.80
  15 -18   0    5.20    4.10
  15 -18   0    6.10    6.40
 -15  18   0   -3.70    6.70
 -15  18   0   -9.10    6.50
  14 -18   0   46.00    4.70
  14 -18   0   41.70    8.00
  14 -18   0   40.30    6.50
  14 -18   0   46.20    6.50
 -14  18   0   40.20    7.00
  13 -18   0    4.80    7.00
  13 -18   0   -6.10    6.40
  13 -18   0   -3.10    5.90
 -13  18   0   -6.10    6.50
 -13  18   0    0.80    5.80
 -13  18   0   -3.60    6.00
  12 -18   0    6.20    3.50
  12 -18   0   -0.90    6.80
  12 -18   0   16.20    6.30
  12 -18   0   -2.60    6.40
  12 -18   0    8.50    5.20
  12 -18   0    3.20    6.60
 -12  18   0    6.00    6.40
 -12  18   0    7.80    5.80
  11 -18   0  138.29    8.80
 -11  18   0  123.19    9.90
 -11  18   0  139.79    8.50
 -11  18   0  138.69    6.70
  10 -18   0   49.50    6.10
  10 -18   0   49.10    6.60
 -10  18   0   62.99    6.50
 -10  18   0   49.60    6.70
 -10  18   0   66.79    5.60
 -10  18   0   65.69    6.00
 -10  18   0   62.99    7.20
   9 -18   0   10.10    5.80
   9 -18   0   -0.20    4.30
   9 -18   0    0.70    5.40
   9 -18   0   11.60    4.50
   9 -18   0    8.50    3.40
  -9  18   0   13.00    6.70
  -9  18   0    3.90    4.30
  -9  18   0    3.90    5.00
  -9  18   0    4.60    5.50
  -9  18   0   17.30    6.20
  -9  18   0    8.80    4.70
  -9  18   0    0.70    5.10
  -9  18   0    4.20    5.80
   8 -18   0   43.00    3.90
   8 -18   0   47.50    6.50
   8 -18   0   40.30    6.00
  -8  18   0   37.30    6.70
  -8  18   0   31.70    6.50
  -8  18   0   39.30    6.90
  -8  18   0   39.80    6.20
  -8  18   0   44.10    5.50
   7 -18   0   -3.00    5.00
   7 -18   0    1.20    4.00
  -7  18   0    3.20    4.40
  -7  18   0   -0.50    5.70
  -7  18   0   -0.80    3.80
   6 -18   0    4.10    4.90
   6 -18   0    8.60    3.50
   6 -18   0   -2.00    5.10
   6 -18   0    4.50    6.20
  -6  18   0   -0.60    4.90
  -6  18   0   15.30    6.10
  -6  18   0    4.00    5.60
  -6  18   0    6.30    4.10
  -6  18   0    5.00    2.80
  -6  18   0   -0.50    5.10
  -6  18   0    0.60    4.50
   5 -18   0   -6.50    4.00
   5 -18   0    1.80    4.80
   5 -18   0   -4.20    5.50
  -5  18   0   -3.60    5.20
  -5  18   0  -11.30    6.80
  -5  18   0    3.30    5.50
  -5  18   0   -4.20    4.80
  -5  18   0   -7.90    4.60
  -5  18   0    8.30    5.30
   4 -18   0  107.69    6.70
   4 -18   0  113.59    5.40
  -4  18   0  124.19    7.10
  -4  18   0  110.29    7.60
  -4  18   0  105.09    6.60
   3 -18   0   73.29    7.40
   3 -18   0   76.39    5.00
   3 -18   0   93.79    6.30
  -3  18   0   80.89    4.40
  -3  18   0   88.69    7.00
  -3  18   0   78.99    4.50
  -3  18   0   83.79    6.30
  -3  18   0   97.29    8.60
   2 -18   0    9.60    5.40
   2 -18   0    4.30    5.80
   2 -18   0    1.50    4.50
  -2  18   0    5.00    6.00
  -2  18   0    9.20    3.00
  -2  18   0    1.80    3.10
   1 -18   0   23.30    4.90
   1 -18   0   21.80    4.60
   1 -18   0   17.30    9.60
  -1  18   0   12.80    4.70
  -1  18   0   17.30    3.80
  -1  18   0   19.90    5.90
  -1  18   0   13.90    5.20
  -1  18   0   19.90    5.00
  -1  18   0   10.80    6.40
   0 -18   0   14.90    7.00
   0 -18   0   29.40    6.70
   0 -18   0   31.90    4.80
   0 -18   0   26.30    2.70
   0  18   0   36.70    7.00
   0  18   0   26.90    5.80
   0  18   0   27.10    4.70
   0  18   0   26.70    6.80
   0  18   0   20.40    4.30
  -1 -18   0   14.50    5.80
  -1 -18   0   22.40   10.60
  -1 -18   0   11.70    6.80
  -1 -18   0    5.10    6.40
   1  18   0    7.50    4.00
   1  18   0   10.50    5.90
   1  18   0    4.60    4.30
   1  18   0   12.90    5.00
  -2 -18   0   64.09    7.30
   2  18   0   57.29    4.90
   2  18   0   62.29    2.10
   2  18   0   51.39    7.10
   2  18   0   68.59    5.90
   2  18   0   70.29    5.60
   2  18   0   69.29    5.30
  -3 -18   0   -0.70    6.10
  -3 -18   0    3.50    4.80
  -3 -18   0    8.20    5.00
  -3 -18   0   -2.30    3.90
   3  18   0    3.10    5.10
   3  18   0    6.90    5.70
  -4 -18   0   17.80    5.30
   4  18   0   10.60    4.70
   4  18   0   10.20    4.30
   4  18   0   22.40    5.10
  -5 -18   0   -1.60    4.50
  -5 -18   0    3.10    4.40
   5  18   0   -1.80    5.70
   5  18   0   -5.60    5.80
   5  18   0   -1.80    3.10
  -6 -18   0    1.40    4.50
   6  18   0    7.60    3.10
   6  18   0    4.10    5.30
  -7 -18   0   -2.80    4.10
  -7 -18   0    8.30    7.20
  -7 -18   0   -0.40    4.20
   7  18   0    2.80    5.80
   7  18   0    1.40    5.90
  -8 -18   0   13.70    4.70
  -8 -18   0    9.00    6.30
   8  18   0   20.60    2.70
   9  18   0   86.69    3.30
 -15  19   0   -9.20   13.50
  14 -19   0   22.10    5.80
  14 -19   0    5.10    6.90
  14 -19   0    3.60    7.50
  14 -19   0   27.20    7.20
 -14  19   0   15.10    6.50
 -14  19   0   29.30    8.80
 -14  19   0   21.40    6.70
  13 -19   0   -5.70    4.10
  13 -19   0   -8.00    5.00
 -13  19   0    5.70    5.80
  12 -19   0   11.10    7.00
  12 -19   0    8.10    6.10
  12 -19   0    8.40    3.60
 -12  19   0   16.60    6.10
 -12  19   0   19.50    6.90
  11 -19   0   15.70    8.00
  11 -19   0   29.70    6.20
  11 -19   0   25.80    3.90
  11 -19   0   40.00    7.40
 -11  19   0   23.80    5.90
 -11  19   0   28.70    7.00
  10 -19   0   31.60    6.70
  10 -19   0   14.60    6.80
  10 -19   0   31.90    5.40
 -10  19   0   16.30    5.40
 -10  19   0   24.80    7.00
 -10  19   0   10.40    7.30
 -10  19   0   23.40    6.40
   9 -19   0   29.70    6.30
   9 -19   0   21.70    3.50
   9 -19   0   28.00    6.20
   9 -19   0   18.10    5.90
  -9  19   0   16.00    5.00
  -9  19   0   18.40    6.40
  -9  19   0   22.40    6.50
  -9  19   0   18.10    5.00
   8 -19   0   47.20    6.50
   8 -19   0   34.20    6.10
   8 -19   0   32.00    7.00
   8 -19   0   44.90    6.60
  -8  19   0   48.30    6.90
  -8  19   0   36.60    6.70
  -8  19   0   28.40    6.30
  -8  19   0   32.90    5.30
  -8  19   0   33.90    5.50
  -8  19   0   30.80    6.20
   7 -19   0   42.70    5.90
   7 -19   0   56.59    6.50
   7 -19   0   37.90    7.00
   7 -19   0   49.50    7.00
  -7  19   0   44.60    5.20
  -7  19   0   60.69    7.30
  -7  19   0   41.20    7.00
  -7  19   0   60.69    7.00
  -7  19   0   50.69    6.40
   6 -19   0   13.70    5.50
   6 -19   0    6.60    6.10
   6 -19   0    1.40    6.20
   6 -19   0    5.40    3.40
  -6  19   0   13.60    6.10
  -6  19   0   15.30    4.30
  -6  19   0   12.00    5.40
  -6  19   0   22.60    7.10
  -6  19   0   18.50    5.90
  -6  19   0    4.10    4.70
   5 -19   0    7.70    3.50
   5 -19   0   13.30    6.70
  -5  19   0    1.90    5.20
  -5  19   0    8.90    5.50
  -5  19   0    5.50    5.90
  -5  19   0   -0.30    5.20
  -5  19   0    4.00    5.10
  -5  19   0   11.90    4.90
   4 -19   0   37.50    6.50
   4 -19   0   47.30    5.80
   4 -19   0   41.40    4.50
   4 -19   0   47.80    6.80
   4 -19   0   37.20    7.00
   4 -19   0   43.70    4.40
  -4  19   0   51.99    6.40
  -4  19   0   44.50    5.80
  -4  19   0   34.70    4.20
  -4  19   0   50.09    6.40
   3 -19   0   10.30    3.80
   3 -19   0    6.10    5.20
   3 -19   0    6.30    4.80
  -3  19   0    3.30    6.20
  -3  19   0    8.70    5.00
  -3  19   0    6.30    3.30
  -3  19   0    9.00    4.40
  -3  19   0    4.30    5.40
   2 -19   0   19.40    5.50
   2 -19   0   21.20    5.90
   2 -19   0   23.20    4.50
   2 -19   0   26.70    6.80
  -2  19   0   22.60    3.20
  -2  19   0   13.40    5.70
  -2  19   0   17.10    3.80
  -2  19   0   27.50    5.80
  -2  19   0   12.00    7.50
   1 -19   0    1.80    5.70
   1 -19   0   -2.50    2.70
   1 -19   0   -7.80    5.40
  -1  19   0    5.40    4.70
  -1  19   0   -1.00    5.30
  -1  19   0    3.20    4.60
  -1  19   0   -7.80    4.40
  -1  19   0    8.00    4.90
  -1  19   0    5.80    3.80
   0 -19   0    5.00    6.20
   0 -19   0   11.40    5.60
   0 -19   0   12.90    4.60
   0 -19   0    6.50    4.50
   0 -19   0   20.00    5.10
   0 -19   0   11.80    2.50
   0  19   0   12.60    5.50
   0  19   0   14.30    6.40
   0  19   0    8.50    6.20
  -1 -19   0    4.60    5.00
  -1 -19   0   10.00    6.00
  -1 -19   0   12.00    4.90
   1  19   0    1.00    4.40
   1  19   0    3.30    4.50
   1  19   0    1.90    4.40
   1  19   0   -4.30    5.60
  -2 -19   0   29.40    5.60
  -2 -19   0   40.60    5.50
  -2 -19   0   28.70    6.70
  -2 -19   0   35.50    6.30
   2  19   0   33.60    4.90
   2  19   0   33.40    7.00
   2  19   0   36.70    5.10
  -3 -19   0   34.90    5.20
  -3 -19   0   45.20    5.10
  -3 -19   0   42.20    6.70
   3  19   0   50.89    7.40
   3  19   0   46.30    5.50
  -4 -19   0    0.10    5.90
  -4 -19   0   16.10    7.20
   4  19   0   10.00    5.20
   4  19   0    8.30    5.10
   4  19   0   16.20    4.60
  -5 -19   0   -3.90    5.60
  -5 -19   0   -3.30    5.50
  -5 -19   0    4.40    4.60
   5  19   0    0.70    5.80
   5  19   0   -4.60    4.30
   5  19   0    3.20    3.60
   5  19   0    7.70    6.40
  -6 -19   0   23.50    5.10
   6  19   0   25.00    6.60
   6  19   0   23.40    3.80
   6  19   0   28.60    5.60
  -7 -19   0    1.80    4.40
  -7 -19   0    9.20    6.20
  -7 -19   0   12.60    5.80
   7  19   0    9.00    5.30
   7  19   0   14.50   10.20
 -14  20   0   -7.60    8.10
  13 -20   0   16.10    5.50
  13 -20   0   13.70    6.50
  13 -20   0    0.50    7.00
 -13  20   0    7.80    5.40
 -13  20   0   14.00    6.90
 -13  20   0   25.40    7.70
  12 -20   0   -8.50    6.10
  12 -20   0   12.50    7.00
  12 -20   0    8.60    6.60
 -12  20   0  -10.60    6.70
 -12  20   0   -0.60    7.00
  11 -20   0    9.20    6.10
  11 -20   0   -3.50    6.20
  11 -20   0   -5.30    6.30
  11 -20   0   -0.60    4.90
 -11  20   0   -8.60    6.40
 -11  20   0   -7.40    7.60
 -11  20   0    9.30    9.80
  10 -20   0   10.70    3.70
  10 -20   0   13.80    6.60
  10 -20   0    3.00    6.30
  10 -20   0   -1.90    6.20
  10 -20   0   -2.70    6.40
  10 -20   0    2.60    5.30
 -10  20   0    9.80    6.60
 -10  20   0    2.60    5.40
   9 -20   0   35.60    6.70
   9 -20   0   28.50    6.60
   9 -20   0   35.10    4.00
   9 -20   0   30.20    6.90
  -9  20   0   46.40    6.10
  -9  20   0   33.00    7.60
  -9  20   0   46.10    6.00
   8 -20   0    6.60    6.30
   8 -20   0    7.70    5.10
   8 -20   0    8.40    5.30
  -8  20   0    1.90    3.70
  -8  20   0    2.20    6.80
  -8  20   0   15.80    6.20
  -8  20   0    5.90    7.10
   7 -20   0    5.80    6.20
   7 -20   0    4.70    3.50
   7 -20   0    1.40    5.80
  -7  20   0    1.50    6.70
  -7  20   0    1.30    5.00
  -7  20   0    7.20    4.50
  -7  20   0    4.90    6.20
  -7  20   0    2.30    5.80
  -7  20   0    2.00    2.10
   6 -20   0   -3.90    5.40
   6 -20   0   -0.40    5.20
   6 -20   0    4.10    3.40
   6 -20   0   -1.90    5.70
   6 -20   0   10.60    5.80
  -6  20   0    3.20    3.10
  -6  20   0    0.70    6.50
  -6  20   0   -3.00    4.00
  -6  20   0   -6.60    5.00
  -6  20   0    4.00    4.20
   5 -20   0    0.60    5.40
   5 -20   0    4.30    4.40
   5 -20   0    7.70    6.30
   5 -20   0    4.70    6.70
  -5  20   0    8.50    3.90
  -5  20   0   -4.00    5.10
  -5  20   0   -1.30    6.00
  -5  20   0   14.10    8.70
  -5  20   0   -0.50    3.20
   4 -20   0   24.90    4.50
   4 -20   0   35.60    4.30
   4 -20   0   26.80    7.10
  -4  20   0   40.00    6.60
  -4  20   0   34.90    4.20
  -4  20   0   35.80    7.00
  -4  20   0   29.90    5.80
  -4  20   0   34.50    3.80
  -4  20   0   28.20    3.50
   3 -20   0  208.48    7.00
   3 -20   0  204.78   10.60
  -3  20   0  210.38    6.70
  -3  20   0  212.18    9.70
  -3  20   0  216.08    9.50
   2 -20   0   24.90    3.50
   2 -20   0   24.20    6.70
  -2  20   0   25.20    5.40
  -2  20   0   23.40    3.80
  -2  20   0   26.90    6.40
  -2  20   0   36.30    5.50
   1 -20   0   11.40    4.40
   1 -20   0   13.80    5.30
  -1  20   0   11.40    3.90
  -1  20   0    7.80    5.30
  -1  20   0   21.00    7.00
   0 -20   0   15.70    6.30
   0  20   0    5.50    4.70
   0  20   0   -0.90    4.60
   0  20   0    8.90    2.40
  -1 -20   0    5.90    5.10
  -1 -20   0   -2.80    4.30
  -1 -20   0   12.30    6.80
   1  20   0    2.30    1.70
   1  20   0   10.60    5.70
   1  20   0    3.10    4.40
  -2 -20   0   17.10    5.40
  -2 -20   0   17.60    4.70
  -2 -20   0   12.20    6.20
   2  20   0   20.70    4.90
  -3 -20   0    6.60    5.10
   3  20   0   12.50    4.70
  -4 -20   0   14.00    4.90
  -4 -20   0    6.90    6.60
  -4 -20   0    0.00    7.00
   4  20   0    8.60    6.60
   4  20   0    6.70    6.40
   4  20   0   -0.30    3.90
   4  20   0   -7.00    6.90
  -5 -20   0   15.90    4.90
  -5 -20   0   13.40    6.00
   5  20   0   12.90    6.90
   5  20   0    7.90    7.10
  -6 -20   0   39.50    5.50
   6  20   0   42.60    4.40
 -12  21   0    3.40    7.70
  11 -21   0   29.60    6.10
  11 -21   0   34.40    6.90
  11 -21   0   35.40    7.40
  11 -21   0   19.30    3.70
  10 -21   0   12.50    6.30
  10 -21   0   22.40    7.10
  10 -21   0   21.70    7.50
  10 -21   0    4.20    5.80
  10 -21   0   12.30    6.70
 -10  21   0    6.40    6.70
 -10  21   0   13.20    6.60
   9 -21   0   32.00    6.70
   9 -21   0   33.80    4.10
   9 -21   0   35.40    7.00
  -9  21   0   27.40    8.00
  -9  21   0   48.50    8.10
  -9  21   0   39.60    5.70
   8 -21   0   11.80    5.90
   8 -21   0   18.40    3.50
   8 -21   0   14.40    6.70
  -8  21   0   21.30    5.10
   7 -21   0    6.80    3.50
   7 -21   0    9.90    7.10
   7 -21   0   18.00    6.80
   7 -21   0    6.70    6.00
   7 -21   0   17.70    9.90
  -7  21   0   16.20    5.90
  -7  21   0   -1.80    6.80
  -7  21   0   13.90    4.90
  -7  21   0   12.00    7.50
   6 -21   0   -0.10    5.60
   6 -21   0   10.40    3.60
   6 -21   0    5.50    2.20
   6 -21   0    6.30    5.20
   6 -21   0    9.20    5.50
   6 -21   0   -3.90    4.60
  -6  21   0   -1.70    6.20
  -6  21   0   -2.30    5.20
  -6  21   0    4.90    7.20
  -6  21   0   -1.40    3.10
   5 -21   0    3.20    3.80
   5 -21   0    9.10    5.10
   5 -21   0   10.10    4.50
  -5  21   0    5.20    3.10
  -5  21   0   -1.30    5.90
   4 -21   0   13.50    6.80
   4 -21   0   11.00    5.70
   4 -21   0   14.00    4.30
  -4  21   0   10.20    6.30
  -4  21   0   11.20    2.50
  -4  21   0    1.70    5.20
  -4  21   0    5.90    5.60
   3 -21   0   40.70    6.10
   3 -21   0   37.70    6.70
  -3  21   0   48.50    4.30
  -3  21   0   42.20    6.90
  -3  21   0   44.40    6.10
   2 -21   0   13.60    4.30
   2 -21   0   13.10    6.20
   2 -21   0   24.60    6.90
   2 -21   0   18.50    3.80
  -2  21   0   11.00    3.30
  -2  21   0   18.70    3.90
  -2  21   0   22.40    5.70
  -2  21   0   14.60    5.20
   1 -21   0   50.39    3.70
  -1  21   0   48.80    7.80
  -1  21   0   53.69    2.00
  -1  21   0   51.19    6.40
   0 -21   0    3.50    6.10
   0 -21   0   -4.50    4.60
   0 -21   0   -4.90    4.70
   0  21   0    4.60    4.20
   0  21   0    7.30    5.00
   0  21   0   -4.70    4.90
  -1 -21   0    9.60    5.20
  -1 -21   0   23.00    6.30
  -1 -21   0   21.60    7.20
   1  21   0   21.60    6.00
   1  21   0   17.70    5.00
  -2 -21   0  105.29    9.00
  -2 -21   0  121.29    7.40
  -2 -21   0  120.59    7.00
  -2 -21   0  102.39    8.70
   2  21   0  114.79    7.50
   2  21   0  119.39    9.40
  -3 -21   0   88.79    7.30
   3  21   0   89.09    6.70
  -4 -21   0   17.20    6.20
  -4 -21   0   17.30    5.40
   4  21   0   16.80    5.00
 -11  22   0    9.80    7.70
 -10  22   0   10.40    7.60
   9 -22   0   41.30    7.60
   9 -22   0   46.00    4.40
   9 -22   0   42.70    6.90
  -9  22   0   46.40    7.50
  -9  22   0   35.90    7.50
  -9  22   0   34.80    6.10
   8 -22   0   44.90    7.50
   8 -22   0   52.69    7.70
   8 -22   0   45.40    6.50
   8 -22   0   43.50    6.90
  -8  22   0   38.20    7.00
  -8  22   0   50.29    7.30
  -8  22   0   43.70    5.60
  -8  22   0   34.40    8.00
   7 -22   0   17.20    5.30
   7 -22   0   26.60    6.60
   7 -22   0   24.70    7.40
   7 -22   0   21.80    5.40
  -7  22   0   24.90    3.10
  -7  22   0   37.60    7.30
   6 -22   0   18.50    6.10
   6 -22   0   16.70    5.00
   6 -22   0   13.20    6.10
  -6  22   0   24.30    6.50
  -6  22   0   21.70    4.40
  -6  22   0   27.10    7.30
  -6  22   0   22.30    3.60
   5 -22   0   24.70    6.20
   5 -22   0   32.20    7.10
  -5  22   0   29.40    2.70
  -5  22   0   22.90    3.70
   4 -22   0   16.20    4.40
   4 -22   0   25.00    5.90
   4 -22   0   18.00    7.10
   4 -22   0   23.80    4.30
  -4  22   0   16.30    3.70
  -4  22   0   16.00    5.90
  -4  22   0   23.00    7.10
  -4  22   0   10.80    6.00
   3 -22   0   42.50    6.30
   3 -22   0   31.70    4.00
  -3  22   0   38.90    7.90
  -3  22   0   32.90    6.10
  -3  22   0   33.30    7.00
  -3  22   0   41.40    7.30
  -3  22   0   32.30    7.60
  -3  22   0   29.50    3.90
   2 -22   0   15.70    3.40
   2 -22   0    9.30    5.40
   2 -22   0   10.10    6.10
  -2  22   0    9.70    5.60
  -2  22   0    9.70    3.20
   1 -22   0   31.20    7.50
   1 -22   0   13.10    6.10
   1 -22   0   14.70    5.30
  -1  22   0   22.10    6.10
  -1  22   0   23.90    6.90
   0 -22   0    5.80    4.90
   0 -22   0   -1.20    5.10
   0 -22   0   11.20    2.90
   0 -22   0    0.30    4.90
   0  22   0   16.30    6.30
   0  22   0    7.30    5.50
  -1 -22   0   29.40    6.00
  -1 -22   0   23.10    3.50
   1  22   0   14.80    5.40
   1  22   0   11.80    5.40
   1  22   0   19.70    1.40
   1  22   0   17.30    8.00
  -2 -22   0   27.60    5.90
   2  22   0   30.20    5.50
  -8  23   0    7.00    7.30
  -7  23   0   30.60    8.00
  -6  23   0   49.90    7.70
   5 -23   0   49.20    6.80
   5 -23   0   51.49    6.60
  -5  23   0   62.19    5.20
  -5  23   0   66.49    8.20
   4 -23   0   -0.80    5.90
   4 -23   0   10.40    4.20
  -4  23   0   10.20    5.80
  -3  23   0   26.70    3.80
  -3  23   0   31.80    6.90
  -2  23   0   33.90    6.60
  -1  23   0   -5.10    5.80
  -1  23  -1    9.10    6.10
  -2  23  -1    6.90    3.60
   2 -23   1   10.80    5.90
  -3  23  -1   -2.20    3.30
   3 -23   1    1.40    6.80
   3 -23   1   -0.70    4.00
  -4  23  -1   17.00    5.60
  -4  23  -1   11.50    3.30
  -4  23  -1   12.90    3.70
   4 -23   1   16.90    3.90
  -5  23  -1   19.40    7.10
  -5  23  -1   23.10    4.20
   5 -23   1   28.90    6.40
   5 -23   1   21.80    5.90
   5 -23   1   18.00    3.70
  -7  23  -1   25.30    7.40
   2  22  -1   32.80    5.70
   2  22  -1   28.80    1.50
   1  22  -1    5.20    5.00
  -1 -22   1    5.70    5.10
  -1 -22   1   11.80    5.90
  -1 -22   1   10.80    5.30
  -1 -22   1    8.80    3.40
  -1 -22   1    5.30    6.20
   0  22  -1    5.00    6.80
   0  22  -1   -4.90    7.40
   0  22  -1    4.80    2.70
   0 -22   1    6.90    7.10
   0 -22   1    3.20    5.20
  -1  22  -1   14.10    3.90
  -1  22  -1   13.40    5.50
  -1  22  -1   13.80    5.80
  -1  22  -1   13.00    5.70
   1 -22   1   12.20    3.30
   1 -22   1   16.70    4.30
  -2  22  -1   82.19    7.70
  -2  22  -1   81.29    7.10
  -2  22  -1   73.79    6.90
   2 -22   1   82.29    5.60
   2 -22   1   86.89    7.20
  -3  22  -1   18.70    7.40
  -3  22  -1   12.90    3.50
  -3  22  -1   18.70    5.90
   3 -22   1   12.20    3.90
   3 -22   1   18.70    6.80
   3 -22   1   18.20    6.00
  -4  22  -1   26.60    7.10
  -4  22  -1   34.60    3.60
  -4  22  -1   34.70    6.30
   4 -22   1   28.70    5.90
   4 -22   1   43.10    4.80
   4 -22   1   33.30    4.10
   4 -22   1   47.80    7.30
  -5  22  -1   70.59    5.60
  -5  22  -1   65.39    7.70
   5 -22   1   73.29    7.10
   5 -22   1   69.19    4.40
   5 -22   1   76.69    7.10
  -6  22  -1   -9.20    6.50
  -6  22  -1   -3.10    6.70
  -6  22  -1    6.40    5.70
   6 -22   1   -0.90    5.70
   6 -22   1   10.10    6.50
   6 -22   1   -1.60    3.00
   6 -22   1   -2.40    3.70
  -7  22  -1    5.50    4.60
  -7  22  -1   22.70    7.30
  -7  22  -1   16.80    6.00
   7 -22   1    8.40    3.30
   7 -22   1   16.10    7.30
   7 -22   1   21.80    6.30
   7 -22   1    7.30    5.80
   7 -22   1   14.60    5.70
  -8  22  -1   51.39    6.20
  -8  22  -1   62.19    6.20
  -8  22  -1   46.90    7.70
   8 -22   1   65.79    4.30
   8 -22   1   51.99    7.20
   8 -22   1   54.59    7.20
  -9  22  -1    7.20    6.20
   9 -22   1   -3.10    7.00
 -10  22  -1   20.90    8.20
   4  21  -1   36.30    7.50
   4  21  -1   20.40    6.80
   4  21  -1   26.50    5.10
  -4 -21   1   26.50    5.40
  -4 -21   1   29.40    7.00
   3  21  -1   66.29    8.20
   3  21  -1   57.79    5.70
  -3 -21   1   53.69    6.10
  -3 -21   1   55.89    8.40
  -3 -21   1   59.29    8.00
  -3 -21   1   58.19    8.10
   2  21  -1   71.59    5.70
   2  21  -1   78.29    2.80
   2  21  -1   87.99    8.20
  -2 -21   1   84.49    6.40
  -2 -21   1   73.59    8.00
  -2 -21   1   74.49    6.50
   1  21  -1   -1.00    4.80
   1  21  -1  -10.60    6.10
   1  21  -1   -7.50    5.30
  -1 -21   1   -0.60    5.00
  -1 -21   1   -3.30    6.70
  -1 -21   1   -7.50    5.60
  -1 -21   1   -4.30    4.60
   0  21  -1   22.60    7.80
   0  21  -1   14.20    2.70
   0  21  -1   16.30    3.90
   0  21  -1   21.90    5.70
   0  21  -1   12.30    5.70
   0 -21   1   20.20    2.90
   0 -21   1   15.20    4.70
   0 -21   1   24.90    7.00
   0 -21   1   10.10    5.50
   0 -21   1   14.10    7.10
   0 -21   1   23.40    5.60
  -1  21  -1    4.70    3.00
  -1  21  -1    0.10    3.60
  -1  21  -1    4.00    5.50
  -1  21  -1   11.30    7.00
  -1  21  -1   -1.50    5.40
   1 -21   1    0.80    6.70
   1 -21   1    2.50    3.20
   1 -21   1   -8.90    6.10
  -2  21  -1   44.90    5.90
  -2  21  -1   35.40    5.90
  -2  21  -1   34.10    6.00
  -2  21  -1   29.10    7.50
   2 -21   1   32.10    4.50
   2 -21   1   40.40    6.10
   2 -21   1   50.49    7.60
   2 -21   1   49.10    7.60
  -3  21  -1  136.09    9.20
  -3  21  -1  126.79    7.50
   3 -21   1  127.49    6.20
   3 -21   1  141.49    9.20
   3 -21   1  118.99    5.70
  -4  21  -1   97.79    8.40
  -4  21  -1  118.49    6.10
  -4  21  -1   98.09    7.10
  -4  21  -1  106.09    8.60
  -4  21  -1  122.69    8.20
   4 -21   1  121.89    9.70
   4 -21   1  113.89    8.40
  -5  21  -1    2.90    2.00
   5 -21   1    8.30    3.60
   5 -21   1    7.20    4.70
   5 -21   1    9.40    5.80
  -6  21  -1   94.09    7.60
  -6  21  -1   88.79    6.50
  -6  21  -1   92.79    8.50
  -6  21  -1   91.49    7.10
  -6  21  -1   82.79    7.30
  -6  21  -1   78.69    8.60
   6 -21   1   94.49    8.10
   6 -21   1   94.79    6.70
  -7  21  -1   30.70    7.00
  -7  21  -1   38.60    7.30
   7 -21   1   33.20    6.60
   7 -21   1   21.20    6.30
   7 -21   1   19.90    7.20
   7 -21   1   28.30    7.10
   7 -21   1   36.40    5.90
   7 -21   1   33.50    5.30
   7 -21   1   31.20    3.60
  -8  21  -1    4.60    4.80
  -8  21  -1   -1.20    5.20
  -8  21  -1    1.60    5.30
  -8  21  -1    5.20    6.40
  -8  21  -1    9.20    6.90
  -8  21  -1   -1.30    6.90
   8 -21   1   12.50    3.20
   8 -21   1    3.90    6.10
  -9  21  -1   29.50    6.30
  -9  21  -1   18.00    7.50
  -9  21  -1   44.00    8.10
   9 -21   1   26.20    3.50
   9 -21   1   34.60    7.20
   9 -21   1   38.00    6.90
   9 -21   1   35.40    7.10
 -10  21  -1   -9.60    5.70
 -10  21  -1   -3.70    6.40
 -10  21  -1   -7.00    5.20
 -10  21  -1  -10.80    6.80
  10 -21   1    5.50    5.10
  10 -21   1    7.90    9.40
  10 -21   1   -5.00    5.90
  10 -21   1    1.60    3.30
 -11  21  -1    8.80    5.90
 -11  21  -1   17.90    8.30
 -11  21  -1   15.80    6.90
  11 -21   1   16.90    6.80
  11 -21   1   23.10    7.50
  11 -21   1   22.00    6.60
  11 -21   1   25.50    6.60
   6  20  -1   40.20    8.20
   6  20  -1   23.40    5.50
   6  20  -1   27.50    6.20
   6  20  -1   16.90    6.50
  -6 -20   1   24.30    4.80
  -6 -20   1   28.70    5.00
   5  20  -1   -2.60    4.40
   5  20  -1    5.30    3.90
   5  20  -1   10.60    6.80
   5  20  -1    3.90    7.80
  -5 -20   1   15.20    6.00
  -5 -20   1   12.60    7.00
  -5 -20   1    5.00    6.30
  -5 -20   1    3.30    4.80
  -5 -20   1   -0.80    4.10
   4  20  -1   27.50    5.20
   4  20  -1   16.90    5.40
  -4 -20   1   31.90    7.20
   3  20  -1   66.39    5.90
   3  20  -1   79.59    9.00
   3  20  -1   59.69    5.40
  -3 -20   1   56.49    5.80
  -3 -20   1   57.49    7.70
  -3 -20   1   63.79    6.30
   2  20  -1   59.19    5.90
   2  20  -1   59.19    5.90
   2  20  -1   42.60    7.60
   2  20  -1   47.90    2.40
  -2 -20   1   55.29    5.50
  -2 -20   1   56.69    5.30
  -2 -20   1   41.80    7.60
   1  20  -1   68.09    8.20
   1  20  -1   70.59    8.10
   1  20  -1   60.59    6.20
  -1 -20   1   74.09    7.70
  -1 -20   1   84.09    9.40
   0  20  -1   -3.70    4.80
   0  20  -1   -0.10    6.40
   0  20  -1   -6.30    5.90
   0 -20   1    1.90    5.80
   0 -20   1    2.70    6.40
   0 -20   1   11.90    5.90
   0 -20   1    0.50    4.00
   0 -20   1   -1.90    4.70
   0 -20   1    6.20    2.80
  -1  20  -1  105.39    7.00
  -1  20  -1   91.99    5.00
  -1  20  -1  102.89    4.60
   1 -20   1  107.89    7.00
   1 -20   1  111.89    8.60
   1 -20   1  110.99    6.00
  -2  20  -1   14.50    2.20
  -2  20  -1   14.40    3.20
  -2  20  -1   15.70    5.80
  -2  20  -1   15.10    5.30
   2 -20   1   22.20    5.30
   2 -20   1    5.20    6.70
   2 -20   1   16.20    4.00
   2 -20   1   14.90    5.50
  -3  20  -1   40.50    5.70
  -3  20  -1   31.80    6.20
  -3  20  -1   40.70    6.10
  -3  20  -1   40.10    5.90
   3 -20   1   35.80    5.80
   3 -20   1   53.29    6.80
   3 -20   1   38.40    4.60
  -4  20  -1    9.70    3.30
  -4  20  -1    6.50    5.40
  -4  20  -1   13.20    5.50
  -4  20  -1    2.50    5.70
   4 -20   1    4.80    6.40
   4 -20   1   11.90    4.30
   4 -20   1    4.80    5.20
   4 -20   1   14.30    3.40
  -5  20  -1    5.20    2.10
  -5  20  -1   14.40    5.50
  -5  20  -1   12.60    5.60
  -5  20  -1    6.50    4.10
  -5  20  -1   12.10    6.00
  -5  20  -1   -2.30    5.80
   5 -20   1   -2.10    4.70
   5 -20   1    6.40    5.30
   5 -20   1    4.60    4.40
   5 -20   1   15.60    6.50
   5 -20   1    3.30    5.80
  -6  20  -1   14.00    4.50
  -6  20  -1   14.50    6.10
  -6  20  -1    5.60    5.40
  -6  20  -1    5.40    6.00
   6 -20   1   10.10    3.20
   6 -20   1   15.50    5.80
   6 -20   1    0.60    6.80
   6 -20   1    0.90    4.50
   6 -20   1   -1.30    6.20
   6 -20   1    8.70    6.30
  -7  20  -1    4.30    6.50
  -7  20  -1    7.50    4.80
  -7  20  -1   -2.60    5.30
  -7  20  -1    3.60    6.30
   7 -20   1    5.80    3.00
   7 -20   1   10.70    5.10
   7 -20   1   -3.80    6.30
   7 -20   1    0.90    5.50
   7 -20   1    0.60    6.20
   7 -20   1   10.30    6.00
  -8  20  -1   30.00    5.70
  -8  20  -1   26.80    7.00
  -8  20  -1   26.70    5.60
   8 -20   1   37.20    7.20
   8 -20   1   31.40    6.50
   8 -20   1   37.30    6.00
   8 -20   1   40.70    7.20
  -9  20  -1   -8.50    6.40
  -9  20  -1    8.00    6.50
  -9  20  -1   -2.80    5.00
   9 -20   1    8.10    6.00
   9 -20   1  -10.10    6.00
   9 -20   1    8.90    5.40
 -10  20  -1   48.10    6.40
  10 -20   1   58.19    8.00
  10 -20   1   55.99    7.00
  10 -20   1   53.59    7.40
 -11  20  -1    8.30    6.70
 -11  20  -1   -2.30    6.10
 -11  20  -1    3.90    7.50
  11 -20   1    7.20    6.60
  11 -20   1    3.20    3.20
  11 -20   1    3.10    6.50
 -12  20  -1   18.30    6.30
  12 -20   1   17.50    6.60
  12 -20   1   10.90    5.50
  12 -20   1   22.10    7.10
  12 -20   1    6.40    6.40
 -13  20  -1   13.00    8.30
 -13  20  -1   19.30    6.70
  13 -20   1   12.20    6.00
  13 -20   1    9.60    5.70
  -8 -19   1    8.90    4.40
   7  19  -1    6.10    6.40
  -7 -19   1   -1.20    5.90
  -7 -19   1    6.20    4.50
  -7 -19   1   -1.50    5.90
   6  19  -1    2.90    5.50
   6  19  -1   -8.60    6.70
   6  19  -1    4.00    6.10
   6  19  -1    4.20    4.80
  -6 -19   1    0.30    4.10
  -6 -19   1   -4.60    4.00
   5  19  -1   12.60    4.90
   5  19  -1   14.00    7.50
   5  19  -1   24.30    5.30
  -5 -19   1   12.30    4.70
  -5 -19   1   16.50    4.50
   4  19  -1   26.70    5.20
   4  19  -1   17.40    6.30
   4  19  -1   15.20    4.10
  -4 -19   1   21.80    7.00
  -4 -19   1   17.10    4.80
  -4 -19   1   21.70    4.80
   3  19  -1    7.30    4.00
   3  19  -1    7.70    4.50
   3  19  -1   11.30    1.40
   3  19  -1   16.90    5.00
   3  19  -1   15.90    6.80
   3  19  -1    4.60    6.40
  -3 -19   1    7.30    5.80
  -3 -19   1   14.30    4.80
  -3 -19   1   12.40    4.70
  -3 -19   1   19.70    6.10
  -3 -19   1    4.10    4.60
  -3 -19   1   18.50    6.90
   2  19  -1   97.19    6.10
   2  19  -1  104.39    9.20
   2  19  -1   97.49    6.30
  -2 -19   1   98.59    8.10
   1  19  -1   -4.40    6.10
   1  19  -1    8.80    4.40
   1  19  -1    2.30    5.60
   1  19  -1    6.90    3.90
   1  19  -1    4.80    4.40
  -1 -19   1    6.50    4.30
  -1 -19   1   -4.30    6.20
   0  19  -1   30.00    5.20
   0  19  -1   31.20    5.30
   0  19  -1   43.00    4.40
   0  19  -1   44.80    5.90
   0  19  -1   32.70    4.90
   0 -19   1   25.50    6.30
   0 -19   1   33.50    7.10
   0 -19   1   45.60    7.00
  -1  19  -1    6.20    4.60
  -1  19  -1   -0.80    5.70
  -1  19  -1    0.50    2.70
  -1  19  -1   -7.20    4.30
  -1  19  -1   -4.90    4.90
  -1  19  -1   -7.10    4.60
  -1  19  -1   -1.90    4.40
   1 -19   1    2.00    5.50
   1 -19   1    3.80    4.40
   1 -19   1    3.40    6.40
  -2  19  -1   -2.40    2.80
  -2  19  -1   -8.10    6.60
  -2  19  -1   -5.80    5.30
  -2  19  -1    2.40    3.10
  -2  19  -1    5.50    4.60
  -2  19  -1   -4.90    4.60
  -2  19  -1    4.40    5.00
   2 -19   1    1.90    4.60
   2 -19   1    2.20    2.10
   2 -19   1    3.70    6.10
   2 -19   1    7.60    3.50
  -3  19  -1    4.10    5.30
  -3  19  -1    1.00    5.10
  -3  19  -1    8.40    3.50
  -3  19  -1    5.30    5.90
  -3  19  -1    8.80    4.70
  -3  19  -1    8.00    2.80
   3 -19   1    7.30    3.40
   3 -19   1   -0.20    5.80
   3 -19   1    2.50    3.60
   3 -19   1    5.50    5.70
  -4  19  -1    4.40    2.80
  -4  19  -1   12.40    4.90
  -4  19  -1   10.60    4.90
  -4  19  -1    1.90    3.70
  -4  19  -1    2.70    5.90
   4 -19   1    6.50    3.90
   4 -19   1   -3.70    5.60
  -5  19  -1    3.80    5.50
  -5  19  -1    0.00    2.50
  -5  19  -1   -0.60    5.10
  -5  19  -1    2.10    4.90
  -5  19  -1    4.40    6.10
   5 -19   1    8.30    3.10
   5 -19   1    0.00    4.50
   5 -19   1   12.90    5.50
  -6  19  -1   -1.10    4.00
  -6  19  -1    5.30    5.40
  -6  19  -1    1.30    4.70
  -6  19  -1    4.70    6.00
  -6  19  -1   16.20    6.50
  -6  19  -1    7.60    6.40
   6 -19   1   13.60    5.70
   6 -19   1    5.00    3.10
   6 -19   1   11.40    5.30
   6 -19   1    0.20    5.30
   6 -19   1   -2.70    4.90
  -7  19  -1   16.70    5.60
  -7  19  -1   12.20    5.00
  -7  19  -1   13.50    4.80
   7 -19   1    9.70    5.50
   7 -19   1    7.80    5.60
   7 -19   1    5.20    3.10
   7 -19   1   12.10    5.70
   7 -19   1   23.00    9.00
  -8  19  -1    7.50    4.70
  -8  19  -1    7.90    6.40
  -8  19  -1    7.60    4.20
  -8  19  -1   -4.00    5.00
  -8  19  -1   12.10    6.10
   8 -19   1   -2.20    5.10
   8 -19   1    0.60    2.80
   8 -19   1   -4.10    5.40
  -9  19  -1   -8.20    5.60
  -9  19  -1   -0.90    4.70
   9 -19   1   -0.70    6.10
   9 -19   1    5.30    5.50
   9 -19   1   -3.40    5.10
   9 -19   1   -4.50    5.90
   9 -19   1    5.40    3.10
 -10  19  -1  134.39    9.20
 -10  19  -1  155.98    8.60
 -10  19  -1  147.99    7.70
 -10  19  -1  152.58    9.00
  10 -19   1  154.98    9.50
  10 -19   1  138.09    9.10
 -11  19  -1   11.40    6.10
 -11  19  -1   12.00    6.70
  11 -19   1    6.10    3.10
  11 -19   1    9.70    5.60
  11 -19   1   -0.20    6.70
 -12  19  -1    1.60    6.20
 -12  19  -1   13.50    6.50
 -12  19  -1   11.40    7.40
  12 -19   1   17.10    7.20
  12 -19   1   11.50    6.30
  12 -19   1    8.80    6.00
  12 -19   1    3.70    5.70
 -13  19  -1   15.60    8.80
 -13  19  -1    2.80    6.30
 -13  19  -1    0.70    5.30
 -13  19  -1   -5.40    5.90
  13 -19   1   -8.10    5.90
  13 -19   1    1.40    6.40
  13 -19   1  -11.60    6.60
  13 -19   1   -0.80    3.60
 -14  19  -1   -5.20    7.60
 -14  19  -1   -7.40    6.30
  14 -19   1   -1.70    5.90
  14 -19   1   -6.30    4.20
  14 -19   1  -10.80    6.50
  14 -19   1    9.00    5.60
  14 -19   1  -11.70    6.90
 -15  19  -1    2.30    9.20
   9  18  -1    8.20    7.90
   9  18  -1    7.10    2.50
   8  18  -1   28.40    7.60
   8  18  -1   16.80    3.10
  -8 -18   1   17.20    4.40
   7  18  -1    4.40    4.50
   7  18  -1   12.50    6.30
   7  18  -1   10.40    5.40
  -7 -18   1    5.20    6.60
  -7 -18   1    3.70    4.10
  -7 -18   1   11.00    4.10
   6  18  -1   27.80    4.80
   6  18  -1   23.30    3.50
  -6 -18   1   32.00    4.70
  -6 -18   1   25.80    4.40
   5  18  -1    8.20    6.30
   5  18  -1   20.50    3.80
   5  18  -1   12.20    4.70
   5  18  -1   18.40    5.00
  -5 -18   1   13.00    9.60
   4  18  -1  112.99    8.10
   4  18  -1  101.69    7.80
   4  18  -1  111.79    5.80
  -4 -18   1  102.09    5.90
   3  18  -1   22.10    6.30
   3  18  -1   26.40    4.40
   3  18  -1   22.30    5.60
   3  18  -1   26.40    5.20
   3  18  -1   19.30    5.60
  -3 -18   1   22.10    6.40
  -3 -18   1   22.10    7.40
  -3 -18   1   18.20    4.60
  -3 -18   1   13.90    4.70
   2  18  -1   34.10    6.60
   2  18  -1   37.30    2.40
   2  18  -1   26.50    5.90
  -2 -18   1   44.80    5.30
  -2 -18   1   31.20    9.90
  -2 -18   1   37.70    7.00
   1  18  -1   34.20    2.70
   1  18  -1   29.00    6.70
   1  18  -1   24.20    6.70
   1  18  -1   34.70    4.70
   1  18  -1   39.00    6.00
   1  18  -1   28.20    4.30
   1  18  -1   28.50    4.90
  -1 -18   1   44.00    9.40
  -1 -18   1   30.50    4.60
  -1 -18   1   44.20    6.90
   0  18  -1   22.80    3.70
   0  18  -1   26.40    4.70
   0  18  -1   31.20    5.00
   0  18  -1   29.20    5.50
   0  18  -1   21.00    2.90
   0 -18   1   18.30    2.90
   0 -18   1   17.80   10.00
   0 -18   1   27.60    5.60
   0 -18   1   26.50    5.20
   0 -18   1   34.00    6.50
  -1  18  -1   17.90    4.30
  -1  18  -1   13.50    3.30
  -1  18  -1   16.40    3.00
   1 -18   1   18.70    6.20
   1 -18   1   24.30    4.80
   1 -18   1   29.30    7.00
   1 -18   1   24.90    5.10
   1 -18   1   19.60    3.90
  -2  18  -1   44.10    5.60
  -2  18  -1   51.19    6.20
  -2  18  -1   43.90    5.30
  -2  18  -1   41.40    3.60
   2 -18   1   41.20    3.90
   2 -18   1   58.99   11.00
   2 -18   1   47.70    7.10
  -3  18  -1   46.90    5.40
  -3  18  -1   50.79    7.30
  -3  18  -1   47.70    6.20
   3 -18   1   44.60    4.40
   3 -18   1   51.69    5.50
   3 -18   1   54.39    6.80
  -4  18  -1   35.40    4.40
  -4  18  -1   26.60    5.00
  -4  18  -1   26.70    5.00
  -4  18  -1   30.70    3.10
  -4  18  -1   41.40    7.60
   4 -18   1   38.40    5.90
   4 -18   1   37.60    6.30
   4 -18   1   33.70    5.20
  -5  18  -1   16.40    5.10
  -5  18  -1   23.70    5.80
  -5  18  -1   14.30    4.70
  -5  18  -1   19.70    5.50
  -5  18  -1   18.60    2.70
  -5  18  -1   20.60    4.60
   5 -18   1   13.20    4.00
   5 -18   1   22.60    3.30
   5 -18   1   26.40    4.60
   5 -18   1   18.40    5.40
  -6  18  -1   -1.10    5.40
  -6  18  -1   -1.60    5.10
  -6  18  -1   -5.00    4.70
  -6  18  -1    0.20    4.40
   6 -18   1   -2.90    9.80
   6 -18   1    7.00    3.90
   6 -18   1    2.60    4.60
   6 -18   1    2.90    3.00
  -7  18  -1  114.69    6.70
  -7  18  -1  109.99    7.80
  -7  18  -1  107.69    7.00
  -7  18  -1  110.79    7.20
   7 -18   1  112.49    7.20
  -8  18  -1   21.90    4.60
  -8  18  -1   15.00    6.20
  -8  18  -1   23.30    6.30
  -8  18  -1   15.20    4.90
   8 -18   1   17.20    5.60
   8 -18   1   11.00    3.00
  -9  18  -1    1.40    6.20
  -9  18  -1    7.40    4.70
  -9  18  -1    2.10    5.70
  -9  18  -1    8.40    5.30
   9 -18   1   15.20    6.30
   9 -18   1   14.50    5.20
   9 -18   1    4.20    5.40
   9 -18   1   11.50    3.10
   9 -18   1   17.20    6.10
 -10  18  -1   28.20    6.30
 -10  18  -1   33.70    7.10
 -10  18  -1   30.60    5.90
  10 -18   1   24.20    5.50
  10 -18   1   17.70    6.00
  10 -18   1   39.20    7.00
 -11  18  -1    4.30    5.60
 -11  18  -1   10.40    6.90
  11 -18   1    3.80    6.00
  11 -18   1   -1.70    5.60
  11 -18   1    4.00    6.60
  11 -18   1    9.10    3.30
 -12  18  -1    6.30    4.90
 -12  18  -1    6.10    4.80
 -12  18  -1   -4.20    6.00
 -12  18  -1   -3.10    5.80
  12 -18   1   -6.10    5.70
  12 -18   1   -5.10    6.30
  12 -18   1   11.10    6.50
  12 -18   1    4.90    5.90
  12 -18   1    7.60    4.10
 -13  18  -1    4.30    6.30
  13 -18   1   -3.40    4.20
  13 -18   1    0.20    6.80
  13 -18   1   -0.90    6.50
  13 -18   1   -3.20    4.00
  13 -18   1    5.30    6.10
 -14  18  -1   22.80    8.40
 -14  18  -1   18.90    7.30
  14 -18   1   24.50    7.40
  14 -18   1   24.10    4.20
  14 -18   1   17.20    4.80
  14 -18   1   15.40    7.40
 -15  18  -1   -4.40    6.60
 -15  18  -1    6.60    6.50
 -15  18  -1   -6.20    7.10
  15 -18   1   -2.20    6.60
  15 -18   1   -4.50    3.90
  15 -18   1    2.60    7.00
  15 -18   1   -3.10    4.50
  15 -18   1    4.60    6.00
  10  17  -1   15.20    6.30
  10  17  -1   10.80    8.10
  10  17  -1    7.30    6.10
  10  17  -1    8.00    2.20
  10  17  -1   14.30    4.90
 -10 -17   1    1.90    4.00
   9  17  -1   64.19    5.70
  -9 -17   1   70.89    4.80
  -9 -17   1   57.99    7.50
   8  17  -1   42.90    7.70
   8  17  -1   27.60    6.00
   8  17  -1   27.30    5.10
  -8 -17   1   28.70    4.80
  -8 -17   1   25.50    6.70
  -8 -17   1   23.90    5.70
  -8 -17   1   27.10    4.00
   7  17  -1    1.10    1.80
   7  17  -1    7.10    4.50
   7  17  -1   -8.10    5.70
   7  17  -1    2.90    3.10
   7  17  -1    7.80    6.10
  -7 -17   1   -5.10    4.80
   6  17  -1   -0.10    3.90
   6  17  -1    6.10    4.30
   6  17  -1   12.50    5.50
   6  17  -1   11.60    6.80
  -6 -17   1    2.50    5.40
  -6 -17   1    1.90    4.20
   5  17  -1   11.20    5.10
   5  17  -1   11.60    3.30
   5  17  -1   12.70    4.00
   5  17  -1   19.20    5.50
   5  17  -1   14.40    3.80
   5  17  -1   10.40    5.60
  -5 -17   1    9.90    5.30
  -5 -17   1   10.90    4.20
   4  17  -1   15.10    1.30
   4  17  -1   19.00    5.90
   4  17  -1   22.10    5.50
   4  17  -1   25.10    6.70
  -4 -17   1   20.60    6.30
  -4 -17   1   20.80    5.00
  -4 -17   1   24.50    7.00
   3  17  -1   59.69    7.20
   3  17  -1   67.19    7.60
   3  17  -1   73.59    5.30
  -3 -17   1   57.09    7.30
  -3 -17   1   58.39    5.80
  -3 -17   1   69.69    7.00
  -3 -17   1   72.49    7.90
   2  17  -1   25.70    6.70
   2  17  -1   18.80    2.10
   2  17  -1   14.80    7.90
   2  17  -1   20.30    4.60
   2  17  -1   24.40    6.20
  -2 -17   1   13.00    6.30
  -2 -17   1   11.10    5.50
  -2 -17   1   23.90    4.40
   1  17  -1   34.70    2.70
   1  17  -1   39.30    4.50
  -1 -17   1   35.20    4.50
  -1 -17   1   36.50    5.60
  -1 -17   1   30.10    4.20
  -1 -17   1   30.70    5.80
   0  17  -1   41.80    4.50
   0  17  -1   43.00    4.00
   0  17  -1   41.00    6.10
   0  17  -1   40.70    3.00
   0 -17   1   34.50    6.50
   0 -17   1   38.90    4.60
   0 -17   1   32.80    4.10
   0 -17   1   32.50    5.80
   0 -17   1   33.30    6.70
   0 -17   1   33.90    4.70
  -1  17  -1   66.19    5.30
  -1  17  -1   68.29    5.80
  -1  17  -1   79.39    4.40
  -1  17  -1   70.59    5.40
  -1  17  -1   73.29    6.80
  -1  17  -1   78.79    4.10
   1 -17   1   71.79    4.10
   1 -17   1   68.29    6.80
   1 -17   1   67.49    5.60
   1 -17   1   78.89    4.80
   1 -17   1   80.69    7.00
  -2  17  -1    3.40    4.70
  -2  17  -1    2.40    4.20
  -2  17  -1    7.30    4.20
  -2  17  -1   -1.20    2.80
  -2  17  -1    3.20    4.30
   2 -17   1   -3.90    4.60
   2 -17   1   -8.60    5.20
   2 -17   1    2.10    3.20
   2 -17   1   -1.20    4.20
   2 -17   1   -3.40    3.10
  -3  17  -1   11.10    4.90
  -3  17  -1   20.10    5.30
  -3  17  -1   14.40    2.70
  -3  17  -1   14.90    4.40
  -3  17  -1   10.00    4.50
   3 -17   1   14.80    3.30
   3 -17   1   10.20    5.50
  -4  17  -1    0.50    5.30
  -4  17  -1    5.20    4.20
  -4  17  -1   -3.50    4.80
  -4  17  -1    6.30    3.80
  -4  17  -1   10.60    4.10
  -4  17  -1    3.20    4.70
  -4  17  -1   10.70    4.60
   4 -17   1    6.60    5.10
   4 -17   1   -2.80    4.40
   4 -17   1    0.60    4.80
  -5  17  -1   -6.50    4.60
  -5  17  -1   -7.90    4.70
  -5  17  -1    1.70    4.80
  -5  17  -1    2.20    4.90
   5 -17   1   -1.40    4.00
   5 -17   1   -0.70    5.70
   5 -17   1    0.00    4.50
   5 -17   1   -5.80    4.30
  -6  17  -1    1.80    4.90
  -6  17  -1   -1.70    3.40
  -6  17  -1    3.60    5.10
  -7  17  -1   16.80    4.20
  -7  17  -1   17.10    8.00
  -7  17  -1   26.20    4.60
  -7  17  -1   18.30    6.30
  -7  17  -1   24.60    6.20
  -7  17  -1   18.90    4.50
  -7  17  -1   28.10    5.90
   7 -17   1   29.70    5.60
   7 -17   1   23.20    4.70
  -8  17  -1    5.40    6.10
  -8  17  -1   -4.10    5.70
  -8  17  -1    2.40    5.90
   8 -17   1    3.30    5.00
   8 -17   1   -6.00    4.80
   8 -17   1    5.40    5.00
  -9  17  -1   23.20    4.60
  -9  17  -1   25.50    6.20
  -9  17  -1   19.10    5.60
  -9  17  -1   15.80    5.80
   9 -17   1   26.60    6.20
   9 -17   1   22.80    5.60
   9 -17   1   23.20    4.30
   9 -17   1   16.90    5.80
   9 -17   1   21.40    5.90
 -10  17  -1   20.60    6.70
 -10  17  -1   25.90    5.80
 -10  17  -1   24.50    4.80
 -10  17  -1   13.20    6.20
  10 -17   1   30.50    5.40
  10 -17   1   15.20    6.10
  10 -17   1   15.40    5.90
  10 -17   1   24.50    5.40
 -11  17  -1    4.50    6.90
 -11  17  -1   11.50    5.80
 -11  17  -1   17.10    5.00
 -11  17  -1   12.10    6.40
 -11  17  -1   11.80    5.80
  11 -17   1   21.70    6.40
  11 -17   1   13.80    6.50
  11 -17   1   10.00    5.70
  11 -17   1   18.30    5.70
 -12  17  -1   53.09    8.20
 -12  17  -1   41.40    6.60
 -12  17  -1   39.60    5.40
 -12  17  -1   50.59    6.60
 -12  17  -1   37.00    7.00
  12 -17   1   54.39    7.00
  12 -17   1   58.49    7.80
  12 -17   1   38.90    6.30
  12 -17   1   45.50    4.70
 -13  17  -1   42.10    6.90
 -13  17  -1   39.30    5.60
 -13  17  -1   54.89    7.30
 -13  17  -1   45.00    8.40
 -13  17  -1   45.80    5.50
  13 -17   1   42.50    5.00
  13 -17   1   54.69    5.30
 -14  17  -1   33.50    7.20
 -14  17  -1   37.30    8.40
  14 -17   1   41.40   10.30
  14 -17   1   27.40    5.90
  14 -17   1   27.20    6.80
  14 -17   1   32.00    4.90
 -15  17  -1   -6.60    7.40
  15 -17   1   -1.20    4.20
  15 -17   1   -4.60    6.80
 -16  17  -1    7.00    7.20
 -16  17  -1    8.50    5.10
  16 -17   1   -3.00    7.50
  10  16  -1   15.80    5.50
  10  16  -1    8.50    2.40
  10  16  -1   13.40    2.00
 -10 -16   1   18.10    4.20
 -10 -16   1    8.40    3.80
 -10 -16   1   14.90    6.50
   9  16  -1   21.80    4.30
   9  16  -1   17.80    6.80
   9  16  -1   25.90    6.80
  -9 -16   1    8.00    3.80
   8  16  -1   25.10    6.00
  -8 -16   1   34.00    5.30
  -8 -16   1   28.20    4.20
   7  16  -1   -3.40    4.00
   7  16  -1    1.80    1.10
   7  16  -1   -1.80    5.30
   7  16  -1   -2.30    5.00
   7  16  -1    8.10    6.30
   7  16  -1    4.20    5.40
  -7 -16   1    5.20    4.90
   6  16  -1   -2.60    4.10
   6  16  -1   -7.00    4.10
   6  16  -1    7.00    5.70
  -6 -16   1   -0.40    5.10
   5  16  -1   30.60    4.30
   5  16  -1   22.20    6.30
   5  16  -1   30.40    5.10
   5  16  -1   32.70    1.40
   5  16  -1   29.80    1.40
   5  16  -1   32.10    4.60
  -5 -16   1   29.40    5.50
  -5 -16   1   34.90    4.30
  -5 -16   1   33.20    5.60
  -5 -16   1   39.30    7.00
   4  16  -1   -0.90    5.30
   4  16  -1    0.60    1.30
   4  16  -1   -4.90    4.90
   4  16  -1    0.60    5.00
   4  16  -1    3.20    3.90
   4  16  -1   -2.30    3.00
   4  16  -1    3.20    1.30
   4  16  -1    1.50    5.70
  -4 -16   1    0.60    3.90
  -4 -16   1   -6.70    5.40
   3  16  -1    7.80    4.20
   3  16  -1   11.40    4.80
   3  16  -1    3.90    1.60
   3  16  -1    2.90    5.30
   3  16  -1    9.50    4.10
   3  16  -1    4.20    4.00
   3  16  -1    3.70    5.30
  -3 -16   1    0.00    3.90
   2  16  -1    0.40    1.80
   2  16  -1   -2.90    4.00
   2  16  -1    3.80    5.90
  -2 -16   1   -4.10    3.40
  -2 -16   1   -0.30    4.10
  -2 -16   1    8.70    5.70
   1  16  -1    8.40    2.10
   1  16  -1    6.70    5.40
   1  16  -1    0.20    5.70
   1  16  -1    6.30    3.80
   1  16  -1    2.50    4.00
   1  16  -1    2.70    3.60
  -1 -16   1    6.50    5.60
  -1 -16   1    1.50    5.70
  -1 -16   1    2.30    3.50
  -1 -16   1    8.50    3.80
   0  16  -1   11.30    5.30
   0  16  -1    4.10    2.30
   0  16  -1   10.00    3.60
   0 -16   1    9.10    5.20
   0 -16   1    7.00    3.50
   0 -16   1    6.80    2.50
   0 -16   1    1.60    3.40
   0 -16   1   12.90    5.50
  -1  16  -1   55.69    5.50
  -1  16  -1   64.19    5.00
  -1  16  -1   55.39    6.50
  -1  16  -1   61.59    6.10
   1 -16   1   63.69    5.20
   1 -16   1   67.49    3.90
   1 -16   1   71.69    6.00
   1 -16   1   53.89    7.00
  -2  16  -1    4.20    5.10
  -2  16  -1    3.70    3.70
  -2  16  -1   10.50    4.50
  -2  16  -1   13.10    2.90
  -2  16  -1   11.70    4.40
  -2  16  -1   16.00    4.10
  -2  16  -1    7.10    2.60
   2 -16   1    9.20    4.00
   2 -16   1    5.70    4.80
   2 -16   1    9.00    3.00
  -3  16  -1    7.00    3.30
  -3  16  -1    9.80    2.50
  -3  16  -1   14.30    4.40
  -3  16  -1    9.80    4.10
  -3  16  -1    1.40    3.90
  -3  16  -1    1.80    3.90
   3 -16   1    1.60    3.80
   3 -16   1    6.10    3.50
   3 -16   1    4.30    4.00
  -4  16  -1   48.00    5.60
  -4  16  -1   59.49    5.00
  -4  16  -1   41.50    5.90
  -4  16  -1   46.60    4.90
  -4  16  -1   57.79    5.40
   4 -16   1   50.69    3.50
   4 -16   1   51.49    5.60
   4 -16   1   45.70    5.00
   4 -16   1   57.49    6.20
  -5  16  -1   58.69    5.40
  -5  16  -1   68.29    4.90
  -5  16  -1   75.79    5.10
  -5  16  -1   66.59    6.00
  -5  16  -1   62.49    6.40
   5 -16   1   65.99    5.20
   5 -16   1   75.49    6.50
   5 -16   1   58.29    5.50
  -6  16  -1   40.40    5.90
  -6  16  -1   26.00    4.90
  -6  16  -1   41.50    6.00
  -6  16  -1   32.70    5.30
  -6  16  -1   36.80    4.40
  -6  16  -1   26.70    4.10
   6 -16   1   29.50    5.50
   6 -16   1   34.60    5.60
  -7  16  -1  171.88    6.80
  -7  16  -1  169.38    7.30
   7 -16   1  174.18    7.40
   7 -16   1  182.98    5.30
   7 -16   1  176.18    8.10
   7 -16   1  166.68    7.90
  -8  16  -1   25.90    5.40
  -8  16  -1   27.30    5.90
  -8  16  -1   24.30    4.90
  -8  16  -1   19.20    4.30
  -8  16  -1   14.70    5.00
  -8  16  -1   16.60    5.70
   8 -16   1   18.70    5.40
   8 -16   1   26.70    5.40
   8 -16   1   18.60    4.70
   8 -16   1   16.80    5.30
  -9  16  -1   47.00    6.70
  -9  16  -1   61.59    8.20
  -9  16  -1   47.80    5.80
  -9  16  -1   54.29    6.20
  -9  16  -1   48.50    5.00
   9 -16   1   51.59    6.10
   9 -16   1   55.79    3.80
 -10  16  -1   36.80    6.20
 -10  16  -1   21.30    5.50
  10 -16   1   39.70    6.10
  10 -16   1   26.50    5.60
  10 -16   1   29.10    3.40
  10 -16   1   26.80    5.50
 -11  16  -1   39.00    5.00
 -11  16  -1   23.90    6.90
 -11  16  -1   39.50    6.50
 -11  16  -1   43.10    6.30
 -11  16  -1   28.50    6.60
  11 -16   1   38.70    6.40
  11 -16   1   35.50    6.00
  11 -16   1   32.00    3.70
  11 -16   1   39.10    6.40
  11 -16   1   27.50    6.00
 -12  16  -1    5.80    6.10
 -12  16  -1    2.10    4.70
 -12  16  -1   -0.60    6.40
 -12  16  -1    9.40    5.10
  12 -16   1    3.00    5.40
  12 -16   1    8.00    4.20
  12 -16   1   -4.50    5.20
  12 -16   1    9.60    6.00
 -13  16  -1  176.48    7.90
 -13  16  -1  177.18   10.00
  13 -16   1  191.78   10.60
 -14  16  -1   -1.50    7.10
 -14  16  -1   -7.70    5.40
 -14  16  -1   -8.50    6.00
 -14  16  -1    2.20    5.00
  14 -16   1    9.50    5.40
  14 -16   1    0.20    4.60
 -15  16  -1   -4.10    5.70
  15 -16   1  -10.40    6.10
  15 -16   1    7.80    5.60
 -16  16  -1   35.10    7.20
  16 -16   1   48.30    6.60
  16 -16   1   39.50    5.20
  16 -16   1   46.70    6.30
 -17  16  -1    0.10    7.90
  12  15  -1   24.10    7.40
  12  15  -1   25.70    6.60
  12  15  -1   28.80    4.60
  12  15  -1   18.20    3.10
  12  15  -1   32.80    5.80
 -12 -15   1   29.20    4.10
 -12 -15   1   25.90    4.30
 -12 -15   1   30.20    7.50
  11  15  -1    4.60    1.90
  11  15  -1   12.30    4.90
  11  15  -1    6.40    2.40
 -11 -15   1    4.00    3.70
 -11 -15   1   13.10    7.00
  10  15  -1    1.40    2.20
  10  15  -1   -2.20    1.90
  10  15  -1   -6.00    5.90
  10  15  -1    0.40    2.00
 -10 -15   1   -2.80    6.10
 -10 -15   1   -7.90    4.60
 -10 -15   1   -5.30    3.40
   9  15  -1    3.20    1.40
   9  15  -1   -2.10    4.10
   9  15  -1   -1.70    6.70
   9  15  -1    2.60    4.70
   9  15  -1    6.70    2.30
  -9 -15   1    8.20    3.70
   8  15  -1   14.30    1.80
   8  15  -1   19.20    4.10
   8  15  -1   21.90    5.90
   8  15  -1   17.50    5.40
   8  15  -1    9.80    1.80
   8  15  -1   16.90    5.60
  -8 -15   1   15.40    4.00
   7  15  -1    6.60    1.50
   7  15  -1   -1.30    6.30
   7  15  -1    1.70    3.80
   7  15  -1   12.40    3.60
  -7 -15   1    2.20    3.40
   6  15  -1   47.80    1.90
   6  15  -1   43.40    5.00
   6  15  -1   46.00    7.60
   6  15  -1   47.20    2.00
   6  15  -1   43.40    5.90
  -6 -15   1   48.50    4.40
  -6 -15   1   52.59    4.40
  -6 -15   1   44.70    5.70
   5  15  -1    3.60    3.40
   5  15  -1    1.40    4.90
   5  15  -1    0.10    2.60
   5  15  -1    9.00    5.20
   5  15  -1   -2.20    4.40
   5  15  -1    0.60    1.30
   5  15  -1    7.60    4.90
   5  15  -1    4.20    5.50
  -5 -15   1   -2.10    3.40
   4  15  -1   25.90    5.70
   4  15  -1   29.10    1.70
   4  15  -1   39.20    5.50
   4  15  -1   29.80    6.10
  -4 -15   1   29.70    5.30
  -4 -15   1   32.50    4.00
  -4 -15   1   26.90    6.50
   3  15  -1   12.60    3.80
   3  15  -1   12.50    3.30
   3  15  -1   10.10    1.60
   3  15  -1    9.40    5.00
   3  15  -1   14.80    4.80
   3  15  -1    7.40    3.60
   2  15  -1   31.10    5.50
   2  15  -1   23.70    3.90
   2  15  -1   33.00    5.60
   2  15  -1   22.20    3.90
   2  15  -1   31.70    4.20
   2  15  -1   24.90    4.20
  -2 -15   1   33.20    6.20
   1  15  -1   20.20    3.90
   1  15  -1   26.60    3.70
   1  15  -1   18.40    5.00
  -1 -15   1   24.20    2.40
  -1 -15   1   27.70    4.20
  -1 -15   1   28.80    6.10
  -1 -15   1   17.00    3.70
   0  15  -1   59.09    3.30
   0  15  -1   52.59    4.00
   0  15  -1   46.80    5.20
   0 -15   1   56.89    4.60
   0 -15   1   54.99    4.30
  -1  15  -1   24.50    3.80
   1 -15   1   23.50    3.20
   1 -15   1   12.00    5.30
   1 -15   1   18.40    2.80
   1 -15   1   15.10    3.10
  -2  15  -1   10.00    3.70
  -2  15  -1    4.20    4.70
  -2  15  -1   14.10    3.80
  -2  15  -1   10.70    4.50
  -2  15  -1    9.20    3.00
   2 -15   1   13.90    3.90
   2 -15   1    4.30    4.20
   2 -15   1   17.80    4.80
  -3  15  -1   57.89    5.70
  -3  15  -1   59.39    4.30
  -3  15  -1   58.59    5.30
  -3  15  -1   68.19    5.20
  -3  15  -1   61.49    5.70
   3 -15   1   60.09    5.00
   3 -15   1   60.69    5.90
  -4  15  -1    4.50    4.50
  -4  15  -1   -2.10    3.40
  -4  15  -1   -4.50    3.90
  -4  15  -1    1.40    2.10
   4 -15   1   -6.00    4.00
   4 -15   1   -5.70    4.50
   4 -15   1   -0.90    5.00
  -5  15  -1   39.30    5.90
  -5  15  -1   31.90    4.50
  -5  15  -1   38.80    2.70
  -5  15  -1   38.20    5.30
   5 -15   1   43.70    5.50
   5 -15   1   45.10    5.60
   5 -15   1   30.00    5.10
   5 -15   1   38.10    3.90
  -6  15  -1   29.80    4.60
  -6  15  -1   43.70    4.30
  -6  15  -1   43.00    5.80
  -6  15  -1   35.20    5.80
  -6  15  -1   33.10    5.40
   6 -15   1   37.60    4.10
   6 -15   1   34.30    4.90
   6 -15   1   39.70    4.50
   6 -15   1   43.80    5.70
   6 -15   1   43.20    5.30
  -7  15  -1  141.89    6.80
  -7  15  -1  151.28    7.10
  -7  15  -1  140.29    6.10
  -7  15  -1  152.18    7.00
   7 -15   1  141.19    7.20
   7 -15   1  138.29    4.70
   7 -15   1  136.19    7.50
  -8  15  -1    8.50    5.20
  -8  15  -1    6.00    5.50
  -8  15  -1   19.00    5.30
  -8  15  -1   15.90    5.00
   8 -15   1   18.40    5.30
   8 -15   1   16.20    5.20
   8 -15   1    6.70    4.90
   8 -15   1   10.90    4.90
   8 -15   1    7.00    2.60
  -9  15  -1   65.59    4.90
  -9  15  -1   68.59    6.40
  -9  15  -1   50.49    6.30
  -9  15  -1   51.89    5.40
  -9  15  -1   65.79    7.40
   9 -15   1   66.09    6.00
   9 -15   1   60.19    6.30
   9 -15   1   57.89    6.40
 -10  15  -1    1.00    5.40
 -10  15  -1    1.40    5.30
 -10  15  -1    1.30    6.00
 -10  15  -1   -3.70    3.90
 -10  15  -1   -1.30    3.80
 -10  15  -1    6.20    5.30
 -10  15  -1    3.30    4.60
  10 -15   1    4.20    4.90
  10 -15   1   -0.90    4.40
  10 -15   1   -2.00    5.00
  10 -15   1    4.40    3.00
  10 -15   1   -7.10    4.90
 -11  15  -1    8.00    6.00
 -11  15  -1    5.80    4.70
 -11  15  -1    7.60    5.40
 -11  15  -1    5.70    7.70
 -11  15  -1   14.20    5.50
  11 -15   1    2.90    4.50
  11 -15   1   17.00    5.80
 -12  15  -1   16.60    7.00
 -12  15  -1   -5.30    5.50
 -12  15  -1    9.00    4.60
 -12  15  -1    7.20    5.70
 -12  15  -1    0.90    5.30
  12 -15   1   -3.30    4.80
  12 -15   1   14.90    6.20
  12 -15   1    9.30    3.60
  12 -15   1   -2.20    4.00
 -13  15  -1   43.90    6.60
 -13  15  -1   41.30    7.90
  13 -15   1   63.09    7.00
  13 -15   1   55.59    5.10
  13 -15   1   53.69    5.50
  13 -15   1   48.30    5.20
  13 -15   1   55.29    7.60
  13 -15   1   39.80    7.10
 -14  15  -1   36.40    7.00
 -14  15  -1   33.80    6.70
 -14  15  -1   39.30    8.40
  14 -15   1   43.20    5.00
  14 -15   1   29.70    7.30
  14 -15   1   36.20    5.40
  14 -15   1   42.70    6.90
 -15  15  -1   -7.40    5.80
 -15  15  -1    5.60    5.90
  15 -15   1    5.60    5.00
  15 -15   1    7.70    6.20
  15 -15   1   -3.30    6.50
  15 -15   1   -0.50    5.00
  15 -15   1   -8.60    6.80
  15 -15   1    3.70    5.20
 -16  15  -1   -4.60    5.90
 -16  15  -1  -11.50    7.40
  16 -15   1    1.50    6.60
  16 -15   1    2.90    4.50
  16 -15   1   -7.20    5.10
 -17  15  -1    7.00    4.90
 -17  15  -1    4.90    7.00
  17 -15   1    1.30    5.20
  17 -15   1    0.30    6.60
  17 -15   1   -1.30    6.80
  17 -15   1    4.60    5.40
  17 -15   1    7.60    5.30
  17 -15   1    1.40    6.90
  13  14  -1   37.10    3.60
  13  14  -1   37.80    7.10
 -13 -14   1   30.50    4.20
  12  14  -1   21.90    5.10
  12  14  -1   21.10    3.10
  12  14  -1   10.60    6.00
 -12 -14   1   14.30    3.80
  11  14  -1   43.30    7.10
  11  14  -1   50.39    7.30
  11  14  -1   54.49    5.10
 -11 -14   1   57.89    7.60
 -11 -14   1   39.00    4.10
 -11 -14   1   50.29    4.40
  10  14  -1   63.39    2.70
  10  14  -1   58.09    3.40
  10  14  -1   69.89    6.50
 -10 -14   1   61.39    7.40
 -10 -14   1   60.99    4.30
   9  14  -1  167.18    4.50
   9  14  -1  152.88    8.80
   9  14  -1  152.68    6.10
   9  14  -1  156.48    7.90
   9  14  -1  164.38    4.60
  -9 -14   1  173.98    9.10
   8  14  -1    8.20    3.50
   8  14  -1   10.50    2.70
   8  14  -1   10.40    4.50
   8  14  -1    8.90    5.30
   8  14  -1    7.80    3.80
  -8 -14   1    9.30    5.20
   7  14  -1    9.40    5.20
   7  14  -1   17.20    4.20
   7  14  -1   14.10    6.30
   7  14  -1   18.70    2.80
   7  14  -1   16.80    5.70
   7  14  -1   13.10    1.80
  -7 -14   1   15.30    4.60
  -7 -14   1   14.00    3.60
   6  14  -1   37.50    4.20
   6  14  -1   50.79    6.80
  -6 -14   1   45.70    3.90
  -6 -14   1   47.40    4.10
   5  14  -1  119.59    3.00
   5  14  -1  116.79    5.40
   5  14  -1  118.49    3.10
   5  14  -1  128.09    7.40
   5  14  -1  116.99    7.60
  -5 -14   1  118.09    5.50
   4  14  -1   15.90    4.80
   4  14  -1   16.80    3.70
   4  14  -1    6.30    3.80
   4  14  -1   15.70    2.80
   4  14  -1   11.70    4.40
   4  14  -1    9.00    5.00
  -4 -14   1   15.00    4.20
  -4 -14   1    7.20    3.30
  -4 -14   1   18.10    3.60
  -4 -14   1   17.40    5.60
   3  14  -1   91.19    6.70
   3  14  -1   90.49    3.00
   3  14  -1   87.39    4.70
   3  14  -1   85.19    4.90
   3  14  -1   83.49    6.10
   3  14  -1   95.49    4.90
  -3 -14   1   88.39    4.80
   2  14  -1    6.30    4.70
   2  14  -1    4.20    3.10
   2  14  -1    6.40    3.20
   2  14  -1   11.30    4.60
   2  14  -1    6.80    3.50
  -2 -14   1    0.90    4.30
  -2 -14   1    8.00    3.50
   1  14  -1  111.09    6.40
  -1 -14   1  119.09    7.70
  -1 -14   1  114.59    3.90
   0  14  -1   40.60    5.30
   0  14  -1   31.40    3.40
   0  14  -1   34.10    5.20
   0  14  -1   39.60    5.30
   0 -14   1   28.90    3.60
   0 -14   1   37.10    3.00
   0 -14   1   29.20    3.90
  -1  14  -1  150.18    7.80
   1 -14   1  168.68    5.30
  -2  14  -1   61.49    3.40
  -2  14  -1   59.29    6.30
  -2  14  -1   70.29    4.00
  -2  14  -1   56.79    4.70
  -2  14  -1   56.49    4.40
   2 -14   1   57.89    5.40
   2 -14   1   72.69    6.10
   2 -14   1   67.29    4.10
   2 -14   1   62.89    5.60
   2 -14   1   58.79    3.70
  -3  14  -1   23.80    2.50
  -3  14  -1   28.80    4.00
  -3  14  -1   30.10    6.40
  -3  14  -1   19.30    4.00
  -3  14  -1   27.90    4.80
  -3  14  -1   17.10    4.60
   3 -14   1   25.50    5.10
   3 -14   1   20.80    4.70
   3 -14   1   29.40    4.80
   3 -14   1   29.10    3.50
  -4  14  -1   10.20    3.30
  -4  14  -1    4.60    4.00
  -4  14  -1    6.30    3.20
  -4  14  -1   10.60    4.30
   4 -14   1   10.90    3.80
   4 -14   1    7.50    4.60
   4 -14   1    4.30    4.00
  -5  14  -1  101.99    6.70
  -5  14  -1   88.99    5.00
   5 -14   1   93.59    3.90
   5 -14   1   93.19    6.40
   5 -14   1   80.39    6.10
   5 -14   1   90.59    5.50
  -6  14  -1  322.77    8.40
  -6  14  -1  309.07    8.90
  -6  14  -1  313.17   10.10
  -7  14  -1  205.18    8.70
  -7  14  -1  185.88    7.50
  -7  14  -1  193.88    6.50
   7 -14   1  180.98    7.40
   7 -14   1  190.58    8.20
  -8  14  -1   55.69    5.60
  -8  14  -1   57.49    5.60
  -8  14  -1   47.10    5.10
  -8  14  -1   49.90    5.60
  -8  14  -1   60.69    6.30
   8 -14   1   44.60    5.40
  -9  14  -1    7.90    5.40
  -9  14  -1    7.60    3.60
  -9  14  -1   10.70    4.20
  -9  14  -1   11.40    4.80
   9 -14   1    9.30    3.90
   9 -14   1   14.50    4.80
   9 -14   1   11.00    3.50
   9 -14   1   12.00    2.80
 -10  14  -1  225.88    9.90
 -10  14  -1  237.28    8.40
 -10  14  -1  243.28    9.80
 -10  14  -1  233.68   10.90
 -10  14  -1  235.88    7.70
  10 -14   1  230.58    8.40
  10 -14   1  251.17    9.70
  10 -14   1  241.48    8.00
  10 -14   1  224.08    8.90
 -11  14  -1   32.10    6.80
 -11  14  -1   22.20    5.40
 -11  14  -1   23.70    4.50
 -11  14  -1   22.00    6.00
  11 -14   1   25.80    3.60
  11 -14   1   33.30    5.90
  11 -14   1   24.70    4.20
  11 -14   1   13.30    6.60
  12 -14   1   -7.20    5.40
  12 -14   1   -5.30    5.80
  12 -14   1   -6.50    4.60
  12 -14   1   -7.50    4.50
  12 -14   1    5.70    3.90
 -13  14  -1   -1.80    5.60
 -13  14  -1   -5.10    5.30
  13 -14   1   -0.50    9.70
  13 -14   1   -5.70    4.80
  13 -14   1   -4.20    5.50
  13 -14   1    3.30    4.10
  14 -14   1   92.69    6.70
  14 -14   1   97.09    7.80
  14 -14   1   89.59    6.60
  14 -14   1   97.59    6.30
 -15  14  -1   -0.70    5.50
 -15  14  -1    6.00    7.20
  15 -14   1    1.60    6.40
  15 -14   1   -0.40    4.70
  15 -14   1    1.40    6.40
  15 -14   1    2.40    6.30
  15 -14   1   -8.80   10.90
  15 -14   1   -8.90    5.00
 -16  14  -1    1.50    5.30
 -16  14  -1    1.20    5.80
 -16  14  -1  -11.20    6.50
  16 -14   1    6.30    4.70
  16 -14   1  -10.40    6.10
  16 -14   1    0.90    4.90
  16 -14   1    0.50    5.00
  16 -14   1   -8.80    6.60
 -17  14  -1  141.79   10.30
 -17  14  -1  167.78    9.30
  17 -14   1  153.98    7.70
  17 -14   1  156.18    8.30
  17 -14   1  148.79    8.60
  14  13  -1  103.29    9.20
 -14 -13   1  101.29    9.50
  13  13  -1   20.60    4.70
  13  13  -1   16.10    7.10
  13  13  -1   14.10    4.60
  13  13  -1   13.30    3.50
 -13 -13   1   20.10    3.80
 -13 -13   1   14.00    3.50
 -13 -13   1   12.80    7.40
  12  13  -1   13.10    6.40
  12  13  -1   20.70    6.50
  12  13  -1   10.20    1.40
 -12 -13   1    3.60    6.80
 -12 -13   1   10.50    3.40
 -12 -13   1   13.20    4.20
  11  13  -1   44.80    5.60
  10  13  -1  172.88    5.10
 -10 -13   1  172.98    6.30
   9  13  -1    7.60    2.30
   9  13  -1   12.90    4.00
   9  13  -1   12.40    5.70
   9  13  -1   14.10    4.90
  -9 -13   1    3.20    3.20
  -9 -13   1   12.70    3.40
   8  13  -1  134.29    8.00
   8  13  -1  125.19    5.70
  -8 -13   1  125.19    6.30
  -8 -13   1  118.49    5.00
  -8 -13   1  119.69    5.10
   7  13  -1    8.50    2.00
   7  13  -1    7.80    3.10
   7  13  -1   10.50    5.10
   7  13  -1    9.80    4.80
   7  13  -1   16.50    5.40
  -7 -13   1    6.30    3.30
   6  13  -1   34.10    2.10
   6  13  -1   39.90    5.20
   6  13  -1   38.00    3.70
   6  13  -1   37.10    5.60
   6  13  -1   25.30    5.00
  -6 -13   1   27.70    5.00
  -6 -13   1   30.40    3.40
   5  13  -1   39.30    2.20
   5  13  -1   36.30    3.50
   5  13  -1   40.80    4.40
   5  13  -1   39.10    5.30
   5  13  -1   37.60    5.20
  -5 -13   1   33.50    6.20
   4  13  -1   37.60    2.10
   4  13  -1   37.40    1.90
   4  13  -1   28.20    5.00
   4  13  -1   31.30    4.70
   4  13  -1   28.50    5.20
   4  13  -1   45.00    5.10
   4  13  -1   32.80    4.00
  -4 -13   1   41.80    4.60
  -4 -13   1   42.80    4.00
  -4 -13   1   42.40    3.70
   3  13  -1   -1.90    3.30
   3  13  -1    4.30    1.70
   3  13  -1   -0.10    4.30
   3  13  -1    5.00    2.80
   3  13  -1    7.90    4.50
   3  13  -1    1.90    3.60
  -3 -13   1    7.10    4.40
  -3 -13   1    8.20    4.00
   2  13  -1   51.49    2.60
   2  13  -1   53.39    4.40
   2  13  -1   39.80    5.90
   2  13  -1   54.19    3.80
  -2 -13   1   54.69    4.20
  -2 -13   1   56.89    4.50
  -2 -13   1   49.80    7.20
  -2 -13   1   42.30    5.80
   1  13  -1   55.69    5.40
   1  13  -1   58.89    5.40
   1  13  -1   55.09    4.00
  -1 -13   1   53.79    6.20
  -1 -13   1   43.70    6.00
   0  13  -1  685.23   14.00
   0  13  -1  689.83   12.00
   0  13  -1  669.93   10.80
   0  13  -1  670.13   11.50
   0 -13   1  657.33   13.90
   0 -13   1  691.43   12.20
   0 -13   1  677.33   11.70
  -1  13  -1  209.48    6.50
  -1  13  -1  205.08    5.40
  -1  13  -1  192.18    6.90
  -1  13  -1  212.18    7.40
  -1  13  -1  214.58    6.80
   1 -13   1  213.68    8.50
   1 -13   1  212.98    7.90
  -2  13  -1  133.99    6.60
  -2  13  -1  128.59    5.60
  -2  13  -1  140.79    5.70
  -2  13  -1  137.29    4.20
   2 -13   1  135.09    4.60
   2 -13   1  140.09    6.80
  -3  13  -1   70.19    4.20
  -3  13  -1   84.49    7.70
  -3  13  -1   81.39    5.70
  -3  13  -1   82.59    5.10
  -3  13  -1   72.89    4.70
   3 -13   1   76.79    5.80
   3 -13   1   77.29    4.80
   3 -13   1   80.39    3.80
   3 -13   1   70.89    4.40
   3 -13   1   72.69    4.90
   3 -13   1   73.79    5.50
  -4  13  -1   21.10    4.10
  -4  13  -1   16.40    3.90
  -4  13  -1   20.50    4.60
  -4  13  -1   19.70    3.50
  -4  13  -1   21.90    4.90
  -4  13  -1   20.10    4.20
   4 -13   1   11.40    3.70
   4 -13   1   18.10    2.70
  -5  13  -1   15.70    4.10
  -5  13  -1   23.70    4.10
  -5  13  -1   23.00    2.10
  -5  13  -1   18.90    4.80
  -5  13  -1   18.50    4.30
  -5  13  -1   18.90    5.20
   5 -13   1   20.00    4.20
   5 -13   1   25.90    5.30
   5 -13   1   17.90    4.50
   5 -13   1   23.30    4.10
  -6  13  -1   34.60    4.40
  -6  13  -1   30.40    4.60
  -6  13  -1   33.50    4.90
  -6  13  -1   30.50    3.90
  -6  13  -1   25.90    4.40
  -6  13  -1   41.10    5.50
   6 -13   1   32.90    2.80
   6 -13   1   41.00    5.30
   6 -13   1   26.60    4.10
  -7  13  -1   35.00    3.90
  -7  13  -1   37.80    4.70
  -7  13  -1   29.00    4.40
  -7  13  -1   24.30    5.40
   7 -13   1   25.20    4.90
   7 -13   1   28.90    5.00
   7 -13   1   22.00    4.70
  -8  13  -1    1.50    4.50
  -8  13  -1   13.00    4.50
  -8  13  -1   13.30    5.30
   8 -13   1    5.60    4.00
   8 -13   1    4.70    3.50
   8 -13   1    8.70    4.40
   8 -13   1    7.70    4.40
   8 -13   1   -0.80    4.40
   8 -13   1   10.80    4.50
  -9  13  -1  125.69    7.20
  -9  13  -1  132.89    8.20
  -9  13  -1  113.29    6.50
   9 -13   1  133.89    7.50
   9 -13   1  126.39    6.50
   9 -13   1  113.89    6.30
 -10  13  -1   24.70    5.00
 -10  13  -1   23.80    6.00
  10 -13   1   16.50    4.40
  10 -13   1   20.00    4.90
  10 -13   1   17.30    5.10
  10 -13   1   15.10    4.40
  10 -13   1   24.80    4.90
 -11  13  -1  256.07   10.00
 -11  13  -1  241.68   10.90
  11 -13   1  244.88    6.90
  11 -13   1  240.68    8.60
  11 -13   1  249.97    9.10
  11 -13   1  258.47    8.70
  11 -13   1  238.98    7.20
 -12  13  -1   -7.20    4.30
 -12  13  -1   -2.60    4.90
 -12  13  -1   -4.20    4.80
  12 -13   1   -1.40    3.90
  12 -13   1    1.70    4.30
  12 -13   1    7.60    5.60
  12 -13   1    3.20    3.80
 -13  13  -1  147.19    7.90
 -13  13  -1  146.99    8.90
  13 -13   1  153.18    7.30
  13 -13   1  141.49    7.00
 -14  13  -1   14.10    6.60
 -14  13  -1   21.80    4.90
 -14  13  -1   29.70    6.00
  14 -13   1   16.00    4.90
  14 -13   1   12.90    4.30
  14 -13   1   27.60    6.40
  14 -13   1    8.20    6.20
  14 -13   1   26.00    5.00
  14 -13   1   17.40    4.50
 -15  13  -1   25.50    6.10
 -15  13  -1   36.50    5.50
 -15  13  -1   37.10    6.30
 -15  13  -1   42.60    6.60
 -15  13  -1   27.50    5.80
  15 -13   1   29.10    6.70
  15 -13   1   37.90    5.60
  15 -13   1   34.20    7.10
  15 -13   1   32.70    5.80
  15 -13   1   44.20    7.30
  15 -13   1   29.90    5.40
 -16  13  -1    1.30    7.60
 -16  13  -1   12.40    4.80
 -16  13  -1   11.30    7.40
  16 -13   1    6.50    6.40
  16 -13   1    0.50    4.50
  16 -13   1   -5.20    6.70
  16 -13   1    5.30    5.30
  16 -13   1    3.70    5.80
  16 -13   1    4.70    5.20
 -17  13  -1   30.00    7.60
 -17  13  -1   36.40    5.60
  17 -13   1   38.00    7.90
  17 -13   1   36.00    5.20
  17 -13   1   37.30    7.80
  17 -13   1   45.60    7.50
 -18  13  -1  -10.10    7.40
 -18  13  -1    7.10    7.20
 -18  13  -1   -6.00    4.60
 -18  13  -1   -0.40    6.40
  18 -13   1   -4.40    7.40
  18 -13   1   -5.70    7.20
  18 -13   1   -5.50    4.00
  14  12  -1   -5.40    4.20
  14  12  -1   -1.00    7.20
 -14 -12   1  -11.50    7.30
 -14 -12   1    4.20    4.10
  13  12  -1    7.30    3.70
  13  12  -1   11.50    6.90
 -13 -12   1   14.60    4.10
 -13 -12   1    9.90    3.70
  12  12  -1   40.90    4.50
  12  12  -1   35.30    3.80
  12  12  -1   32.20    7.00
  12  12  -1   36.90    6.90
  11  12  -1   98.59    8.60
  11  12  -1   88.99    4.50
 -11 -12   1   99.89    4.60
  10  12  -1    2.40    3.60
  10  12  -1    0.50    6.40
  10  12  -1    0.60    5.00
  10  12  -1    8.10    3.30
  10  12  -1    0.40    2.60
 -10 -12   1    7.60    3.20
 -10 -12   1   -0.90    3.20
   9  12  -1  114.69    7.80
   9  12  -1  117.69    7.70
   9  12  -1  125.59    4.40
   9  12  -1  110.19    7.90
  -9 -12   1  116.39    7.50
   8  12  -1   15.40    3.30
   8  12  -1   10.20    4.20
   8  12  -1   13.70    2.40
   8  12  -1   19.70    2.30
   8  12  -1   11.80    5.40
   8  12  -1   16.00    5.50
   8  12  -1   21.70    4.50
  -8 -12   1   22.60    4.00
  -8 -12   1   12.80    3.00
  -8 -12   1   17.40    3.20
   7  12  -1   -1.00    2.80
   7  12  -1    3.30    3.20
   7  12  -1   -2.10    4.60
   7  12  -1    8.20    3.10
   7  12  -1    7.80    4.10
  -7 -12   1    5.60    3.10
  -7 -12   1    0.80    3.80
   6  12  -1  158.18    7.10
   6  12  -1  167.48    8.10
   6  12  -1  150.28    8.30
   6  12  -1  166.58    7.90
   6  12  -1  166.78    7.60
   6  12  -1  162.68    5.80
  -6 -12   1  155.58    5.20
   5  12  -1   75.49    4.00
   5  12  -1   78.79    6.30
   5  12  -1   77.89    5.70
   5  12  -1   79.79    5.90
   5  12  -1   86.29    3.00
   5  12  -1   74.89    6.40
  -5 -12   1   73.59    5.70
   4  12  -1   11.80    2.80
   4  12  -1    1.40    3.80
   4  12  -1   14.90    4.40
   4  12  -1    8.80    4.10
   4  12  -1    8.40    1.70
  -4 -12   1    1.50    4.10
  -4 -12   1   10.80    3.00
  -4 -12   1   13.20    5.00
   3  12  -1   -6.70    4.80
   3  12  -1   -2.40    1.60
   3  12  -1    0.00    3.40
   3  12  -1    0.20    3.90
   3  12  -1   -2.60    4.00
   3  12  -1   -6.60    4.50
   3  12  -1    4.80    2.90
  -3 -12   1   -0.30    4.80
  -3 -12   1   -1.80    3.40
  -3 -12   1    3.40    3.10
   2  12  -1   41.20    5.10
   2  12  -1   34.90    4.80
   2  12  -1   39.50    5.10
   2  12  -1   34.20    3.80
   2  12  -1   32.60    5.60
   2  12  -1   32.80    3.60
   2  12  -1   30.10    3.40
  -2 -12   1   38.90    3.80
  -2 -12   1   38.90    5.90
  -2 -12   1   34.90    3.90
   1  12  -1  126.29    5.00
   1  12  -1  129.39    4.00
   1  12  -1  128.49    5.10
   1  12  -1  132.49    6.80
   1  12  -1  128.39    5.30
  -1 -12   1  147.59    7.30
  -1 -12   1  132.99    5.60
  -1 -12   1  145.69    7.30
   0  12  -1   -3.10    5.00
   0  12  -1   -2.10    2.60
   0  12  -1   -2.10    3.30
   0 -12   1    4.40    3.00
   0 -12   1   -1.50    2.70
  -1  12  -1  975.00   14.40
  -1  12  -1  939.61   17.70
  -1  12  -1  936.21   15.70
  -2  12  -1   72.09    4.40
  -2  12  -1   79.99    4.90
  -2  12  -1   78.79    3.30
  -2  12  -1   72.19    4.40
  -2  12  -1   71.99    4.50
   2 -12   1   71.29    4.60
   2 -12   1   76.99    3.60
   2 -12   1   84.29    6.80
   2 -12   1   80.89    4.20
  -3  12  -1   12.20    4.30
  -3  12  -1    6.40    3.40
  -3  12  -1    8.60    3.50
  -3  12  -1    6.30    3.50
   3 -12   1    3.50    5.70
   3 -12   1   11.30    2.80
   3 -12   1   10.90    4.60
   3 -12   1    7.10    2.40
  -4  12  -1  347.97    8.10
  -4  12  -1  330.77    8.30
  -4  12  -1  345.97    9.10
  -4  12  -1  329.47   10.00
  -4  12  -1  339.97    8.70
  -4  12  -1  349.17    8.70
   4 -12   1  347.77    8.30
  -5  12  -1    8.50    4.10
  -5  12  -1    0.40    3.40
  -5  12  -1    7.60    3.80
   5 -12   1    5.30    2.20
  -6  12  -1   87.19    6.10
  -6  12  -1   96.89    5.50
  -6  12  -1  102.59    4.90
  -6  12  -1   96.09    5.30
   6 -12   1   94.39    5.90
   6 -12   1   87.89    7.10
  -7  12  -1   14.50    4.90
  -7  12  -1   20.70    4.40
  -7  12  -1    6.30    6.90
  -7  12  -1    7.70    3.30
   7 -12   1   17.40    3.40
   7 -12   1   17.40    2.40
   7 -12   1    9.50    3.20
   7 -12   1   13.70    4.10
   7 -12   1   13.70    4.40
  -8  12  -1  417.46   10.50
   8 -12   1  427.56    9.20
  -9  12  -1   65.59    5.50
  -9  12  -1   71.99    5.10
  -9  12  -1   60.89    5.70
  -9  12  -1   68.69    6.20
   9 -12   1   70.09    6.10
 -10  12  -1   15.00    3.70
 -10  12  -1   20.70    5.20
 -10  12  -1   23.40    4.70
 -10  12  -1   20.80    5.20
 -10  12  -1   20.30    5.10
  10 -12   1   23.00    4.80
  10 -12   1   20.10    4.00
  10 -12   1   17.10    4.60
  10 -12   1   13.40    4.30
  10 -12   1    9.90    4.80
 -11  12  -1    8.20    4.90
 -11  12  -1    2.10    4.60
 -11  12  -1    6.70    4.80
 -11  12  -1   -0.10    5.00
 -11  12  -1    2.30    5.70
 -11  12  -1    7.10    3.60
  11 -12   1   10.50    4.90
  11 -12   1    8.50    4.10
  11 -12   1    7.90    3.50
  11 -12   1    3.40    4.70
  11 -12   1    7.50    3.90
 -12  12  -1  232.18   10.10
 -12  12  -1  212.68    9.70
 -12  12  -1  229.88    9.70
 -12  12  -1  211.38    8.50
  12 -12   1  224.98    7.80
  12 -12   1  217.68    7.20
 -13  12  -1  115.89   12.70
 -13  12  -1  130.09    7.50
 -13  12  -1  141.69    7.20
  13 -12   1  138.59    7.80
  13 -12   1  126.99    7.90
  13 -12   1  140.69    7.80
 -14  12  -1  203.18    9.80
 -14  12  -1  212.08   10.10
 -14  12  -1  205.18    9.00
 -14  12  -1  225.38   10.60
  14 -12   1  234.68    9.90
  14 -12   1  226.18    7.80
  14 -12   1  228.88    7.80
  14 -12   1  225.58    7.90
  14 -12   1  214.58    8.60
 -15  12  -1   28.70    5.70
 -15  12  -1   26.50    6.80
 -15  12  -1   27.90    5.50
  15 -12   1   42.00    4.80
  15 -12   1   36.70    6.00
  15 -12   1   36.50    6.10
  15 -12   1   24.10    6.60
 -16  12  -1   89.69    6.40
 -16  12  -1   77.99    6.40
 -16  12  -1   67.69    8.30
 -16  12  -1   73.29    7.30
 -16  12  -1   86.59    8.40
  16 -12   1   87.29    7.80
  16 -12   1   94.29    7.30
  16 -12   1   92.99    8.30
 -17  12  -1    7.80    7.50
 -17  12  -1   14.10    7.20
  17 -12   1   11.00    4.20
  17 -12   1    9.70    7.10
  17 -12   1   14.30    7.60
  17 -12   1   12.50    6.80
  17 -12   1    2.60    5.90
 -18  12  -1   30.00    8.30
 -18  12  -1   31.30    8.50
 -18  12  -1   22.20    5.20
 -18  12  -1   28.10    4.60
 -18  12  -1   28.10    7.40
 -18  12  -1   10.80    6.10
  18 -12   1   19.80    5.20
  18 -12   1   10.00    7.00
  18 -12   1   12.40    4.30
  18 -12   1   10.90    7.80
  18 -12   1   22.80    7.60
  15  11  -1   12.70    6.90
  15  11  -1   24.90    7.60
  15  11  -1   13.00    5.80
 -15 -11   1   11.80    8.00
 -15 -11   1   17.90    4.20
  14  11  -1   12.30    6.90
  14  11  -1   12.20    3.70
  13  11  -1  131.89    9.40
  13  11  -1  121.49    6.10
  13  11  -1  126.99    9.60
  13  11  -1  112.29    8.80
  12  11  -1   28.70    6.40
  12  11  -1   37.20    3.80
  12  11  -1   39.30    7.00
  12  11  -1   28.90    3.70
  11  11  -1  125.79    8.50
  11  11  -1  130.19    6.40
 -11 -11   1  124.79    4.80
  10  11  -1   78.39    7.10
  10  11  -1   86.39    9.10
 -10 -11   1   67.19    3.90
 -10 -11   1   74.39    4.40
   9  11  -1   -3.10    3.00
   9  11  -1    2.00    5.70
   9  11  -1   -3.30    4.10
   9  11  -1   -0.40    5.10
   9  11  -1   -3.10    2.20
  -9 -11   1   -1.70    4.90
   8  11  -1   15.70    4.20
   8  11  -1   13.30    5.10
   8  11  -1   20.40    5.40
   8  11  -1   17.70    3.30
   8  11  -1   14.40    5.40
   8  11  -1   22.20    3.30
  -8 -11   1   11.30    4.70
   7  11  -1   24.50    5.60
   7  11  -1   23.60    5.20
   7  11  -1   30.80    5.30
   7  11  -1   23.30    3.20
  -7 -11   1   20.70    3.00
  -7 -11   1   22.70    3.90
  -7 -11   1   17.30    3.10
   6  11  -1   18.00    5.30
   6  11  -1   15.20    4.70
   6  11  -1    4.80    4.70
   6  11  -1   17.50    3.20
   6  11  -1    9.90    2.00
  -6 -11   1    9.20    5.50
   5  11  -1   66.69    2.70
   5  11  -1   64.39    5.10
   5  11  -1   66.99    2.50
   5  11  -1   58.39    5.40
   5  11  -1   66.29    6.10
  -5 -11   1   59.79    4.80
   4  11  -1  372.36    7.90
   4  11  -1  365.46    9.50
   4  11  -1  374.96    9.00
  -4 -11   1  363.76   10.00
   3  11  -1  105.89    6.30
   3  11  -1  103.39    5.50
   3  11  -1  110.59    6.40
   3  11  -1  105.19    5.80
  -3 -11   1   94.49    5.20
   2  11  -1   49.00    4.10
   2  11  -1   43.90    2.40
   2  11  -1   45.70    4.90
   1  11  -1  512.15    9.60
   1  11  -1  508.85   10.60
   1  11  -1  523.75    8.40
   1  11  -1  520.75   11.00
  -1 -11   1  506.25   11.30
  -1 -11   1  500.35    9.40
  -1 -11   1  509.25    8.50
  -1 -11   1  515.25   12.10
   0  11  -1  126.49    6.60
   0  11  -1  137.39    4.30
   0  11  -1  135.49    5.70
   0  11  -1  131.49    6.60
   0 -11   1  135.99    5.10
   0 -11   1  135.49    6.90
  -1  11  -1   72.39    5.30
  -1  11  -1   67.99    3.20
  -1  11  -1   64.19    4.20
   1 -11   1   67.09    5.50
   1 -11   1   63.59    5.10
   1 -11   1   63.69    3.40
   1 -11   1   68.19    3.40
   1 -11   1   62.49    4.00
  -2  11  -1  231.08    5.80
  -2  11  -1  249.38    7.10
   2 -11   1  247.18    7.60
   2 -11   1  247.68    7.90
   2 -11   1  231.48    6.60
   2 -11   1  246.88    8.00
   2 -11   1  249.38    8.10
  -3  11  -1  126.59    6.90
  -3  11  -1  111.09    4.80
  -3  11  -1  123.69    4.90
  -3  11  -1  117.49    5.90
   3 -11   1  119.49    3.90
   3 -11   1  107.49    6.50
   3 -11   1  121.29    6.00
  -4  11  -1  291.77    8.20
  -4  11  -1  291.17    7.40
  -4  11  -1  281.27    7.60
   4 -11   1  286.87    7.80
   4 -11   1  285.37    8.40
  -5  11  -1  102.69    6.20
  -5  11  -1   91.69    5.90
  -5  11  -1   99.39    6.50
   5 -11   1   85.79    5.30
   5 -11   1  110.49    9.30
  -6  11  -1  109.99    6.00
  -6  11  -1  115.09    4.80
  -6  11  -1  122.09    5.90
  -6  11  -1  122.29    6.00
  -6  11  -1  108.39    6.20
  -6  11  -1  122.19    6.70
  -6  11  -1  109.29    4.90
  -6  11  -1  110.49    6.60
   6 -11   1  114.09    5.80
   6 -11   1  120.59    6.30
  -7  11  -1  174.18    6.80
  -7  11  -1  158.88    5.90
   7 -11   1  172.18    5.90
   7 -11   1  166.28    4.70
   7 -11   1  174.38    7.00
  -8  11  -1   45.70    4.90
  -8  11  -1   49.10    4.00
  -8  11  -1   40.00    6.20
  -8  11  -1   40.50    4.60
  -8  11  -1   42.50    3.90
   8 -11   1   40.60    5.00
   8 -11   1   39.30    4.70
  -9  11  -1   38.20    5.60
  -9  11  -1   34.80    3.80
  -9  11  -1   36.40    4.80
  -9  11  -1   26.70    3.60
   9 -11   1   26.50    3.80
   9 -11   1   23.30    4.90
   9 -11   1   24.50    4.10
 -10  11  -1  135.69    6.30
 -10  11  -1  127.59    6.50
 -10  11  -1  143.99    7.40
 -10  11  -1  131.29    7.60
  10 -11   1  136.09    6.10
  10 -11   1  135.39    6.60
 -11  11  -1   22.80    5.80
  11 -11   1   21.70    5.30
  11 -11   1   18.40    5.10
  11 -11   1   12.20    3.30
  11 -11   1   12.30    3.50
  11 -11   1   13.10    3.90
  11 -11   1   11.50    5.00
 -12  11  -1   33.70    6.50
 -12  11  -1   40.10    5.30
 -12  11  -1   35.50    5.10
  12 -11   1   45.00    4.70
  12 -11   1   41.70    4.60
  12 -11   1   42.50    5.80
  12 -11   1   44.80    5.40
 -13  11  -1  250.27    8.60
 -13  11  -1  267.07    9.90
 -13  11  -1  241.88    8.80
 -13  11  -1  269.77   10.80
 -13  11  -1  259.07   10.30
  13 -11   1  265.37    9.60
  13 -11   1  251.57    8.40
 -14  11  -1   37.90    7.60
 -14  11  -1   32.60    5.60
  14 -11   1   43.90    4.80
  14 -11   1   43.90    6.20
  14 -11   1   25.70   10.70
  14 -11   1   40.30    6.40
  14 -11   1   38.30    5.30
  14 -11   1   36.10    4.70
 -15  11  -1  106.69    7.40
 -15  11  -1   93.09    6.90
  15 -11   1  104.49    7.00
  15 -11   1  103.49    7.70
  15 -11   1   97.29    5.40
 -16  11  -1    4.00    4.20
 -16  11  -1   -0.20    5.20
 -16  11  -1   -4.50    6.60
  16 -11   1   -6.50    4.60
  16 -11   1    8.40    7.00
  16 -11   1  -10.20    5.90
  16 -11   1   -8.00    6.00
 -17  11  -1  -11.80    6.70
 -17  11  -1   -6.30    5.70
 -17  11  -1    8.00    6.50
  17 -11   1    0.50    5.90
  17 -11   1    2.90    5.20
  17 -11   1    0.40    4.70
  17 -11   1   -7.10    4.60
  17 -11   1    3.70    7.50
 -18  11  -1    3.90    7.00
 -18  11  -1   26.90    7.80
 -18  11  -1    7.00    5.80
 -18  11  -1   15.40    5.00
 -18  11  -1   18.00    7.70
  18 -11   1   16.80    5.50
  18 -11   1   18.70    5.60
  18 -11   1    9.50    6.30
 -19  11  -1   55.19    8.60
  16  10  -1   40.60    7.80
  16  10  -1   24.70    4.50
 -16 -10   1   32.60    4.00
 -16 -10   1   29.90    3.30
 -16 -10   1   30.70    4.80
  15  10  -1    1.00    2.90
  15  10  -1   -2.90    6.70
  15  10  -1   -1.50    6.70
 -15 -10   1   -2.00    7.40
 -15 -10   1    1.00    3.70
  14  10  -1    7.60    6.90
  14  10  -1   13.90    3.70
  14  10  -1    7.90    1.20
 -14 -10   1    6.40    6.40
  13  10  -1    6.30    6.00
  13  10  -1    9.40    5.90
  13  10  -1    3.20    3.30
  13  10  -1    0.10    3.90
  13  10  -1   -1.00    3.40
 -13 -10   1   -1.00    2.50
  12  10  -1   50.49    4.70
  12  10  -1   60.29    4.40
  12  10  -1   71.89   10.30
  12  10  -1   58.89    6.50
  11  10  -1   73.69    7.30
  11  10  -1   67.69    4.20
  11  10  -1   70.39    4.60
  11  10  -1   65.69    6.80
  11  10  -1   72.39    8.20
 -11 -10   1   66.59    4.20
 -11 -10   1   64.39    6.60
  10  10  -1   58.69    6.30
  10  10  -1   69.19    4.30
  10  10  -1   61.49    3.80
  10  10  -1   58.79    4.20
  10  10  -1   65.29    6.80
 -10 -10   1   68.49    3.90
 -10 -10   1   65.79    6.50
   9  10  -1   21.80    5.60
   9  10  -1   16.20    3.70
   9  10  -1   21.80    5.20
   9  10  -1   15.70    3.30
   9  10  -1   15.50    4.90
   9  10  -1   16.80    5.40
  -9 -10   1   23.20    3.50
   8  10  -1   13.70    5.70
   8  10  -1   11.30    5.00
   8  10  -1   18.50    2.90
   8  10  -1   13.70    4.90
  -8 -10   1   13.30    4.80
  -8 -10   1   18.80    3.20
  -8 -10   1   21.00    3.00
   7  10  -1    0.80    2.90
  -7 -10   1    0.20    2.70
  -7 -10   1    6.10    3.50
   6  10  -1    3.20    3.50
   6  10  -1   -5.40    3.90
   6  10  -1    0.50    5.20
   6  10  -1   -6.90    4.10
  -6 -10   1   -2.10    2.60
   5  10  -1  330.07    9.00
   5  10  -1  323.57    8.50
  -5 -10   1  311.87    6.80
  -5 -10   1  307.37    7.90
   4  10  -1   74.79    5.70
   4  10  -1   79.29    6.20
   4  10  -1   85.79    2.90
   4  10  -1   80.29    5.50
  -4 -10   1   83.89    3.90
  -4 -10   1   76.89    5.30
  -4 -10   1   87.09    4.20
   3  10  -1  546.55    8.30
  -3 -10   1  534.25   10.80
   2  10  -1   54.89    5.10
   2  10  -1   56.49    3.90
   2  10  -1   57.49    2.50
   2  10  -1   64.49    4.20
  -2 -10   1   62.09    5.70
  -2 -10   1   68.09    3.70
  -2 -10   1   58.49    4.10
   1  10  -1    0.30    2.70
   1  10  -1   -0.50    3.90
   1  10  -1   -0.70    2.50
   1  10  -1    1.00    1.90
  -1 -10   1    1.30    3.90
  -1 -10   1    0.60    2.90
  -1 -10   1   -2.20    4.10
   0  10  -1   97.19    5.50
   0  10  -1   85.99    4.30
   0  10  -1   93.89    4.10
   0 -10   1  101.19    6.00
   0 -10   1   94.69    4.00
  -1  10  -1  539.45   10.40
  -1  10  -1  521.45    9.90
   1 -10   1  533.65   10.80
  -2  10  -1    2.30    3.60
  -2  10  -1    2.80    3.60
  -2  10  -1    2.50    4.90
  -2  10  -1    8.10    3.30
  -2  10  -1   10.10    1.90
  -2  10  -1   10.60    3.10
   2 -10   1    7.90    4.10
   2 -10   1    9.40    4.10
   2 -10   1   11.80    3.10
  -3  10  -1   29.40    2.00
  -3  10  -1   21.50    3.30
  -3  10  -1   23.00    4.00
  -3  10  -1   26.20    5.70
   3 -10   1   27.10    2.20
   3 -10   1   27.40    3.30
  -4  10  -1   71.49    6.00
  -4  10  -1   71.09    3.60
  -4  10  -1   64.69    5.30
  -4  10  -1   69.79    3.90
   4 -10   1   69.69    4.50
   4 -10   1   63.59    5.30
  -5  10  -1  120.39    6.70
  -5  10  -1  112.79    5.50
  -5  10  -1  117.19    6.30
  -5  10  -1  127.89    5.00
   5 -10   1  123.49    6.10
   5 -10   1  129.89    6.10
   5 -10   1  114.09    5.70
   5 -10   1  115.69    5.10
   5 -10   1  128.29    6.20
   5 -10   1  121.89    3.50
  -6  10  -1   24.40    4.10
  -6  10  -1   25.10    3.30
  -6  10  -1   27.00    4.30
  -6  10  -1   24.10    4.60
   6 -10   1   17.40    4.10
   6 -10   1   22.40    3.30
  -7  10  -1  187.68    7.50
  -7  10  -1  176.18    7.80
  -7  10  -1  191.78    6.00
  -7  10  -1  187.18    6.10
   7 -10   1  178.08    7.40
   7 -10   1  186.28    6.00
   7 -10   1  193.78   10.50
   7 -10   1  183.08    5.80
   7 -10   1  181.58    6.60
  -8  10  -1   41.70    5.00
  -8  10  -1   38.90    4.90
  -8  10  -1   27.30    4.70
  -8  10  -1   36.50    5.40
  -8  10  -1   36.90    3.60
  -8  10  -1   28.70    3.80
   8 -10   1   39.70    3.30
   8 -10   1   34.10    4.80
  -9  10  -1   81.49    6.10
  -9  10  -1   66.29    6.10
  -9  10  -1   74.29    5.30
  -9  10  -1   73.99    6.20
   9 -10   1   73.69    5.20
   9 -10   1   75.59    5.60
   9 -10   1   86.19    6.20
   9 -10   1   65.69    6.00
 -10  10  -1   34.70    5.70
 -10  10  -1   25.30    3.80
 -10  10  -1   31.50    4.40
 -10  10  -1   30.50    3.80
  10 -10   1   23.50    4.00
  10 -10   1   20.80    4.80
  10 -10   1   29.30    4.80
 -11  10  -1    1.20    4.20
 -11  10  -1    3.20    5.10
 -11  10  -1   -3.80    3.70
 -11  10  -1    1.00    5.00
  11 -10   1   -4.40    4.80
  11 -10   1   -2.20    3.70
  11 -10   1   -3.30    4.40
  11 -10   1    5.80    3.40
  11 -10   1    4.30    4.40
 -12  10  -1   -7.00    4.20
 -12  10  -1   -2.10    5.50
  12 -10   1    0.90    3.60
  12 -10   1   -1.20    3.30
  12 -10   1   -1.90    4.70
  12 -10   1   -4.70    4.40
 -13  10  -1   -0.90    5.10
 -13  10  -1    2.80    5.80
 -13  10  -1   -3.20    3.70
 -14  10  -1   12.20    5.60
 -14  10  -1    0.90    4.10
 -14  10  -1    0.60    6.20
  14 -10   1    7.30    3.60
  14 -10   1   17.90    5.90
  14 -10   1   10.00    5.60
  14 -10   1    5.90    4.00
  14 -10   1   15.80    5.60
  14 -10   1    8.90    4.90
  14 -10   1    5.20    5.30
  14 -10   1    8.80    4.10
 -15  10  -1   -3.90    6.20
 -15  10  -1    0.60    4.80
  15 -10   1   -0.20    6.10
 -16  10  -1   28.80    4.60
 -16  10  -1   19.10    4.60
  16 -10   1   15.10    5.10
  16 -10   1   22.00    6.00
  16 -10   1   26.80    7.10
 -17  10  -1   22.10    3.10
 -17  10  -1   22.30    6.00
 -17  10  -1   15.50    5.00
 -17  10  -1   13.90    5.90
 -17  10  -1   11.40    5.30
  17 -10   1    7.10    6.70
  17 -10   1   16.80    6.00
  17 -10   1   11.60    4.70
  17 -10   1   16.80    3.90
  17 -10   1   22.40    7.00
 -18  10  -1   17.90    5.90
 -18  10  -1   18.70    7.20
 -18  10  -1   17.50    5.10
 -18  10  -1   11.90    4.60
  18 -10   1   25.70    6.60
  18 -10   1    9.50    6.40
  18 -10   1   17.30    3.80
  18 -10   1   10.60    7.20
  18 -10   1   23.50    6.70
 -19  10  -1   17.10    6.90
 -19  10  -1    3.20    7.50
  19 -10   1   17.90    6.70
  19 -10   1    8.10    5.70
  16   9  -1    1.60    6.70
  16   9  -1    6.90    2.50
  16   9  -1    3.80    4.20
  16   9  -1   10.40    4.60
 -16  -9   1    8.10    3.30
 -16  -9   1   12.10    5.10
  15   9  -1   30.70    4.90
  15   9  -1   37.90    7.10
  15   9  -1   25.90    6.80
 -15  -9   1   38.30    5.30
 -15  -9   1   29.90    3.40
 -15  -9   1   23.10    3.90
 -15  -9   1   36.00    5.90
 -15  -9   1   32.30    7.40
  14   9  -1    6.80    6.30
  14   9  -1    7.40    3.20
 -14  -9   1   14.80    6.30
 -14  -9   1    4.60    2.80
 -14  -9   1   -0.40    3.50
 -14  -9   1   11.70    5.70
  13   9  -1   18.80    6.30
  13   9  -1   21.10    6.50
  13   9  -1   21.30    4.20
 -13  -9   1   23.50    2.90
 -13  -9   1   16.40    4.50
 -13  -9   1    9.50    6.30
  12   9  -1   20.80    5.50
  12   9  -1   14.10    5.60
  12   9  -1   13.40    5.70
  12   9  -1   13.50    3.40
  12   9  -1   15.40    3.70
  12   9  -1   -1.00    8.20
 -12  -9   1   14.60    2.60
 -12  -9   1   11.00    3.70
 -12  -9   1    8.90    3.20
  11   9  -1   12.40    3.20
  11   9  -1   24.10    5.70
  11   9  -1   16.80    5.10
 -11  -9   1   24.20    6.20
 -11  -9   1    9.10    3.00
  10   9  -1  140.39    5.40
  10   9  -1  137.39    5.30
   9   9  -1  123.09    7.40
   9   9  -1  124.19    5.50
   9   9  -1  120.09    4.60
  -9  -9   1  126.39    7.10
  -9  -9   1  129.29    4.80
  -9  -9   1  122.19    4.50
   8   9  -1  101.19    6.30
   8   9  -1  102.19    4.90
   8   9  -1   88.69    6.40
  -8  -9   1  102.39    6.30
   7   9  -1   62.99    5.50
   7   9  -1   50.69    5.80
   7   9  -1   57.79    3.10
   7   9  -1   54.49    3.70
   7   9  -1   57.79    5.80
  -7  -9   1   60.79    3.40
  -7  -9   1   57.89    3.70
   6   9  -1   -4.10    4.60
   6   9  -1    2.60    3.80
  -6  -9   1    5.00    4.00
  -6  -9   1   -4.90    3.10
  -6  -9   1   -2.80    2.70
   5   9  -1  112.29    5.90
   5   9  -1  120.19    3.60
   4   9  -1   69.89    3.60
   4   9  -1   73.79    2.60
   4   9  -1   74.79    5.70
   4   9  -1   68.59    3.90
  -4  -9   1   65.99    4.70
  -4  -9   1   72.79    4.80
   3   9  -1   16.00    4.00
   3   9  -1   18.70    6.00
   3   9  -1   13.30    1.70
   3   9  -1   13.70    2.80
  -3  -9   1   10.80    3.80
  -3  -9   1   16.30    2.70
  -3  -9   1   21.80    3.80
   2   9  -1   70.59    3.90
   2   9  -1   80.49    4.90
  -2  -9   1   73.39    5.00
  -2  -9   1   73.79    3.40
   1   9  -1  116.89    4.20
   1   9  -1  122.69    4.40
   1   9  -1  115.89    4.30
   1   9  -1  118.69    4.30
   1   9  -1  123.09    5.60
  -1  -9   1  120.69    4.30
  -1  -9   1  112.39    5.40
  -1  -9   1  122.99    4.20
   0   9  -1   69.39    4.50
   0   9  -1   61.69    3.30
   0   9  -1   71.09    5.80
   0   9  -1   66.09    4.30
   0   9  -1   68.59    2.90
   0  -9   1   58.79    4.70
   0  -9   1   70.99    3.70
  -1   9  -1    4.50    1.60
  -1   9  -1    4.90    2.00
   1  -9   1    3.80    1.90
   1  -9   1    2.90    2.80
   1  -9   1    5.80    3.50
   1  -9   1    7.50    3.70
  -2   9  -1  226.48    6.00
  -2   9  -1  220.48    5.70
   2  -9   1  234.48    5.90
   2  -9   1  232.68    6.60
  -3   9  -1   54.69    3.60
  -3   9  -1   44.90    4.20
  -3   9  -1   48.80    3.90
  -3   9  -1   53.19    3.60
  -3   9  -1   46.60    4.30
  -3   9  -1   55.69    3.00
   3  -9   1   56.29    3.70
   3  -9   1   56.59    3.60
   3  -9   1   59.69    5.50
   3  -9   1   53.69    2.30
  -4   9  -1   69.79    4.20
  -4   9  -1   67.19    4.70
  -4   9  -1   64.29    4.00
  -4   9  -1   63.09    3.30
   4  -9   1   69.39    3.50
   4  -9   1   75.89    4.30
   4  -9   1   70.19    4.50
  -5   9  -1  116.49    7.10
  -5   9  -1  110.29    5.40
  -5   9  -1  108.19    5.70
  -5   9  -1  109.29    5.50
  -5   9  -1  104.89    4.60
   5  -9   1  108.39    5.20
   5  -9   1  112.99    5.50
   5  -9   1  107.09    5.50
  -6   9  -1    5.90    2.90
  -6   9  -1    3.00    3.60
  -6   9  -1    8.10    3.90
  -6   9  -1    7.60    4.20
   6  -9   1    1.60    3.60
   6  -9   1    3.00    2.20
   6  -9   1    4.10    3.90
   6  -9   1    9.30    3.80
  -7   9  -1   22.20    3.40
  -7   9  -1   20.00    4.40
  -7   9  -1   24.60    4.50
   7  -9   1   22.00    2.80
  -8   9  -1  143.79    7.50
  -8   9  -1  157.98    6.50
  -8   9  -1  158.38    5.90
  -8   9  -1  154.48    6.60
   8  -9   1  145.49    6.80
   8  -9   1  151.48    5.60
  -9   9  -1  134.09    6.10
  -9   9  -1  143.49    6.20
  -9   9  -1  151.78    5.60
  -9   9  -1  142.19    7.40
   9  -9   1  153.78    7.80
   9  -9   1  132.59    6.90
 -10   9  -1   60.79    5.40
 -10   9  -1   53.99    4.30
 -10   9  -1   51.69    4.80
 -10   9  -1   63.89    6.30
 -10   9  -1   63.59    5.20
  10  -9   1   49.80    5.70
  10  -9   1   65.69    4.80
  10  -9   1   53.79    5.50
  10  -9   1   61.49    5.40
 -11   9  -1  117.29    6.40
 -11   9  -1  116.49    5.80
  11  -9   1  122.49    6.60
  11  -9   1  109.59    6.60
 -12   9  -1   13.30    4.40
 -12   9  -1   10.40    4.40
  12  -9   1    9.10    4.30
  12  -9   1   12.80    3.40
  12  -9   1    4.00    4.10
  12  -9   1   12.20    5.30
  12  -9   1   14.20    4.70
  12  -9   1    9.40    3.60
 -13   9  -1  113.89    7.00
 -13   9  -1  100.89    7.40
  13  -9   1   97.09    6.50
  13  -9   1  112.09    6.60
  13  -9   1   97.19    5.30
  13  -9   1  107.99    7.40
  13  -9   1   98.99    6.70
  13  -9   1   94.49    5.00
 -14   9  -1   25.70    5.40
 -14   9  -1   30.80    4.50
 -14   9  -1   29.70    6.30
  14  -9   1   19.80    5.70
  14  -9   1   26.50    3.70
  14  -9   1   17.90    5.00
  14  -9   1   19.90    4.40
  14  -9   1   19.70    5.20
 -15   9  -1   -6.90    5.00
 -15   9  -1   -3.40    3.80
 -15   9  -1   -8.50    5.10
  15  -9   1   -4.00    6.20
  15  -9   1   -2.10    5.30
  15  -9   1    3.40    3.30
 -16   9  -1   27.30    5.70
 -16   9  -1   31.40    6.50
 -16   9  -1   30.90    5.00
 -16   9  -1   27.70    6.70
 -16   9  -1   20.60    6.20
  16  -9   1   30.00    6.30
  16  -9   1   34.90    6.20
  16  -9   1   24.90    6.30
 -17   9  -1    6.70    5.60
 -17   9  -1    5.10    2.00
 -17   9  -1   19.10    7.20
 -17   9  -1    4.90    6.70
  17  -9   1    6.80    6.10
  17  -9   1    0.30    4.90
  17  -9   1   10.10    6.50
  17  -9   1    8.40    3.30
 -18   9  -1   31.60    3.90
 -18   9  -1   35.40    6.00
 -18   9  -1   38.70    6.80
 -18   9  -1   25.80    5.80
 -18   9  -1   22.40    7.80
 -18   9  -1   30.40    6.40
  18  -9   1   24.90    6.90
  18  -9   1   36.70    5.40
 -19   9  -1    7.60    3.30
 -19   9  -1   -0.40    5.80
 -19   9  -1   13.50    5.90
  19  -9   1   15.20    7.10
  19  -9   1   13.20    6.00
  19  -9   1   18.30    6.80
  17   8  -1   65.39    8.60
  17   8  -1   76.99    8.70
  17   8  -1   74.39    2.70
  17   8  -1   57.89    8.70
  17   8  -1   68.59    2.60
 -17  -8   1   70.09    6.80
 -17  -8   1   79.19    5.10
 -17  -8   1   73.19    4.90
  16   8  -1   49.99    5.10
  16   8  -1   55.59    8.50
 -16  -8   1   35.40    7.80
 -16  -8   1   44.10    4.40
  15   8  -1   74.39    8.70
  15   8  -1   83.09    5.30
 -15  -8   1   84.89    4.90
 -15  -8   1   86.79    8.70
 -15  -8   1   87.29    4.90
  14   8  -1  219.38    7.20
  14   8  -1  222.78   10.20
  14   8  -1  198.38   10.40
  14   8  -1  196.18   10.10
 -14  -8   1  212.88    8.10
 -14  -8   1  211.38    5.90
 -14  -8   1  227.78   11.40
  13   8  -1   13.90    5.80
  13   8  -1    7.10    3.90
 -13  -8   1    9.70    3.00
  12   8  -1   -3.60    3.00
 -12  -8   1   -3.40    2.40
  11   8  -1   59.19    4.10
  11   8  -1   50.59    6.10
 -11  -8   1   61.59    4.00
 -11  -8   1   58.39    3.30
 -11  -8   1   51.29    3.70
  10   8  -1   35.40    5.30
  10   8  -1   30.70    3.70
  10   8  -1   36.20    3.40
 -10  -8   1   23.50    5.20
 -10  -8   1   34.90    3.50
 -10  -8   1   32.60    3.10
 -10  -8   1   34.90    2.70
   9   8  -1   65.89    4.00
   9   8  -1   57.89    3.90
   8   8  -1  166.68    7.60
   8   8  -1  157.68    5.00
   8   8  -1  171.78    5.60
  -8  -8   1  174.38    7.50
   7   8  -1   10.10    2.40
   7   8  -1    9.70    3.30
   7   8  -1   19.20    4.60
   7   8  -1    9.80    2.80
   7   8  -1   11.00    4.80
  -7  -8   1   14.50    2.20
  -7  -8   1   10.70    2.90
  -7  -8   1   15.90    3.30
  -7  -8   1    8.50    4.50
   6   8  -1  299.17    8.80
   6   8  -1  295.07   11.00
   6   8  -1  292.47    6.30
   6   8  -1  290.57    7.30
   6   8  -1  288.97    8.60
   6   8  -1  288.17    8.30
  -6  -8   1  299.87    8.20
   5   8  -1   48.60    6.20
   5   8  -1   42.50    5.10
   5   8  -1   51.69    4.90
   5   8  -1   53.99    3.50
   5   8  -1   46.70    2.50
  -5  -8   1   47.80    3.10
  -5  -8   1   50.29    4.70
   4   8  -1   27.40    2.70
   4   8  -1   28.30    2.90
   4   8  -1   19.10    3.40
   4   8  -1   26.80    4.30
   4   8  -1   28.70    4.30
  -4  -8   1   27.90    3.70
  -4  -8   1   26.80    2.60
   3   8  -1 1948.61   25.40
   3   8  -1 1962.50   28.00
   3   8  -1 1922.41   27.80
  -3  -8   1 1923.81   28.10
  -3  -8   1 1917.91   26.10
   2   8  -1   85.99    4.70
  -2  -8   1   89.19    4.50
  -2  -8   1   95.09    4.00
   1   8  -1   45.80    3.90
   1   8  -1   45.20    3.70
  -1  -8   1   44.60    2.90
  -1  -8   1   45.30    2.70
   0   8  -1  249.88    6.20
   0   8  -1  252.27    6.20
   0   8  -1  252.47    5.00
   0   8  -1  244.38    5.50
   0  -8   1  253.27    6.60
   0  -8   1  237.98    4.90
   0  -8   1  237.38    5.10
   0  -8   1  239.38    5.30
  -1   8  -1   98.79    2.90
  -1   8  -1   94.79    3.70
  -1   8  -1   97.89    3.90
  -1   8  -1   93.49    3.50
  -1   8  -1   90.59    4.60
  -1   8  -1   94.39    3.40
  -2   8  -1   11.40    2.20
  -2   8  -1   14.90    2.00
  -2   8  -1   13.00    4.60
  -2   8  -1   13.50    2.70
   2  -8   1   14.70    2.50
  -3   8  -1  124.69    3.70
  -3   8  -1  121.99    2.80
  -3   8  -1  121.99    4.60
   3  -8   1  127.39    4.50
   3  -8   1  124.19    4.50
  -4   8  -1   61.59    4.10
  -4   8  -1   57.09    4.10
  -4   8  -1   65.59    3.70
  -4   8  -1   70.09    4.90
  -4   8  -1   63.39    3.70
  -4   8  -1   58.09    3.60
   4  -8   1   67.49    2.50
   4  -8   1   60.79    4.00
   4  -8   1   58.59    3.10
  -5   8  -1  544.75    9.40
  -5   8  -1  548.85   10.10
  -5   8  -1  557.14   10.40
   5  -8   1  544.95    9.80
   5  -8   1  551.04    8.50
   5  -8   1  538.95   10.10
  -6   8  -1   38.50    3.70
  -6   8  -1   41.60    4.10
  -6   8  -1   41.00    5.40
   6  -8   1   50.99    3.90
   6  -8   1   38.80    4.00
   6  -8   1   39.70    4.10
  -7   8  -1 1217.78   19.80
   7  -8   1 1238.68   19.90
  -8   8  -1   32.00    4.60
  -8   8  -1   31.20    4.10
   8  -8   1   27.30    3.40
   8  -8   1   19.90    4.60
  -9   8  -1   27.70    5.00
  -9   8  -1   30.40    5.20
  -9   8  -1   30.60    3.50
  -9   8  -1   31.90    5.20
  -9   8  -1   22.00    5.00
   9  -8   1   33.80    4.60
   9  -8   1   38.10    5.20
   9  -8   1   28.60    3.80
   9  -8   1   29.10    5.10
   9  -8   1   28.60    3.80
   9  -8   1   34.10    4.50
 -10   8  -1   62.89    4.20
 -10   8  -1   63.99    6.00
 -10   8  -1   63.59    4.40
 -10   8  -1   54.09    5.60
 -10   8  -1   54.89    4.40
  10  -8   1   68.79    5.20
  10  -8   1   62.99    5.70
  10  -8   1   64.59    4.60
 -11   8  -1  187.88    8.90
 -11   8  -1  184.78    8.10
 -11   8  -1  176.48    6.20
  11  -8   1  186.58    7.60
  11  -8   1  182.48    7.00
 -12   8  -1    9.30    3.60
 -12   8  -1   -0.10    3.20
 -12   8  -1    2.70    4.10
 -12   8  -1    4.70    3.30
  12  -8   1    5.80    3.00
  12  -8   1    2.80    4.40
  12  -8   1    1.90    4.80
  12  -8   1   11.20    3.60
 -13   8  -1    3.60    4.00
 -13   8  -1   -6.10    5.10
 -13   8  -1    2.20    4.60
 -13   8  -1   -1.30    3.20
 -13   8  -1   -2.50    4.30
  13  -8   1    4.90    4.40
  13  -8   1   -4.30    3.50
  13  -8   1   -6.90    4.50
  13  -8   1   -0.30    4.90
 -14   8  -1   36.80    4.70
 -14   8  -1   41.20    4.30
 -14   8  -1   46.30    6.70
  14  -8   1   46.50    3.80
  14  -8   1   50.09    6.60
  14  -8   1   44.60    6.30
  14  -8   1   36.40    5.60
  14  -8   1   33.70    4.50
 -15   8  -1   22.90    6.20
 -15   8  -1   16.60    6.50
 -15   8  -1   24.10    5.30
 -15   8  -1   19.70    5.60
  15  -8   1   29.50    6.60
  15  -8   1   14.00    5.80
  15  -8   1   23.10    3.30
  15  -8   1   24.80   10.00
 -16   8  -1  215.28   11.20
 -16   8  -1  214.28    9.60
 -16   8  -1  198.28   10.70
 -16   8  -1  226.08   10.60
  16  -8   1  208.68    9.30
  16  -8   1  220.38   10.90
  16  -8   1  210.68    5.80
  16  -8   1  191.98    9.30
 -17   8  -1   15.40    6.90
 -17   8  -1   20.80    2.30
 -17   8  -1   22.70    7.30
 -17   8  -1   29.40    5.90
  17  -8   1   23.40    5.20
  17  -8   1   23.20    5.30
  17  -8   1   17.30    6.20
  17  -8   1    9.40    7.40
  17  -8   1   24.30    6.30
 -18   8  -1   -2.10    2.90
  18  -8   1   -8.70    6.60
  18  -8   1   -3.20    5.10
  18  -8   1  -10.80    6.20
  18  -8   1   -8.20    6.20
  18  -8   1   -2.20    6.10
 -19   8  -1    3.20    5.00
 -19   8  -1   -4.80    5.20
 -19   8  -1   -2.10    6.00
 -19   8  -1   -4.80    5.80
 -19   8  -1   11.50    7.10
  19  -8   1    3.00    6.50
  19  -8   1   -8.30    5.50
  19  -8   1   14.20    8.60
  17   7  -1    7.50    6.20
  17   7  -1    4.70    5.00
  17   7  -1   15.80    7.90
  17   7  -1   13.10    6.30
 -17  -7   1   10.50    5.60
 -17  -7   1   21.00    5.50
[truncated: 5,091,498 more chars]
